# Supplementary material for: Identification of Fusarium solani f. sp. pisi (Fsp) Responsive Genes in Pisum sativum
Source: Front Genet. 2020 Aug 18;11:950. doi: 10.3389/fgene.2020.00950 (PMC7461991; doi:10.3389/fgene.2020.00950)
Supplement: Supplementary file 4 [file Table_4.XLSX]

## Sheet: Sheet1
				Group 1			Group 2
			Comparison	Genotypes	Time point (hr)	Fsp	Genotype	Time point (hr)	Fsp
			1	Tolerant	0	Control	Tolerant	0	Inoculated
			2	Tolerant	6	Control	Tolerant	6	Inoculated
			3	Tolerant	12	Control	Tolerant	12	Inoculated
			4	Susceptible	0	Control	Susceptible	0	Inoculated
			5	Susceptible	6	Control	Susceptible	6	Inoculated
			6	Susceptible	12	Control	Susceptible	12	Inoculated
			7	Tolerant	0	Control	Susceptible	0	Control
			8	Tolerant	6	Control	Susceptible	6	Control
			9	Tolerant	12	Control	Susceptible	12	Control
			10	Tolerant	0	Inoculated	Susceptible	0	Inoculated
			11	Tolerant	6	Inoculated	Susceptible	6	Inoculated
			12	Tolerant	12	Inoculated	Susceptible	12	Inoculated
