# Supplementary material for: Identification of Fusarium solani f. sp. pisi (Fsp) Responsive Genes in Pisum sativum
Source: Front Genet. 2020 Aug 18;11:950. doi: 10.3389/fgene.2020.00950 (PMC7461991; doi:10.3389/fgene.2020.00950)
Supplement: Supplementary file 5 [file Table_5.XLSX]

## Sheet: Tolerant 0hr Ctrl-0hr Inoc
Table S5. Significantly enriched GOs for 0hrs Control-0hrs Inoculated comparison in the Tolerant genotype. Green: over-represented terms, red: under-represented terms
GO-ID	Term	Category	FDR	P-Value	#Test	#Ref	#notAnnotTest	#notAnnotRef	Over/Under
GO:0009987	cellular process	BIOLOGICAL_PROCESS	4.88454e-36	1.6415e-39	839	59954	915	124013	[OVER]
GO:0008152	metabolic process	BIOLOGICAL_PROCESS	9.22264e-34	6.1987e-37	847	61637	907	122330	[OVER]
GO:0044237	cellular metabolic process	BIOLOGICAL_PROCESS	6.18412e-31	5.54195e-34	731	51580	1023	132387	[OVER]
GO:0071704	organic substance metabolic process	BIOLOGICAL_PROCESS	3.8818e-29	4.10881e-32	745	53592	1009	130375	[OVER]
GO:1901564	organonitrogen compound metabolic process	BIOLOGICAL_PROCESS	5.98133e-25	7.3703e-28	418	25722	1336	158245	[OVER]
GO:0044238	primary metabolic process	BIOLOGICAL_PROCESS	7.5458e-25	1.01433e-27	704	51402	1050	132565	[OVER]
GO:0010467	gene expression	BIOLOGICAL_PROCESS	2.83298e-23	4.12554e-26	266	14007	1488	169960	[OVER]
GO:0044267	cellular protein metabolic process	BIOLOGICAL_PROCESS	2.40804e-22	3.77647e-25	298	16713	1456	167254	[OVER]
GO:0006807	nitrogen compound metabolic process	BIOLOGICAL_PROCESS	6.86229e-20	1.22994e-22	628	46371	1126	137596	[OVER]
GO:0065007	biological regulation	BIOLOGICAL_PROCESS	5.90727e-19	1.12494e-21	286	16651	1468	167316	[OVER]
GO:0019538	protein metabolic process	BIOLOGICAL_PROCESS	8.9691e-18	1.90896e-20	338	21312	1416	162655	[OVER]
GO:0050789	regulation of biological process	BIOLOGICAL_PROCESS	1.65082e-16	4.43819e-19	248	14344	1506	169623	[OVER]
GO:0060255	regulation of macromolecule metabolic process	BIOLOGICAL_PROCESS	2.27038e-16	6.35818e-19	173	8674	1581	175293	[OVER]
GO:0019222	regulation of metabolic process	BIOLOGICAL_PROCESS	4.66824e-16	1.35963e-18	177	9053	1577	174914	[OVER]
GO:0043170	macromolecule metabolic process	BIOLOGICAL_PROCESS	1.95347e-15	6.12717e-18	576	43595	1178	140372	[OVER]
GO:0050896	response to stimulus	BIOLOGICAL_PROCESS	2.65787e-15	8.63427e-18	215	12088	1539	171879	[OVER]
GO:0009056	catabolic process	BIOLOGICAL_PROCESS	4.02156e-15	1.35148e-17	126	5611	1628	178356	[OVER]
GO:1901575	organic substance catabolic process	BIOLOGICAL_PROCESS	1.70029e-14	5.90445e-17	116	5076	1638	178891	[OVER]
GO:0050794	regulation of cellular process	BIOLOGICAL_PROCESS	2.56003e-14	9.17675e-17	224	13092	1530	170875	[OVER]
GO:0044248	cellular catabolic process	BIOLOGICAL_PROCESS	4.02663e-14	1.4914e-16	104	4349	1650	179618	[OVER]
GO:0080090	regulation of primary metabolic process	BIOLOGICAL_PROCESS	4.02663e-14	1.53361e-16	155	7891	1599	176076	[OVER]
GO:0051171	regulation of nitrogen compound metabolic process	BIOLOGICAL_PROCESS	1.71437e-13	6.72152e-16	152	7789	1602	176178	[OVER]
GO:0031323	regulation of cellular metabolic process	BIOLOGICAL_PROCESS	3.49443e-13	1.4092e-15	156	8180	1598	175787	[OVER]
GO:0044260	cellular macromolecule metabolic process	BIOLOGICAL_PROCESS	2.83357e-12	1.26966e-14	464	34761	1290	149206	[OVER]
GO:0009058	biosynthetic process	BIOLOGICAL_PROCESS	8.42223e-12	3.96251e-14	298	20107	1456	163860	[OVER]
GO:0010468	regulation of gene expression	BIOLOGICAL_PROCESS	2.28984e-11	1.12863e-13	136	7100	1618	176867	[OVER]
GO:0006796	phosphate-containing compound metabolic process	BIOLOGICAL_PROCESS	3.50081e-11	1.76472e-13	209	12882	1545	171085	[OVER]
GO:0043412	macromolecule modification	BIOLOGICAL_PROCESS	5.57721e-11	2.87388e-13	220	13855	1534	170112	[OVER]
GO:0006464	cellular protein modification process	BIOLOGICAL_PROCESS	7.56305e-11	4.06661e-13	200	12253	1554	171714	[OVER]
GO:0036211	protein modification process	BIOLOGICAL_PROCESS	7.56305e-11	4.06661e-13	200	12253	1554	171714	[OVER]
GO:0006793	phosphorus metabolic process	BIOLOGICAL_PROCESS	7.80574e-11	4.37198e-13	209	12997	1545	170970	[OVER]
GO:0044249	cellular biosynthetic process	BIOLOGICAL_PROCESS	1.21517e-10	7.21454e-13	281	19132	1473	164835	[OVER]
GO:1901576	organic substance biosynthetic process	BIOLOGICAL_PROCESS	4.65741e-10	3.02598e-12	284	19626	1470	164341	[OVER]
GO:0051716	cellular response to stimulus	BIOLOGICAL_PROCESS	1.77405e-09	1.1725e-11	142	8072	1612	175895	[OVER]
GO:0051246	regulation of protein metabolic process	BIOLOGICAL_PROCESS	3.49804e-09	2.39028e-11	48	1613	1706	182354	[OVER]
GO:0006518	peptide metabolic process	BIOLOGICAL_PROCESS	4.42431e-09	3.14637e-11	82	3767	1672	180200	[OVER]
GO:0032268	regulation of cellular protein metabolic process	BIOLOGICAL_PROCESS	5.7939e-09	4.39092e-11	47	1586	1707	182381	[OVER]
GO:0042221	response to chemical	BIOLOGICAL_PROCESS	9.75289e-09	7.75686e-11	93	4629	1661	179338	[OVER]
GO:0043043	peptide biosynthetic process	BIOLOGICAL_PROCESS	9.75289e-09	7.69455e-11	77	3512	1677	180455	[OVER]
GO:0044271	cellular nitrogen compound biosynthetic process	BIOLOGICAL_PROCESS	1.69066e-08	1.36359e-10	212	14119	1542	169848	[OVER]
GO:2000112	regulation of cellular macromolecule biosynthetic process	BIOLOGICAL_PROCESS	2.216e-08	1.83695e-10	115	6321	1639	177646	[OVER]
GO:0006412	translation	BIOLOGICAL_PROCESS	2.216e-08	1.83207e-10	75	3447	1679	180520	[OVER]
GO:0006950	response to stress	BIOLOGICAL_PROCESS	2.30975e-08	1.94053e-10	106	5668	1648	178299	[OVER]
GO:0050790	regulation of catalytic activity	BIOLOGICAL_PROCESS	2.54231e-08	2.19287e-10	51	1908	1703	182059	[OVER]
GO:0031326	regulation of cellular biosynthetic process	BIOLOGICAL_PROCESS	2.66122e-08	2.32525e-10	117	6514	1637	177453	[OVER]
GO:0006082	organic acid metabolic process	BIOLOGICAL_PROCESS	3.51892e-08	3.15351e-10	82	3959	1672	180008	[OVER]
GO:0009889	regulation of biosynthetic process	BIOLOGICAL_PROCESS	4.12862e-08	3.79239e-10	117	6550	1637	177417	[OVER]
GO:0010556	regulation of macromolecule biosynthetic process	BIOLOGICAL_PROCESS	4.16723e-08	3.87454e-10	115	6412	1639	177555	[OVER]
GO:0043436	oxoacid metabolic process	BIOLOGICAL_PROCESS	5.61358e-08	5.28219e-10	81	3944	1673	180023	[OVER]
GO:0065009	regulation of molecular function	BIOLOGICAL_PROCESS	5.66283e-08	5.39196e-10	51	1961	1703	182006	[OVER]
GO:0016070	RNA metabolic process	BIOLOGICAL_PROCESS	6.07058e-08	5.84821e-10	217	14789	1537	169178	[OVER]
GO:1901566	organonitrogen compound biosynthetic process	BIOLOGICAL_PROCESS	6.22414e-08	6.06587e-10	124	7143	1630	176824	[OVER]
GO:0009057	macromolecule catabolic process	BIOLOGICAL_PROCESS	7.13493e-08	7.11335e-10	67	3008	1687	180959	[OVER]
GO:0044265	cellular macromolecule catabolic process	BIOLOGICAL_PROCESS	8.60678e-08	8.77357e-10	56	2291	1698	181676	[OVER]
GO:0031399	regulation of protein modification process	BIOLOGICAL_PROCESS	9.14812e-08	9.53036e-10	34	1009	1720	182958	[OVER]
GO:0043603	cellular amide metabolic process	BIOLOGICAL_PROCESS	1.03083e-07	1.08545e-09	87	4429	1667	179538	[OVER]
GO:1901565	organonitrogen compound catabolic process	BIOLOGICAL_PROCESS	1.18176e-07	1.25762e-09	62	2720	1692	181247	[OVER]
GO:0019752	carboxylic acid metabolic process	BIOLOGICAL_PROCESS	1.33719e-07	1.43799e-09	78	3820	1676	180147	[OVER]
GO:0043604	amide biosynthetic process	BIOLOGICAL_PROCESS	1.37397e-07	1.49295e-09	78	3825	1676	180142	[OVER]
GO:0034645	cellular macromolecule biosynthetic process	BIOLOGICAL_PROCESS	1.49327e-07	1.6393e-09	208	14225	1546	169742	[OVER]
GO:0016310	phosphorylation	BIOLOGICAL_PROCESS	1.77214e-07	1.96529e-09	149	9283	1605	174684	[OVER]
GO:0009059	macromolecule biosynthetic process	BIOLOGICAL_PROCESS	2.13955e-07	2.42069e-09	211	14553	1543	169414	[OVER]
GO:0051252	regulation of RNA metabolic process	BIOLOGICAL_PROCESS	2.46527e-07	2.81682e-09	108	6094	1646	177873	[OVER]
GO:0051603	proteolysis involved in cellular protein catabolic process	BIOLOGICAL_PROCESS	3.36859e-07	3.88669e-09	44	1649	1710	182318	[OVER]
GO:0044281	small molecule metabolic process	BIOLOGICAL_PROCESS	3.75506e-07	4.41672e-09	115	6691	1639	177276	[OVER]
GO:0044257	cellular protein catabolic process	BIOLOGICAL_PROCESS	4.61198e-07	5.47631e-09	44	1669	1710	182298	[OVER]
GO:0019219	regulation of nucleobase-containing compound metabolic process	BIOLOGICAL_PROCESS	4.88205e-07	5.90636e-09	110	6347	1644	177620	[OVER]
GO:0071840	cellular component organization or biogenesis	BIOLOGICAL_PROCESS	6.32703e-07	7.7254e-09	165	10836	1589	173131	[OVER]
GO:0006355	regulation of transcription, DNA-templated	BIOLOGICAL_PROCESS	7.00352e-07	8.62985e-09	102	5766	1652	178201	[OVER]
GO:0043632	modification-dependent macromolecule catabolic process	BIOLOGICAL_PROCESS	7.48621e-07	9.30849e-09	39	1398	1715	182569	[OVER]
GO:0051179	localization	BIOLOGICAL_PROCESS	1.00303e-06	1.25842e-08	178	12020	1576	171947	[OVER]
GO:0019941	modification-dependent protein catabolic process	BIOLOGICAL_PROCESS	1.21537e-06	1.53844e-08	38	1366	1716	182601	[OVER]
GO:0015074	DNA integration	BIOLOGICAL_PROCESS	1.30745e-06	1.66964e-08	26	7005	1728	176962	[UNDER]
GO:1903506	regulation of nucleic acid-templated transcription	BIOLOGICAL_PROCESS	1.30936e-06	1.70142e-08	102	5854	1652	178113	[OVER]
GO:2001141	regulation of RNA biosynthetic process	BIOLOGICAL_PROCESS	1.30936e-06	1.70142e-08	102	5854	1652	178113	[OVER]
GO:0034641	cellular nitrogen compound metabolic process	BIOLOGICAL_PROCESS	1.51045e-06	1.97964e-08	378	30129	1376	153838	[OVER]
GO:0006259	DNA metabolic process	BIOLOGICAL_PROCESS	2.35004e-06	3.13268e-08	56	11314	1698	172653	[UNDER]
GO:1901700	response to oxygen-containing compound	BIOLOGICAL_PROCESS	2.72637e-06	3.66488e-08	46	1896	1708	182071	[OVER]
GO:0035308	negative regulation of protein dephosphorylation	BIOLOGICAL_PROCESS	3.06886e-06	4.20616e-08	9	66	1745	183901	[OVER]
GO:0032515	negative regulation of phosphoprotein phosphatase activity	BIOLOGICAL_PROCESS	3.06886e-06	4.20616e-08	9	66	1745	183901	[OVER]
GO:0006351	transcription, DNA-templated	BIOLOGICAL_PROCESS	3.06886e-06	4.22841e-08	109	6514	1645	177453	[OVER]
GO:0051174	regulation of phosphorus metabolic process	BIOLOGICAL_PROCESS	3.95664e-06	5.62891e-08	28	861	1726	183106	[OVER]
GO:0019220	regulation of phosphate metabolic process	BIOLOGICAL_PROCESS	3.95664e-06	5.62891e-08	28	861	1726	183106	[OVER]
GO:0030163	protein catabolic process	BIOLOGICAL_PROCESS	4.29045e-06	6.15187e-08	46	1944	1708	182023	[OVER]
GO:0035305	negative regulation of dephosphorylation	BIOLOGICAL_PROCESS	4.57588e-06	6.66366e-08	9	70	1745	183897	[OVER]
GO:0010923	negative regulation of phosphatase activity	BIOLOGICAL_PROCESS	4.57588e-06	6.66366e-08	9	70	1745	183897	[OVER]
GO:0097659	nucleic acid-templated transcription	BIOLOGICAL_PROCESS	4.83551e-06	7.09591e-08	109	6580	1645	177387	[OVER]
GO:0006511	ubiquitin-dependent protein catabolic process	BIOLOGICAL_PROCESS	4.86908e-06	7.19972e-08	36	1332	1718	182635	[OVER]
GO:0010033	response to organic substance	BIOLOGICAL_PROCESS	6.81452e-06	1.0229e-07	52	2364	1702	181603	[OVER]
GO:0055114	oxidation-reduction process	BIOLOGICAL_PROCESS	7.0943e-06	1.07285e-07	128	8181	1626	175786	[OVER]
GO:0043086	negative regulation of catalytic activity	BIOLOGICAL_PROCESS	7.74258e-06	1.17956e-07	19	437	1735	183530	[OVER]
GO:0032774	RNA biosynthetic process	BIOLOGICAL_PROCESS	9.2332e-06	1.41699e-07	110	6736	1644	177231	[OVER]
GO:0006810	transport	BIOLOGICAL_PROCESS	9.55916e-06	1.47772e-07	167	11524	1587	172443	[OVER]
GO:0006396	RNA processing	BIOLOGICAL_PROCESS	1.03018e-05	1.6461e-07	71	3744	1683	180223	[OVER]
GO:0033036	macromolecule localization	BIOLOGICAL_PROCESS	1.03018e-05	1.63746e-07	79	4366	1675	179601	[OVER]
GO:0070887	cellular response to chemical stimulus	BIOLOGICAL_PROCESS	1.03018e-05	1.65023e-07	49	2219	1705	181748	[OVER]
GO:0044092	negative regulation of molecular function	BIOLOGICAL_PROCESS	1.05322e-05	1.69892e-07	19	448	1735	183519	[OVER]
GO:0009628	response to abiotic stimulus	BIOLOGICAL_PROCESS	1.10861e-05	1.8007e-07	51	2351	1703	181616	[OVER]
GO:0051234	establishment of localization	BIOLOGICAL_PROCESS	1.31208e-05	2.14588e-07	168	11640	1586	172327	[OVER]
GO:0008104	protein localization	BIOLOGICAL_PROCESS	1.95255e-05	3.259e-07	69	3676	1685	180291	[OVER]
GO:0043666	regulation of phosphoprotein phosphatase activity	BIOLOGICAL_PROCESS	2.35423e-05	3.98217e-07	12	181	1742	183786	[OVER]
GO:0035304	regulation of protein dephosphorylation	BIOLOGICAL_PROCESS	2.35423e-05	3.98217e-07	12	181	1742	183786	[OVER]
GO:0009892	negative regulation of metabolic process	BIOLOGICAL_PROCESS	2.68196e-05	4.59661e-07	42	1829	1712	182138	[OVER]
GO:0010605	negative regulation of macromolecule metabolic process	BIOLOGICAL_PROCESS	3.32169e-05	5.73026e-07	41	1778	1713	182189	[OVER]
GO:0010921	regulation of phosphatase activity	BIOLOGICAL_PROCESS	3.90104e-05	6.8171e-07	12	191	1742	183776	[OVER]
GO:0070727	cellular macromolecule localization	BIOLOGICAL_PROCESS	3.90867e-05	6.87421e-07	60	3113	1694	180854	[OVER]
GO:0035303	regulation of dephosphorylation	BIOLOGICAL_PROCESS	6.04746e-05	1.07712e-06	12	200	1742	183767	[OVER]
GO:0001101	response to acid chemical	BIOLOGICAL_PROCESS	7.0793e-05	1.26883e-06	33	1319	1721	182648	[OVER]
GO:0016043	cellular component organization	BIOLOGICAL_PROCESS	8.16501e-05	1.47257e-06	142	9802	1612	174165	[OVER]
GO:0007165	signal transduction	BIOLOGICAL_PROCESS	8.1959e-05	1.48733e-06	74	4245	1680	179722	[OVER]
GO:0034613	cellular protein localization	BIOLOGICAL_PROCESS	8.65815e-05	1.58091e-06	59	3104	1695	180863	[OVER]
GO:0023052	signaling	BIOLOGICAL_PROCESS	0.000114059	2.09541e-06	74	4250	1680	179717	[OVER]
GO:0006470	protein dephosphorylation	BIOLOGICAL_PROCESS	0.000167269	3.1104e-06	30	1187	1724	182780	[OVER]
GO:0010563	negative regulation of phosphorus metabolic process	BIOLOGICAL_PROCESS	0.00017855	3.36018e-06	9	116	1745	183851	[OVER]
GO:0045936	negative regulation of phosphate metabolic process	BIOLOGICAL_PROCESS	0.00017855	3.36018e-06	9	116	1745	183851	[OVER]
GO:0006468	protein phosphorylation	BIOLOGICAL_PROCESS	0.000185377	3.54874e-06	90	5585	1664	178382	[OVER]
GO:0022613	ribonucleoprotein complex biogenesis	BIOLOGICAL_PROCESS	0.000185377	3.55096e-06	38	1683	1716	182284	[OVER]
GO:0051336	regulation of hydrolase activity	BIOLOGICAL_PROCESS	0.000192473	3.70845e-06	24	834	1730	183133	[OVER]
GO:0034660	ncRNA metabolic process	BIOLOGICAL_PROCESS	0.000204853	3.96994e-06	45	2184	1709	181783	[OVER]
GO:0048519	negative regulation of biological process	BIOLOGICAL_PROCESS	0.000217205	4.23363e-06	48	2407	1706	181560	[OVER]
GO:1901701	cellular response to oxygen-containing compound	BIOLOGICAL_PROCESS	0.000218052	4.27458e-06	26	960	1728	183007	[OVER]
GO:0042254	ribosome biogenesis	BIOLOGICAL_PROCESS	0.000238027	4.77269e-06	31	1278	1723	182689	[OVER]
GO:0044085	cellular component biogenesis	BIOLOGICAL_PROCESS	0.000238027	4.77439e-06	69	3967	1685	180000	[OVER]
GO:0051346	negative regulation of hydrolase activity	BIOLOGICAL_PROCESS	0.000238027	4.77456e-06	11	193	1743	183774	[OVER]
GO:0080163	regulation of protein serine/threonine phosphatase activity	BIOLOGICAL_PROCESS	0.000266146	5.42607e-06	6	41	1748	183926	[OVER]
GO:0009266	response to temperature stimulus	BIOLOGICAL_PROCESS	0.00030229	6.26455e-06	22	745	1732	183222	[OVER]
GO:0051641	cellular localization	BIOLOGICAL_PROCESS	0.00030229	6.24654e-06	68	3918	1686	180049	[OVER]
GO:0015031	protein transport	BIOLOGICAL_PROCESS	0.000380108	8.04755e-06	59	3290	1695	180677	[OVER]
GO:0009719	response to endogenous stimulus	BIOLOGICAL_PROCESS	0.000384484	8.18327e-06	40	1904	1714	182063	[OVER]
GO:0007154	cell communication	BIOLOGICAL_PROCESS	0.00045995	9.84098e-06	79	4876	1675	179091	[OVER]
GO:0009725	response to hormone	BIOLOGICAL_PROCESS	0.000499973	1.08093e-05	39	1854	1715	182113	[OVER]
GO:0031400	negative regulation of protein modification process	BIOLOGICAL_PROCESS	0.000547586	1.19e-05	9	137	1745	183830	[OVER]
GO:0016311	dephosphorylation	BIOLOGICAL_PROCESS	0.000559589	1.22236e-05	42	2079	1712	181888	[OVER]
GO:0071702	organic substance transport	BIOLOGICAL_PROCESS	0.000570821	1.25968e-05	85	5367	1669	178600	[OVER]
GO:0071310	cellular response to organic substance	BIOLOGICAL_PROCESS	0.000572721	1.2767e-05	31	1332	1723	182635	[OVER]
GO:0032270	positive regulation of cellular protein metabolic process	BIOLOGICAL_PROCESS	0.000572721	1.27638e-05	21	723	1733	183244	[OVER]
GO:0051247	positive regulation of protein metabolic process	BIOLOGICAL_PROCESS	0.000592672	1.32782e-05	21	725	1733	183242	[OVER]
GO:0045184	establishment of protein localization	BIOLOGICAL_PROCESS	0.000600837	1.35284e-05	59	3333	1695	180634	[OVER]
GO:0009132	nucleoside diphosphate metabolic process	BIOLOGICAL_PROCESS	0.000666235	1.50755e-05	17	508	1737	183459	[OVER]
GO:0051172	negative regulation of nitrogen compound metabolic process	BIOLOGICAL_PROCESS	0.000747154	1.71577e-05	26	1043	1728	182924	[OVER]
GO:0006520	cellular amino acid metabolic process	BIOLOGICAL_PROCESS	0.000821608	1.91435e-05	40	1955	1714	182012	[OVER]
GO:0031324	negative regulation of cellular metabolic process	BIOLOGICAL_PROCESS	0.000862825	2.03939e-05	27	1118	1727	182849	[OVER]
GO:0006090	pyruvate metabolic process	BIOLOGICAL_PROCESS	0.00086435	2.05267e-05	17	521	1737	183446	[OVER]
GO:0015833	peptide transport	BIOLOGICAL_PROCESS	0.000961291	2.30443e-05	60	3495	1694	180472	[OVER]
GO:0009408	response to heat	BIOLOGICAL_PROCESS	0.000972485	2.34216e-05	16	473	1738	183494	[OVER]
GO:0042886	amide transport	BIOLOGICAL_PROCESS	0.00117731	2.87503e-05	61	3592	1693	180375	[OVER]
GO:0032787	monocarboxylic acid metabolic process	BIOLOGICAL_PROCESS	0.00124743	3.06024e-05	36	1733	1718	182234	[OVER]
GO:0016071	mRNA metabolic process	BIOLOGICAL_PROCESS	0.00133764	3.3265e-05	39	1956	1715	182011	[OVER]
GO:0051248	negative regulation of protein metabolic process	BIOLOGICAL_PROCESS	0.00140015	3.51331e-05	14	385	1740	183582	[OVER]
GO:0032269	negative regulation of cellular protein metabolic process	BIOLOGICAL_PROCESS	0.00140015	3.51331e-05	14	385	1740	183582	[OVER]
GO:0006886	intracellular protein transport	BIOLOGICAL_PROCESS	0.00144119	3.63243e-05	49	2695	1705	181272	[OVER]
GO:0044282	small molecule catabolic process	BIOLOGICAL_PROCESS	0.00176851	4.51686e-05	23	915	1731	183052	[OVER]
GO:0071705	nitrogen compound transport	BIOLOGICAL_PROCESS	0.00194722	5.06055e-05	69	4310	1685	179657	[OVER]
GO:0070647	protein modification by small protein conjugation or removal	BIOLOGICAL_PROCESS	0.00204559	5.33911e-05	43	2293	1711	181674	[OVER]
GO:0051640	organelle localization	BIOLOGICAL_PROCESS	0.00209554	5.49295e-05	14	402	1740	183565	[OVER]
GO:0034470	ncRNA processing	BIOLOGICAL_PROCESS	0.00245755	6.46941e-05	34	1661	1720	182306	[OVER]
GO:0016052	carbohydrate catabolic process	BIOLOGICAL_PROCESS	0.00248111	6.55922e-05	26	1107	1728	182860	[OVER]
GO:0009185	ribonucleoside diphosphate metabolic process	BIOLOGICAL_PROCESS	0.00266335	7.11014e-05	15	466	1739	183501	[OVER]
GO:0005975	carbohydrate metabolic process	BIOLOGICAL_PROCESS	0.00266335	7.13052e-05	69	4336	1685	179631	[OVER]
GO:0051262	protein tetramerization	BIOLOGICAL_PROCESS	0.00313195	8.5605e-05	4	21	1750	183946	[OVER]
GO:0051289	protein homotetramerization	BIOLOGICAL_PROCESS	0.00313195	8.5605e-05	4	21	1750	183946	[OVER]
GO:0046907	intracellular transport	BIOLOGICAL_PROCESS	0.00342296	9.43322e-05	55	3284	1699	180683	[OVER]
GO:0071495	cellular response to endogenous stimulus	BIOLOGICAL_PROCESS	0.003613	0.000100372	26	1155	1728	182812	[OVER]
GO:0042273	ribosomal large subunit biogenesis	BIOLOGICAL_PROCESS	0.00374632	0.000105253	12	324	1742	183643	[OVER]
GO:0032870	cellular response to hormone stimulus	BIOLOGICAL_PROCESS	0.00456108	0.000130798	25	1105	1729	182862	[OVER]
GO:0071897	DNA biosynthetic process	BIOLOGICAL_PROCESS	0.00479102	0.000138466	7	2468	1747	181499	[UNDER]
GO:0006611	protein export from nucleus	BIOLOGICAL_PROCESS	0.00506943	0.00014708	11	286	1743	183681	[OVER]
GO:0009135	purine nucleoside diphosphate metabolic process	BIOLOGICAL_PROCESS	0.0053675	0.00015693	14	446	1740	183521	[OVER]
GO:0009179	purine ribonucleoside diphosphate metabolic process	BIOLOGICAL_PROCESS	0.0053675	0.00015693	14	446	1740	183521	[OVER]
GO:0043161	proteasome-mediated ubiquitin-dependent protein catabolic process	BIOLOGICAL_PROCESS	0.00596393	0.000175036	18	686	1736	183281	[OVER]
GO:0051649	establishment of localization in cell	BIOLOGICAL_PROCESS	0.00608659	0.000179318	56	3427	1698	180540	[OVER]
GO:0071229	cellular response to acid chemical	BIOLOGICAL_PROCESS	0.00611578	0.000180863	17	627	1737	183340	[OVER]
GO:0051173	positive regulation of nitrogen compound metabolic process	BIOLOGICAL_PROCESS	0.00726945	0.00021661	38	2048	1716	181919	[OVER]
GO:0051338	regulation of transferase activity	BIOLOGICAL_PROCESS	0.00784756	0.000237004	18	704	1736	183263	[OVER]
GO:0010604	positive regulation of macromolecule metabolic process	BIOLOGICAL_PROCESS	0.00784756	0.000236794	38	2071	1716	181896	[OVER]
GO:0001932	regulation of protein phosphorylation	BIOLOGICAL_PROCESS	0.00790948	0.000240111	17	643	1737	183324	[OVER]
GO:1901361	organic cyclic compound catabolic process	BIOLOGICAL_PROCESS	0.00813262	0.000247796	21	899	1733	183068	[OVER]
GO:0033554	cellular response to stress	BIOLOGICAL_PROCESS	0.00827891	0.000253181	53	3247	1701	180720	[OVER]
GO:0006165	nucleoside diphosphate phosphorylation	BIOLOGICAL_PROCESS	0.00838628	0.000257404	14	469	1740	183498	[OVER]
GO:0031401	positive regulation of protein modification process	BIOLOGICAL_PROCESS	0.00852589	0.000263034	15	528	1739	183439	[OVER]
GO:0046185	aldehyde catabolic process	BIOLOGICAL_PROCESS	0.00852589	0.000266464	6	87	1748	183880	[OVER]
GO:0046700	heterocycle catabolic process	BIOLOGICAL_PROCESS	0.00870571	0.000273059	19	776	1735	183191	[OVER]
GO:0032446	protein modification by small protein conjugation	BIOLOGICAL_PROCESS	0.0087566	0.000275636	35	1863	1719	182104	[OVER]
GO:0046939	nucleotide phosphorylation	BIOLOGICAL_PROCESS	0.00900211	0.000285381	14	474	1740	183493	[OVER]
GO:1901360	organic cyclic compound metabolic process	BIOLOGICAL_PROCESS	0.0097697	0.000312239	323	28028	1431	155939	[OVER]
GO:0051168	nuclear export	BIOLOGICAL_PROCESS	0.00988397	0.000317766	11	314	1743	183653	[OVER]
GO:0006725	cellular aromatic compound metabolic process	BIOLOGICAL_PROCESS	0.00997627	0.000322429	318	27556	1436	156411	[OVER]
GO:0045292	mRNA cis splicing, via spliceosome	BIOLOGICAL_PROCESS	0.00997627	0.000322969	8	170	1746	183797	[OVER]
GO:0007229	integrin-mediated signaling pathway	BIOLOGICAL_PROCESS	0.0101186	0.00032871	4	31	1750	183936	[OVER]
GO:0006397	mRNA processing	BIOLOGICAL_PROCESS	0.0103027	0.000335844	30	1537	1724	182430	[OVER]
GO:0000398	mRNA splicing, via spliceosome	BIOLOGICAL_PROCESS	0.0103226	0.000337649	20	855	1734	183112	[OVER]
GO:0005984	disaccharide metabolic process	BIOLOGICAL_PROCESS	0.0108466	0.000356006	12	372	1742	183595	[OVER]
GO:0006757	ATP generation from ADP	BIOLOGICAL_PROCESS	0.0114997	0.000382802	13	431	1741	183536	[OVER]
GO:0006887	exocytosis	BIOLOGICAL_PROCESS	0.0114997	0.000380013	11	321	1743	183646	[OVER]
GO:0046031	ADP metabolic process	BIOLOGICAL_PROCESS	0.0114997	0.000382802	13	431	1741	183536	[OVER]
GO:0006096	glycolytic process	BIOLOGICAL_PROCESS	0.0114997	0.000382802	13	431	1741	183536	[OVER]
GO:0009259	ribonucleotide metabolic process	BIOLOGICAL_PROCESS	0.0118049	0.000398036	25	1171	1729	182796	[OVER]
GO:0009064	glutamine family amino acid metabolic process	BIOLOGICAL_PROCESS	0.0123072	0.000416351	13	435	1741	183532	[OVER]
GO:0070413	trehalose metabolism in response to stress	BIOLOGICAL_PROCESS	0.0132619	0.000453107	4	34	1750	183933	[OVER]
GO:0046483	heterocycle metabolic process	BIOLOGICAL_PROCESS	0.0132881	0.000455489	315	27384	1439	156583	[OVER]
GO:0031325	positive regulation of cellular metabolic process	BIOLOGICAL_PROCESS	0.0133838	0.000460883	38	2138	1716	181829	[OVER]
GO:0042325	regulation of phosphorylation	BIOLOGICAL_PROCESS	0.0134898	0.000466937	17	683	1737	183284	[OVER]
GO:0019693	ribose phosphate metabolic process	BIOLOGICAL_PROCESS	0.013725	0.000476615	25	1201	1729	182766	[OVER]
GO:0016072	rRNA metabolic process	BIOLOGICAL_PROCESS	0.013776	0.000479931	21	925	1733	183042	[OVER]
GO:0043648	dicarboxylic acid metabolic process	BIOLOGICAL_PROCESS	0.0152724	0.000535485	11	335	1743	183632	[OVER]
GO:0000054	ribosomal subunit export from nucleus	BIOLOGICAL_PROCESS	0.0156621	0.000552657	4	36	1750	183931	[OVER]
GO:0033750	ribosome localization	BIOLOGICAL_PROCESS	0.0156621	0.000552657	4	36	1750	183931	[OVER]
GO:0009893	positive regulation of metabolic process	BIOLOGICAL_PROCESS	0.0159895	0.000565999	38	2184	1716	181783	[OVER]
GO:0005985	sucrose metabolic process	BIOLOGICAL_PROCESS	0.0170165	0.000604262	7	143	1747	183824	[OVER]
GO:0009311	oligosaccharide metabolic process	BIOLOGICAL_PROCESS	0.0175168	0.00062399	13	455	1741	183512	[OVER]
GO:0048523	negative regulation of cellular process	BIOLOGICAL_PROCESS	0.0177675	0.000634909	30	1585	1724	182382	[OVER]
GO:0010498	proteasomal protein catabolic process	BIOLOGICAL_PROCESS	0.0177854	0.000637541	18	768	1736	183199	[OVER]
GO:0009737	response to abscisic acid	BIOLOGICAL_PROCESS	0.0179506	0.000645472	16	640	1738	183327	[OVER]
GO:0044419	interspecies interaction between organisms	BIOLOGICAL_PROCESS	0.0180998	0.000652867	8	190	1746	183777	[OVER]
GO:0006364	rRNA processing	BIOLOGICAL_PROCESS	0.0181638	0.000657208	20	877	1734	183090	[OVER]
GO:0097305	response to alcohol	BIOLOGICAL_PROCESS	0.0186004	0.000677175	16	643	1738	183324	[OVER]
GO:0051704	multi-organism process	BIOLOGICAL_PROCESS	0.0186004	0.000676442	30	1596	1724	182371	[OVER]
GO:0006656	phosphatidylcholine biosynthetic process	BIOLOGICAL_PROCESS	0.019217	0.000701775	5	69	1749	183898	[OVER]
GO:0006006	glucose metabolic process	BIOLOGICAL_PROCESS	0.0195953	0.00071998	8	193	1746	183774	[OVER]
GO:0006139	nucleobase-containing compound metabolic process	BIOLOGICAL_PROCESS	0.0211753	0.000780404	301	26269	1453	157698	[OVER]
GO:0048583	regulation of response to stimulus	BIOLOGICAL_PROCESS	0.0217974	0.000814506	26	1299	1728	182668	[OVER]
GO:0048278	vesicle docking	BIOLOGICAL_PROCESS	0.0217974	0.000817984	8	197	1746	183770	[OVER]
GO:0022406	membrane docking	BIOLOGICAL_PROCESS	0.0217974	0.000817984	8	197	1746	183770	[OVER]
GO:0140056	organelle localization by membrane tethering	BIOLOGICAL_PROCESS	0.0217974	0.000817984	8	197	1746	183770	[OVER]
GO:0090376	seed trichome differentiation	BIOLOGICAL_PROCESS	0.0225194	0.000850123	3	17	1751	183950	[OVER]
GO:0000470	maturation of LSU-rRNA	BIOLOGICAL_PROCESS	0.0225897	0.000863764	6	110	1748	183857	[OVER]
GO:0000377	RNA splicing, via transesterification reactions with bulged adenosine as nucleophile	BIOLOGICAL_PROCESS	0.0225897	0.000867874	20	911	1734	183056	[OVER]
GO:0000375	RNA splicing, via transesterification reactions	BIOLOGICAL_PROCESS	0.0225897	0.000867874	20	911	1734	183056	[OVER]
GO:0009738	abscisic acid-activated signaling pathway	BIOLOGICAL_PROCESS	0.0225897	0.00086518	10	301	1744	183666	[OVER]
GO:0000184	nuclear-transcribed mRNA catabolic process, nonsense-mediated decay	BIOLOGICAL_PROCESS	0.0232373	0.000903254	6	111	1748	183856	[OVER]
GO:0010629	negative regulation of gene expression	BIOLOGICAL_PROCESS	0.0236531	0.000922066	26	1326	1728	182641	[OVER]
GO:0071428	rRNA-containing ribonucleoprotein complex export from nucleus	BIOLOGICAL_PROCESS	0.0241349	0.00094355	4	42	1750	183925	[OVER]
GO:0006952	defense response	BIOLOGICAL_PROCESS	0.0246805	0.000967644	23	1121	1731	182846	[OVER]
GO:0000956	nuclear-transcribed mRNA catabolic process	BIOLOGICAL_PROCESS	0.0254054	0.000998912	10	307	1744	183660	[OVER]
GO:0097306	cellular response to alcohol	BIOLOGICAL_PROCESS	0.0262563	0.00104708	10	309	1744	183658	[OVER]
GO:0071215	cellular response to abscisic acid stimulus	BIOLOGICAL_PROCESS	0.0262563	0.00104708	10	309	1744	183658	[OVER]
GO:0032940	secretion by cell	BIOLOGICAL_PROCESS	0.0262921	0.00105145	11	365	1743	183602	[OVER]
GO:0016999	antibiotic metabolic process	BIOLOGICAL_PROCESS	0.0276284	0.00111572	12	426	1742	183541	[OVER]
GO:0043085	positive regulation of catalytic activity	BIOLOGICAL_PROCESS	0.0280036	0.00113558	22	1046	1732	182921	[OVER]
GO:0034654	nucleobase-containing compound biosynthetic process	BIOLOGICAL_PROCESS	0.0288831	0.00117448	130	10230	1624	173737	[OVER]
GO:0006657	CDP-choline pathway	BIOLOGICAL_PROCESS	0.0292193	0.00119797	4	45	1750	183922	[OVER]
GO:0008380	RNA splicing	BIOLOGICAL_PROCESS	0.0304568	0.00125427	22	1066	1732	182901	[OVER]
GO:0019438	aromatic compound biosynthetic process	BIOLOGICAL_PROCESS	0.0304568	0.00125553	139	11077	1615	172890	[OVER]
GO:0044093	positive regulation of molecular function	BIOLOGICAL_PROCESS	0.0311834	0.001292	22	1071	1732	182896	[OVER]
GO:0090377	seed trichome initiation	BIOLOGICAL_PROCESS	0.0313739	0.00130388	2	4	1752	183963	[OVER]
GO:0051260	protein homooligomerization	BIOLOGICAL_PROCESS	0.0314927	0.00131234	5	80	1749	183887	[OVER]
GO:0010243	response to organonitrogen compound	BIOLOGICAL_PROCESS	0.0315254	0.00131724	10	319	1744	183648	[OVER]
GO:0043933	protein-containing complex subunit organization	BIOLOGICAL_PROCESS	0.0318655	0.00133859	39	2364	1715	181603	[OVER]
GO:0009415	response to water	BIOLOGICAL_PROCESS	0.0326052	0.00137753	10	321	1744	183646	[OVER]
GO:0019319	hexose biosynthetic process	BIOLOGICAL_PROCESS	0.0326052	0.00138262	5	81	1749	183886	[OVER]
GO:0044255	cellular lipid metabolic process	BIOLOGICAL_PROCESS	0.0326052	0.00138427	46	2895	1708	181072	[OVER]
GO:0006094	gluconeogenesis	BIOLOGICAL_PROCESS	0.0326052	0.00138262	5	81	1749	183886	[OVER]
GO:0046034	ATP metabolic process	BIOLOGICAL_PROCESS	0.0328012	0.00139626	16	691	1738	183276	[OVER]
GO:0006278	RNA-dependent DNA biosynthetic process	BIOLOGICAL_PROCESS	0.0330299	0.0014097	7	2109	1747	181858	[UNDER]
GO:1901698	response to nitrogen compound	BIOLOGICAL_PROCESS	0.0339454	0.00145257	12	440	1742	183527	[OVER]
GO:1900034	regulation of cellular response to heat	BIOLOGICAL_PROCESS	0.0340592	0.00146747	3	21	1751	183946	[OVER]
GO:0055085	transmembrane transport	BIOLOGICAL_PROCESS	0.0340592	0.00146889	82	5983	1672	177984	[OVER]
GO:0006996	organelle organization	BIOLOGICAL_PROCESS	0.0341767	0.00147779	95	7108	1659	176859	[OVER]
GO:0010608	posttranscriptional regulation of gene expression	BIOLOGICAL_PROCESS	0.0351883	0.0015373	15	632	1739	183335	[OVER]
GO:0031146	SCF-dependent proteasomal ubiquitin-dependent protein catabolic process	BIOLOGICAL_PROCESS	0.0369286	0.0016216	9	273	1745	183694	[OVER]
GO:0046903	secretion	BIOLOGICAL_PROCESS	0.0374104	0.00164694	11	387	1743	183580	[OVER]
GO:0015980	energy derivation by oxidation of organic compounds	BIOLOGICAL_PROCESS	0.0402821	0.00180645	15	643	1739	183324	[OVER]
GO:0033526	tetrapyrrole biosynthetic process from glutamate	BIOLOGICAL_PROCESS	0.0402821	0.00181398	2	5	1752	183962	[OVER]
GO:0019353	protoporphyrinogen IX biosynthetic process from glutamate	BIOLOGICAL_PROCESS	0.0402821	0.00181398	2	5	1752	183962	[OVER]
GO:0016567	protein ubiquitination	BIOLOGICAL_PROCESS	0.0419153	0.00190847	31	1768	1723	182199	[OVER]
GO:0051656	establishment of organelle localization	BIOLOGICAL_PROCESS	0.0419153	0.001911	7	176	1747	183791	[OVER]
GO:0006913	nucleocytoplasmic transport	BIOLOGICAL_PROCESS	0.0428146	0.0019691	15	649	1739	183318	[OVER]
GO:0051169	nuclear transport	BIOLOGICAL_PROCESS	0.0428146	0.0019691	15	649	1739	183318	[OVER]
GO:0016054	organic acid catabolic process	BIOLOGICAL_PROCESS	0.0428172	0.00198371	14	584	1740	183383	[OVER]
GO:0033993	response to lipid	BIOLOGICAL_PROCESS	0.0428172	0.0019857	18	841	1736	183126	[OVER]
GO:0046395	carboxylic acid catabolic process	BIOLOGICAL_PROCESS	0.0428172	0.00198371	14	584	1740	183383	[OVER]
GO:0009607	response to biotic stimulus	BIOLOGICAL_PROCESS	0.0432098	0.00201359	21	1045	1733	182922	[OVER]
GO:0035556	intracellular signal transduction	BIOLOGICAL_PROCESS	0.0434222	0.00202835	31	1784	1723	182183	[OVER]
GO:0071218	cellular response to misfolded protein	BIOLOGICAL_PROCESS	0.0447253	0.00210425	4	53	1750	183914	[OVER]
GO:0006091	generation of precursor metabolites and energy	BIOLOGICAL_PROCESS	0.045362	0.00213928	33	1946	1721	182021	[OVER]
GO:0000165	MAPK cascade	BIOLOGICAL_PROCESS	0.046382	0.00219258	11	402	1743	183565	[OVER]
GO:0006508	proteolysis	BIOLOGICAL_PROCESS	0.0470774	0.00224617	90	6786	1664	177181	[OVER]
GO:0009620	response to fungus	BIOLOGICAL_PROCESS	0.0470774	0.00224655	10	344	1744	183623	[OVER]
GO:0071396	cellular response to lipid	BIOLOGICAL_PROCESS	0.0471644	0.00226127	12	465	1742	183502	[OVER]
GO:0045333	cellular respiration	BIOLOGICAL_PROCESS	0.0473459	0.00227528	11	404	1743	183563	[OVER]
GO:0045859	regulation of protein kinase activity	BIOLOGICAL_PROCESS	0.0475995	0.00230346	14	594	1740	183373	[OVER]
GO:0010133	proline catabolic process to glutamate	BIOLOGICAL_PROCESS	0.047613	0.00230945	3	25	1751	183942	[OVER]
GO:0072521	purine-containing compound metabolic process	BIOLOGICAL_PROCESS	0.0479017	0.00232881	23	1187	1731	182780	[OVER]
GO:0006399	tRNA metabolic process	BIOLOGICAL_PROCESS	0.0482196	0.00235856	23	1190	1731	182777	[OVER]
GO:0001934	positive regulation of protein phosphorylation	BIOLOGICAL_PROCESS	0.0482196	0.00236047	11	406	1743	183561	[OVER]
GO:0009755	hormone-mediated signaling pathway	BIOLOGICAL_PROCESS	0.0494005	0.00242935	20	977	1734	182990	[OVER]
GO:0071166	ribonucleoprotein complex localization	BIOLOGICAL_PROCESS	0.049578	0.00244919	8	236	1746	183731	[OVER]
GO:0071426	ribonucleoprotein complex export from nucleus	BIOLOGICAL_PROCESS	0.049578	0.00244919	8	236	1746	183731	[OVER]
GO:0005623	cell	CELLULAR_COMPONENT	4.5178e-39	5.06083e-43	745	49876	1009	134091	[OVER]
GO:0044464	cell part	CELLULAR_COMPONENT	6.7021e-39	1.50153e-42	733	48903	1021	135064	[OVER]
GO:0005622	intracellular	CELLULAR_COMPONENT	2.48236e-35	1.39037e-38	671	44506	1083	139461	[OVER]
GO:0044424	intracellular part	CELLULAR_COMPONENT	2.48236e-35	1.39037e-38	671	44506	1083	139461	[OVER]
GO:0005737	cytoplasm	CELLULAR_COMPONENT	3.8818e-29	4.34838e-32	433	25752	1321	158215	[OVER]
GO:0043226	organelle	CELLULAR_COMPONENT	6.79874e-17	1.6755e-19	524	38061	1230	145906	[OVER]
GO:0043229	intracellular organelle	CELLULAR_COMPONENT	8.08037e-17	2.08187e-19	523	38004	1231	145963	[OVER]
GO:0044444	cytoplasmic part	CELLULAR_COMPONENT	1.81133e-15	5.47843e-18	327	21194	1427	162773	[OVER]
GO:0043227	membrane-bounded organelle	CELLULAR_COMPONENT	3.82976e-13	1.58733e-15	475	35329	1279	148638	[OVER]
GO:0043231	intracellular membrane-bounded organelle	CELLULAR_COMPONENT	5.27475e-13	2.24533e-15	468	34759	1286	149208	[OVER]
GO:0032991	protein-containing complex	CELLULAR_COMPONENT	9.08655e-11	5.19115e-13	205	12707	1549	171260	[OVER]
GO:0005829	cytosol	CELLULAR_COMPONENT	2.2845e-10	1.38191e-12	102	4911	1652	179056	[OVER]
GO:0016020	membrane	CELLULAR_COMPONENT	9.36178e-09	7.23606e-11	479	38185	1275	145782	[OVER]
GO:1990904	ribonucleoprotein complex	CELLULAR_COMPONENT	7.99915e-08	8.06456e-10	77	3704	1677	180263	[OVER]
GO:0000943	retrotransposon nucleocapsid	CELLULAR_COMPONENT	8.83647e-08	9.1067e-10	12	5058	1742	178909	[UNDER]
GO:0005634	nucleus	CELLULAR_COMPONENT	1.8809e-07	2.10698e-09	280	20558	1474	163409	[OVER]
GO:0044425	membrane part	CELLULAR_COMPONENT	2.2505e-06	2.97478e-08	402	32486	1352	151481	[OVER]
GO:0016021	integral component of membrane	CELLULAR_COMPONENT	9.94544e-06	1.54858e-07	383	31191	1371	152776	[OVER]
GO:0031224	intrinsic component of membrane	CELLULAR_COMPONENT	1.00783e-05	1.58055e-07	384	31266	1370	152701	[OVER]
GO:0005840	ribosome	CELLULAR_COMPONENT	0.000826304	1.94381e-05	40	1959	1714	182008	[OVER]
GO:0043228	non-membrane-bounded organelle	CELLULAR_COMPONENT	0.00193621	5.01024e-05	90	6021	1664	177946	[OVER]
GO:0043232	intracellular non-membrane-bounded organelle	CELLULAR_COMPONENT	0.00193621	5.01024e-05	90	6021	1664	177946	[OVER]
GO:0044391	ribosomal subunit	CELLULAR_COMPONENT	0.00251112	6.66669e-05	21	814	1733	183153	[OVER]
GO:0005576	extracellular region	CELLULAR_COMPONENT	0.00738395	0.000220848	25	1154	1729	182813	[OVER]
GO:0022625	cytosolic large ribosomal subunit	CELLULAR_COMPONENT	0.00926947	0.000294895	12	364	1742	183603	[OVER]
GO:0022626	cytosolic ribosome	CELLULAR_COMPONENT	0.0114997	0.000386456	19	799	1735	183168	[OVER]
GO:0071944	cell periphery	CELLULAR_COMPONENT	0.0123283	0.000418447	90	6427	1664	177540	[OVER]
GO:0048046	apoplast	CELLULAR_COMPONENT	0.0213745	0.000792359	11	352	1743	183615	[OVER]
GO:0031972	chloroplast intermembrane space	CELLULAR_COMPONENT	0.0226011	0.000874739	2	3	1752	183964	[OVER]
GO:0009529	plastid intermembrane space	CELLULAR_COMPONENT	0.0226011	0.000874739	2	3	1752	183964	[OVER]
GO:0044445	cytosolic part	CELLULAR_COMPONENT	0.0254251	0.00100254	20	926	1734	183041	[OVER]
GO:0015934	large ribosomal subunit	CELLULAR_COMPONENT	0.0261593	0.00103735	13	482	1741	183485	[OVER]
GO:0030312	external encapsulating structure	CELLULAR_COMPONENT	0.0344033	0.00149915	18	808	1736	183159	[OVER]
GO:0005618	cell wall	CELLULAR_COMPONENT	0.0344033	0.00149915	18	808	1736	183159	[OVER]
GO:0031970	organelle envelope lumen	CELLULAR_COMPONENT	0.0428146	0.00197119	4	52	1750	183915	[OVER]
GO:0000145	exocyst	CELLULAR_COMPONENT	0.0471644	0.00225822	6	134	1748	183833	[OVER]
GO:0005488	binding	MOLECULAR_FUNCTION	1.21715e-32	9.54412e-36	778	55417	976	128550	[OVER]
GO:0003824	catalytic activity	MOLECULAR_FUNCTION	4.28378e-21	7.19801e-24	770	59412	984	124555	[OVER]
GO:0043167	ion binding	MOLECULAR_FUNCTION	4.14777e-18	8.36338e-21	444	30307	1310	153660	[OVER]
GO:0097159	organic cyclic compound binding	MOLECULAR_FUNCTION	3.91535e-17	8.77194e-20	555	40764	1199	143203	[OVER]
GO:1901363	heterocyclic compound binding	MOLECULAR_FUNCTION	6.05588e-17	1.42459e-19	553	40686	1201	143281	[OVER]
GO:0036094	small molecule binding	MOLECULAR_FUNCTION	9.17796e-13	4.00964e-15	276	17859	1478	166108	[OVER]
GO:0043168	anion binding	MOLECULAR_FUNCTION	6.68562e-12	3.07058e-14	265	17269	1489	166698	[OVER]
GO:0035639	purine ribonucleoside triphosphate binding	MOLECULAR_FUNCTION	1.30237e-11	6.27333e-14	220	13627	1534	170340	[OVER]
GO:0008144	drug binding	MOLECULAR_FUNCTION	7.78657e-11	4.27402e-13	207	12813	1547	171154	[OVER]
GO:0005524	ATP binding	MOLECULAR_FUNCTION	1.18366e-10	6.89486e-13	198	12161	1556	171806	[OVER]
GO:0003723	RNA binding	MOLECULAR_FUNCTION	2.4226e-10	1.49258e-12	119	6140	1635	177827	[OVER]
GO:1901265	nucleoside phosphate binding	MOLECULAR_FUNCTION	2.46191e-10	1.57196e-12	254	16967	1500	167000	[OVER]
GO:0000166	nucleotide binding	MOLECULAR_FUNCTION	2.46191e-10	1.57196e-12	254	16967	1500	167000	[OVER]
GO:0097367	carbohydrate derivative binding	MOLECULAR_FUNCTION	3.08742e-09	2.07511e-11	230	15346	1524	168621	[OVER]
GO:0043169	cation binding	MOLECULAR_FUNCTION	4.42431e-09	3.1676e-11	225	14995	1529	168972	[OVER]
GO:0032553	ribonucleotide binding	MOLECULAR_FUNCTION	4.42431e-09	3.1719e-11	228	15232	1526	168735	[OVER]
GO:0017076	purine nucleotide binding	MOLECULAR_FUNCTION	4.64849e-09	3.3847e-11	226	15064	1528	168903	[OVER]
GO:0016740	transferase activity	MOLECULAR_FUNCTION	5.7939e-09	4.3054e-11	345	25618	1409	158349	[OVER]
GO:0032555	purine ribonucleotide binding	MOLECULAR_FUNCTION	5.7939e-09	4.41341e-11	225	15035	1529	168932	[OVER]
GO:0046872	metal ion binding	MOLECULAR_FUNCTION	2.50222e-08	2.13026e-10	220	14885	1534	169082	[OVER]
GO:0030554	adenyl nucleotide binding	MOLECULAR_FUNCTION	3.13118e-08	2.77096e-10	204	13556	1550	170411	[OVER]
GO:0032559	adenyl ribonucleotide binding	MOLECULAR_FUNCTION	4.12862e-08	3.75139e-10	203	13541	1551	170426	[OVER]
GO:0030234	enzyme regulator activity	MOLECULAR_FUNCTION	6.8471e-08	6.74969e-10	40	1322	1714	182645	[OVER]
GO:0016874	ligase activity	MOLECULAR_FUNCTION	3.64263e-07	4.24368e-09	78	3923	1676	180044	[OVER]
GO:0098772	molecular function regulator	MOLECULAR_FUNCTION	4.75286e-07	5.69683e-09	41	1490	1713	182477	[OVER]
GO:0004857	enzyme inhibitor activity	MOLECULAR_FUNCTION	3.18093e-06	4.41846e-08	19	409	1735	183558	[OVER]
GO:0004864	protein phosphatase inhibitor activity	MOLECULAR_FUNCTION	3.79373e-06	5.31216e-08	9	68	1745	183899	[OVER]
GO:0019212	phosphatase inhibitor activity	MOLECULAR_FUNCTION	5.57466e-06	8.30548e-08	9	72	1745	183895	[OVER]
GO:0140096	catalytic activity, acting on a protein	MOLECULAR_FUNCTION	1.3635e-05	2.24526e-07	213	15589	1541	168378	[OVER]
GO:0016301	kinase activity	MOLECULAR_FUNCTION	1.47262e-05	2.44145e-07	135	8888	1619	175079	[OVER]
GO:0019888	protein phosphatase regulator activity	MOLECULAR_FUNCTION	2.47156e-05	4.20833e-07	12	182	1742	183785	[OVER]
GO:0019208	phosphatase regulator activity	MOLECULAR_FUNCTION	3.35271e-05	5.82132e-07	12	188	1742	183779	[OVER]
GO:0003676	nucleic acid binding	MOLECULAR_FUNCTION	4.8113e-05	8.51558e-07	310	24787	1444	159180	[OVER]
GO:0005515	protein binding	MOLECULAR_FUNCTION	0.000115229	2.12981e-06	114	7504	1640	176463	[OVER]
GO:0042562	hormone binding	MOLECULAR_FUNCTION	0.000178569	3.38054e-06	8	86	1746	183881	[OVER]
GO:0140110	transcription regulator activity	MOLECULAR_FUNCTION	0.00022863	4.50754e-06	54	2861	1700	181106	[OVER]
GO:0035251	UDP-glucosyltransferase activity	MOLECULAR_FUNCTION	0.000238027	4.79947e-06	22	732	1732	183235	[OVER]
GO:0033293	monocarboxylic acid binding	MOLECULAR_FUNCTION	0.000245988	4.98755e-06	8	91	1746	183876	[OVER]
GO:0046527	glucosyltransferase activity	MOLECULAR_FUNCTION	0.000268266	5.49935e-06	25	914	1729	183053	[OVER]
GO:0003700	DNA-binding transcription factor activity	MOLECULAR_FUNCTION	0.000338997	7.06323e-06	46	2296	1708	181671	[OVER]
GO:0048037	cofactor binding	MOLECULAR_FUNCTION	0.000356982	7.47794e-06	70	4124	1684	179843	[OVER]
GO:0010427	abscisic acid binding	MOLECULAR_FUNCTION	0.000372214	7.83871e-06	6	44	1748	183923	[OVER]
GO:0004737	pyruvate decarboxylase activity	MOLECULAR_FUNCTION	0.000481169	1.03489e-05	5	26	1749	183941	[OVER]
GO:0019840	isoprenoid binding	MOLECULAR_FUNCTION	0.000561909	1.23372e-05	6	48	1748	183919	[OVER]
GO:0090353	polygalacturonase inhibitor activity	MOLECULAR_FUNCTION	0.000724049	1.64649e-05	3	3	1751	183964	[OVER]
GO:0016491	oxidoreductase activity	MOLECULAR_FUNCTION	0.000734398	1.67825e-05	116	8002	1638	175965	[OVER]
GO:0008194	UDP-glycosyltransferase activity	MOLECULAR_FUNCTION	0.000754377	1.74081e-05	30	1286	1724	182681	[OVER]
GO:0003735	structural constituent of ribosome	MOLECULAR_FUNCTION	0.000787346	1.8257e-05	32	1436	1722	182531	[OVER]
GO:0016773	phosphotransferase activity, alcohol group as acceptor	MOLECULAR_FUNCTION	0.000822517	1.92569e-05	99	6591	1655	177376	[OVER]
GO:0034061	DNA polymerase activity	MOLECULAR_FUNCTION	0.000942302	2.24835e-05	5	2359	1749	181608	[UNDER]
GO:0016757	transferase activity, transferring glycosyl groups	MOLECULAR_FUNCTION	0.000994432	2.40615e-05	55	3103	1699	180864	[OVER]
GO:0016758	transferase activity, transferring hexosyl groups	MOLECULAR_FUNCTION	0.00117275	2.85076e-05	42	2149	1712	181818	[OVER]
GO:0050662	coenzyme binding	MOLECULAR_FUNCTION	0.00133746	3.29608e-05	44	2299	1710	181668	[OVER]
GO:0016671	oxidoreductase activity, acting on a sulfur group of donors, disulfide as acceptor	MOLECULAR_FUNCTION	0.00133764	3.31626e-05	7	87	1747	183880	[OVER]
GO:0031406	carboxylic acid binding	MOLECULAR_FUNCTION	0.00160614	4.08418e-05	11	246	1743	183721	[OVER]
GO:0043177	organic acid binding	MOLECULAR_FUNCTION	0.00160614	4.08418e-05	11	246	1743	183721	[OVER]
GO:0003677	DNA binding	MOLECULAR_FUNCTION	0.00183079	4.69643e-05	122	8729	1632	175238	[OVER]
GO:0016616	oxidoreductase activity, acting on the CH-OH group of donors, NAD or NADP as acceptor	MOLECULAR_FUNCTION	0.00289319	7.77825e-05	23	950	1731	183017	[OVER]
GO:0043178	alcohol binding	MOLECULAR_FUNCTION	0.00301068	8.12786e-05	6	69	1748	183898	[OVER]
GO:0004473	malate dehydrogenase (decarboxylating) (NADP+) activity	MOLECULAR_FUNCTION	0.00313195	8.5605e-05	4	21	1750	183946	[OVER]
GO:0042803	protein homodimerization activity	MOLECULAR_FUNCTION	0.00342296	9.47095e-05	10	225	1744	183742	[OVER]
GO:0030976	thiamine pyrophosphate binding	MOLECULAR_FUNCTION	0.00342296	9.41833e-05	6	71	1748	183896	[OVER]
GO:1901681	sulfur compound binding	MOLECULAR_FUNCTION	0.00374632	0.000105335	9	184	1745	183783	[OVER]
GO:0016787	hydrolase activity	MOLECULAR_FUNCTION	0.00374632	0.000105043	297	25111	1457	158856	[OVER]
GO:0016879	ligase activity, forming carbon-nitrogen bonds	MOLECULAR_FUNCTION	0.00380197	0.000107326	17	599	1737	183368	[OVER]
GO:0005198	structural molecule activity	MOLECULAR_FUNCTION	0.00384537	0.000108981	36	1861	1718	182106	[OVER]
GO:0140097	catalytic activity, acting on DNA	MOLECULAR_FUNCTION	0.00430387	0.000122458	14	3601	1740	180366	[UNDER]
GO:0005215	transporter activity	MOLECULAR_FUNCTION	0.00439837	0.00012564	89	6082	1665	177885	[OVER]
GO:0004672	protein kinase activity	MOLECULAR_FUNCTION	0.00475637	0.000136932	82	5506	1672	178461	[OVER]
GO:0003964	RNA-directed DNA polymerase activity	MOLECULAR_FUNCTION	0.00694012	0.000206019	5	2062	1749	181905	[UNDER]
GO:0004177	aminopeptidase activity	MOLECULAR_FUNCTION	0.00784756	0.000237352	11	303	1743	183664	[OVER]
GO:0031593	polyubiquitin modification-dependent protein binding	MOLECULAR_FUNCTION	0.00852589	0.000265256	5	55	1749	183912	[OVER]
GO:0097718	disordered domain specific binding	MOLECULAR_FUNCTION	0.00852589	0.00026575	2	1	1752	183966	[OVER]
GO:0008974	phosphoribulokinase activity	MOLECULAR_FUNCTION	0.00852589	0.00026575	2	1	1752	183966	[OVER]
GO:0004657	proline dehydrogenase activity	MOLECULAR_FUNCTION	0.00896411	0.000283172	3	11	1751	183956	[OVER]
GO:0016614	oxidoreductase activity, acting on CH-OH group of donors	MOLECULAR_FUNCTION	0.0097697	0.000312998	24	1113	1730	182854	[OVER]
GO:0016864	intramolecular oxidoreductase activity, transposing S-S bonds	MOLECULAR_FUNCTION	0.0114997	0.000385873	5	60	1749	183907	[OVER]
GO:0003756	protein disulfide isomerase activity	MOLECULAR_FUNCTION	0.0114997	0.000385873	5	60	1749	183907	[OVER]
GO:0016884	carbon-nitrogen ligase activity, with glutamine as amido-N-donor	MOLECULAR_FUNCTION	0.012711	0.000432861	8	178	1746	183789	[OVER]
GO:0042802	identical protein binding	MOLECULAR_FUNCTION	0.0133838	0.000461768	13	440	1741	183527	[OVER]
GO:0016860	intramolecular oxidoreductase activity	MOLECULAR_FUNCTION	0.014903	0.000520863	10	281	1744	183686	[OVER]
GO:0008289	lipid binding	MOLECULAR_FUNCTION	0.0195732	0.000716976	22	1043	1732	182924	[OVER]
GO:0004197	cysteine-type endopeptidase activity	MOLECULAR_FUNCTION	0.0213745	0.000792535	8	196	1746	183771	[OVER]
GO:0072509	divalent inorganic cation transmembrane transporter activity	MOLECULAR_FUNCTION	0.0219354	0.000825617	6	109	1748	183858	[OVER]
GO:0004470	malic enzyme activity	MOLECULAR_FUNCTION	0.0225897	0.000867958	4	41	1750	183926	[OVER]
GO:0004471	malate dehydrogenase (decarboxylating) (NAD+) activity	MOLECULAR_FUNCTION	0.0225897	0.000867958	4	41	1750	183926	[OVER]
GO:0038023	signaling receptor activity	MOLECULAR_FUNCTION	0.0226011	0.00087599	20	912	1734	183055	[OVER]
GO:0016149	translation release factor activity, codon specific	MOLECULAR_FUNCTION	0.0258871	0.00102365	4	43	1750	183924	[OVER]
GO:0003950	NAD+ ADP-ribosyltransferase activity	MOLECULAR_FUNCTION	0.0263644	0.00105729	5	76	1749	183891	[OVER]
GO:0022857	transmembrane transporter activity	MOLECULAR_FUNCTION	0.0275283	0.00110705	79	5671	1675	178296	[OVER]
GO:0016157	sucrose synthase activity	MOLECULAR_FUNCTION	0.0276284	0.00111727	5	77	1749	183890	[OVER]
GO:0019904	protein domain specific binding	MOLECULAR_FUNCTION	0.0289325	0.00117973	5	78	1749	183889	[OVER]
GO:0004674	protein serine/threonine kinase activity	MOLECULAR_FUNCTION	0.0290554	0.001188	56	3725	1698	180242	[OVER]
GO:0003825	alpha,alpha-trehalose-phosphate synthase (UDP-forming) activity	MOLECULAR_FUNCTION	0.0311834	0.00129247	4	46	1750	183921	[OVER]
GO:0140142	nucleocytoplasmic carrier activity	MOLECULAR_FUNCTION	0.0316119	0.00132439	6	120	1748	183847	[OVER]
GO:0016972	thiol oxidase activity	MOLECULAR_FUNCTION	0.0340592	0.00146747	3	21	1751	183946	[OVER]
GO:0016160	amylase activity	MOLECULAR_FUNCTION	0.0344033	0.00149365	6	123	1748	183844	[OVER]
GO:0043021	ribonucleoprotein complex binding	MOLECULAR_FUNCTION	0.035891	0.00157202	10	327	1744	183640	[OVER]
GO:0043565	sequence-specific DNA binding	MOLECULAR_FUNCTION	0.0378321	0.00166975	34	1998	1720	181969	[OVER]
GO:0030751	licodione 2'-O-methyltransferase activity	MOLECULAR_FUNCTION	0.0402821	0.00181398	2	5	1752	183962	[OVER]
GO:0042578	phosphoric ester hydrolase activity	MOLECULAR_FUNCTION	0.0402821	0.00180985	38	2328	1716	181639	[OVER]
GO:0004612	phosphoenolpyruvate carboxykinase (ATP) activity	MOLECULAR_FUNCTION	0.0402821	0.00181398	2	5	1752	183962	[OVER]
GO:0033802	isoliquiritigenin 2'-O-methyltransferase activity	MOLECULAR_FUNCTION	0.0402821	0.00181398	2	5	1752	183962	[OVER]
GO:0051539	4 iron, 4 sulfur cluster binding	MOLECULAR_FUNCTION	0.0402821	0.00178818	10	333	1744	183634	[OVER]
GO:0016830	carbon-carbon lyase activity	MOLECULAR_FUNCTION	0.0410856	0.00185937	15	645	1739	183322	[OVER]
GO:0008135	translation factor activity, RNA binding	MOLECULAR_FUNCTION	0.0410856	0.00185775	24	1250	1730	182717	[OVER]
GO:0004722	protein serine/threonine phosphatase activity	MOLECULAR_FUNCTION	0.041776	0.00189529	14	581	1740	183386	[OVER]
GO:0060089	molecular transducer activity	MOLECULAR_FUNCTION	0.0423257	0.00193445	22	1125	1732	182842	[OVER]
GO:0090079	translation regulator activity, nucleic acid binding	MOLECULAR_FUNCTION	0.0428717	0.00199303	24	1262	1730	182705	[OVER]
GO:0045182	translation regulator activity	MOLECULAR_FUNCTION	0.0444798	0.00208273	24	1269	1730	182698	[OVER]
GO:0051903	S-(hydroxymethyl)glutathione dehydrogenase activity	MOLECULAR_FUNCTION	0.0447253	0.00210425	4	53	1750	183914	[OVER]
GO:0004066	asparagine synthase (glutamine-hydrolyzing) activity	MOLECULAR_FUNCTION	0.0470774	0.00224337	4	54	1750	183913	[OVER]
GO:0051287	NAD binding	MOLECULAR_FUNCTION	0.0470774	0.00223362	11	403	1743	183564	[OVER]
GO:0051536	iron-sulfur cluster binding	MOLECULAR_FUNCTION	0.0475127	0.00229394	13	529	1741	183438	[OVER]
GO:0051540	metal cluster binding	MOLECULAR_FUNCTION	0.0475127	0.00229394	13	529	1741	183438	[OVER]
GO:0140101	catalytic activity, acting on a tRNA	MOLECULAR_FUNCTION	0.0481777	0.00234763	21	1066	1733	182901	[OVER]
GO:0046983	protein dimerization activity	MOLECULAR_FUNCTION	0.0485744	0.00238329	33	1971	1721	181996	[OVER]
GO:0046873	metal ion transmembrane transporter activity	MOLECULAR_FUNCTION	0.0498082	0.00246614	20	980	1734	182987	[OVER]

## Sheet: Tolerant 6hr Ctrl-6hr Inoc
Table S5. Significantly enriched GOs for 6hrs Control-6hrs Inoculated comparison in the Tolerant genotype. Green: over-represented terms, red: under-represented terms
GO-ID	Term	Category	FDR	P-Value	#Test	#Ref	#notAnnotTest	#notAnnotRef	Over/Under
GO:0008152	metabolic process	BIOLOGICAL_PROCESS	1.2626e-12	2.82872e-16	286	62198	282	122955	[OVER]
GO:0009987	cellular process	BIOLOGICAL_PROCESS	3.95522e-10	1.32919e-13	271	60522	297	124631	[OVER]
GO:0071704	organic substance metabolic process	BIOLOGICAL_PROCESS	2.6753e-08	1.49843e-11	242	54095	326	131058	[OVER]
GO:0043412	macromolecule modification	BIOLOGICAL_PROCESS	4.33448e-07	4.85548e-10	87	13988	481	171165	[OVER]
GO:0044237	cellular metabolic process	BIOLOGICAL_PROCESS	4.3886e-07	5.40771e-10	229	52082	339	133071	[OVER]
GO:0009698	phenylpropanoid metabolic process	BIOLOGICAL_PROCESS	6.00625e-06	8.74664e-09	10	244	558	184909	[OVER]
GO:0044238	primary metabolic process	BIOLOGICAL_PROCESS	1.06615e-05	1.67202e-08	222	51884	346	133269	[OVER]
GO:0006796	phosphate-containing compound metabolic process	BIOLOGICAL_PROCESS	1.37558e-05	2.31138e-08	78	13013	490	172140	[OVER]
GO:0006793	phosphorus metabolic process	BIOLOGICAL_PROCESS	1.6074e-05	2.88097e-08	78	13128	490	172025	[OVER]
GO:0006464	cellular protein modification process	BIOLOGICAL_PROCESS	5.97201e-05	1.27107e-07	73	12380	495	172773	[OVER]
GO:0036211	protein modification process	BIOLOGICAL_PROCESS	5.97201e-05	1.27107e-07	73	12380	495	172773	[OVER]
GO:0044267	cellular protein metabolic process	BIOLOGICAL_PROCESS	0.000162759	3.82878e-07	90	16921	478	168232	[OVER]
GO:1901564	organonitrogen compound metabolic process	BIOLOGICAL_PROCESS	0.000246796	6.08213e-07	124	26016	444	159137	[OVER]
GO:0015074	DNA integration	BIOLOGICAL_PROCESS	0.000478591	1.33104e-06	3	7028	565	178125	[UNDER]
GO:0019748	secondary metabolic process	BIOLOGICAL_PROCESS	0.000794877	2.58221e-06	10	462	558	184691	[OVER]
GO:0009714	chalcone metabolic process	BIOLOGICAL_PROCESS	0.000967733	3.36056e-06	3	7	565	185146	[OVER]
GO:0009715	chalcone biosynthetic process	BIOLOGICAL_PROCESS	0.000967733	3.36056e-06	3	7	565	185146	[OVER]
GO:0016310	phosphorylation	BIOLOGICAL_PROCESS	0.00206827	7.96245e-06	55	9377	513	175776	[OVER]
GO:0005975	carbohydrate metabolic process	BIOLOGICAL_PROCESS	0.00233687	9.94746e-06	32	4373	536	180780	[OVER]
GO:0019538	protein metabolic process	BIOLOGICAL_PROCESS	0.00235443	1.0286e-05	102	21548	466	163605	[OVER]
GO:0032259	methylation	BIOLOGICAL_PROCESS	0.00259234	1.16157e-05	23	2636	545	182517	[OVER]
GO:0009813	flavonoid biosynthetic process	BIOLOGICAL_PROCESS	0.00448684	2.16124e-05	5	102	563	185051	[OVER]
GO:0006259	DNA metabolic process	BIOLOGICAL_PROCESS	0.00627954	3.14792e-05	13	11357	555	173796	[UNDER]
GO:0018193	peptidyl-amino acid modification	BIOLOGICAL_PROCESS	0.00627954	3.16545e-05	22	2621	546	182532	[OVER]
GO:0055114	oxidation-reduction process	BIOLOGICAL_PROCESS	0.00706796	3.72123e-05	48	8261	520	176892	[OVER]
GO:0009812	flavonoid metabolic process	BIOLOGICAL_PROCESS	0.0072534	3.90187e-05	5	116	563	185037	[OVER]
GO:0071702	organic substance transport	BIOLOGICAL_PROCESS	0.00861312	5.01716e-05	35	5417	533	179736	[OVER]
GO:0006810	transport	BIOLOGICAL_PROCESS	0.00976998	5.90992e-05	61	11630	507	173523	[OVER]
GO:0006468	protein phosphorylation	BIOLOGICAL_PROCESS	0.0106913	6.70679e-05	36	5639	532	179514	[OVER]
GO:0051234	establishment of localization	BIOLOGICAL_PROCESS	0.013709	9.21405e-05	61	11747	507	173406	[OVER]
GO:0051179	localization	BIOLOGICAL_PROCESS	0.0167887	0.000118051	62	12136	506	173017	[OVER]
GO:0009699	phenylpropanoid biosynthetic process	BIOLOGICAL_PROCESS	0.0167887	0.000118482	5	148	563	185005	[OVER]
GO:0043414	macromolecule methylation	BIOLOGICAL_PROCESS	0.0241115	0.000183665	13	1254	555	183899	[OVER]
GO:0006807	nitrogen compound metabolic process	BIOLOGICAL_PROCESS	0.027559	0.000231536	183	46816	385	138337	[OVER]
GO:0009056	catabolic process	BIOLOGICAL_PROCESS	0.0377969	0.000343311	34	5703	534	179450	[OVER]
GO:0001522	pseudouridine synthesis	BIOLOGICAL_PROCESS	0.0414199	0.000390168	5	193	563	184960	[OVER]
GO:0071705	nitrogen compound transport	BIOLOGICAL_PROCESS	0.0416275	0.000401027	28	4351	540	180802	[OVER]
GO:0044281	small molecule metabolic process	BIOLOGICAL_PROCESS	0.0459929	0.000453385	38	6768	530	178385	[OVER]
GO:1901575	organic substance catabolic process	BIOLOGICAL_PROCESS	0.0488187	0.00048671	31	5161	537	179992	[OVER]
GO:0016020	membrane	CELLULAR_COMPONENT	4.51394e-08	3.36033e-11	186	38478	382	146675	[OVER]
GO:0016021	integral component of membrane	CELLULAR_COMPONENT	4.51394e-08	3.7767e-11	160	31414	408	153739	[OVER]
GO:0031224	intrinsic component of membrane	CELLULAR_COMPONENT	4.51394e-08	4.0452e-11	160	31490	408	153663	[OVER]
GO:0044425	membrane part	CELLULAR_COMPONENT	2.38999e-07	2.40954e-10	162	32726	406	152427	[OVER]
GO:0005623	cell	CELLULAR_COMPONENT	6.88166e-07	9.25058e-10	222	50399	346	134754	[OVER]
GO:0044464	cell part	CELLULAR_COMPONENT	2.83446e-05	5.39776e-08	211	49425	357	135728	[OVER]
GO:0005737	cytoplasm	CELLULAR_COMPONENT	0.000104536	2.34202e-07	126	26059	442	159094	[OVER]
GO:0005622	intracellular	CELLULAR_COMPONENT	0.00233687	9.71017e-06	185	44992	383	140161	[OVER]
GO:0044424	intracellular part	CELLULAR_COMPONENT	0.00233687	9.71017e-06	185	44992	383	140161	[OVER]
GO:0044444	cytoplasmic part	CELLULAR_COMPONENT	0.00290043	1.33211e-05	101	21420	467	163733	[OVER]
GO:0000943	retrotransposon nucleocapsid	CELLULAR_COMPONENT	0.00794541	4.45021e-05	2	5068	566	180085	[UNDER]
GO:0009507	chloroplast	CELLULAR_COMPONENT	0.0267054	0.000221006	33	5359	535	179794	[OVER]
GO:0043229	intracellular organelle	CELLULAR_COMPONENT	0.032173	0.000277509	154	38373	414	146780	[OVER]
GO:0043226	organelle	CELLULAR_COMPONENT	0.0323631	0.000282774	154	38431	414	146722	[OVER]
GO:0009536	plastid	CELLULAR_COMPONENT	0.0491632	0.000495653	33	5601	535	179552	[OVER]
GO:0003824	catalytic activity	MOLECULAR_FUNCTION	2.0693e-20	2.31802e-24	302	59880	266	125273	[OVER]
GO:0016740	transferase activity	MOLECULAR_FUNCTION	3.60084e-09	1.61346e-12	143	25820	425	159333	[OVER]
GO:1901265	nucleoside phosphate binding	MOLECULAR_FUNCTION	0.000478591	1.3939e-06	89	17132	479	168021	[OVER]
GO:0016773	phosphotransferase activity, alcohol group as acceptor	MOLECULAR_FUNCTION	0.000478591	1.2568e-06	45	6645	523	178508	[OVER]
GO:0000166	nucleotide binding	MOLECULAR_FUNCTION	0.000478591	1.3939e-06	89	17132	479	168021	[OVER]
GO:0016210	naringenin-chalcone synthase activity	MOLECULAR_FUNCTION	0.000552849	1.67211e-06	4	24	564	185129	[OVER]
GO:0043167	ion binding	MOLECULAR_FUNCTION	0.000765508	2.40105e-06	138	30613	430	154540	[OVER]
GO:0036094	small molecule binding	MOLECULAR_FUNCTION	0.00097552	3.49688e-06	91	18044	477	167109	[OVER]
GO:0005488	binding	MOLECULAR_FUNCTION	0.00149633	5.53139e-06	223	55972	345	129181	[OVER]
GO:0016301	kinase activity	MOLECULAR_FUNCTION	0.00206827	8.10905e-06	53	8970	515	176183	[OVER]
GO:0140096	catalytic activity, acting on a protein	MOLECULAR_FUNCTION	0.00448684	2.12845e-05	79	15723	489	169430	[OVER]
GO:0008168	methyltransferase activity	MOLECULAR_FUNCTION	0.00706796	3.7152e-05	21	2458	547	182695	[OVER]
GO:0035639	purine ribonucleoside triphosphate binding	MOLECULAR_FUNCTION	0.0072534	3.98137e-05	70	13777	498	171376	[OVER]
GO:0016491	oxidoreductase activity	MOLECULAR_FUNCTION	0.00839034	4.79341e-05	47	8071	521	177082	[OVER]
GO:0016741	transferase activity, transferring one-carbon groups	MOLECULAR_FUNCTION	0.00961768	5.71006e-05	21	2535	547	182618	[OVER]
GO:0016772	transferase activity, transferring phosphorus-containing groups	MOLECULAR_FUNCTION	0.0106839	6.58244e-05	68	13466	500	171687	[OVER]
GO:0043168	anion binding	MOLECULAR_FUNCTION	0.0111434	7.11518e-05	83	17451	485	167702	[OVER]
GO:0008757	S-adenosylmethionine-dependent methyltransferase activity	MOLECULAR_FUNCTION	0.0125885	8.1789e-05	13	1153	555	184000	[OVER]
GO:0005524	ATP binding	MOLECULAR_FUNCTION	0.013709	9.15796e-05	63	12296	505	172857	[OVER]
GO:0004672	protein kinase activity	MOLECULAR_FUNCTION	0.0146878	0.000100365	35	5553	533	179600	[OVER]
GO:0030744	luteolin O-methyltransferase activity	MOLECULAR_FUNCTION	0.0190793	0.000138922	2	4	566	185149	[OVER]
GO:0102822	quercetin 3'-O-methyltransferase activity	MOLECULAR_FUNCTION	0.0190793	0.000138922	2	4	566	185149	[OVER]
GO:0032555	purine ribonucleotide binding	MOLECULAR_FUNCTION	0.021919	0.000162053	73	15187	495	169966	[OVER]
GO:0017076	purine nucleotide binding	MOLECULAR_FUNCTION	0.0220907	0.000165798	73	15217	495	169936	[OVER]
GO:0016207	4-coumarate-CoA ligase activity	MOLECULAR_FUNCTION	0.0243819	0.000188456	3	33	565	185120	[OVER]
GO:0008144	drug binding	MOLECULAR_FUNCTION	0.0246599	0.00019613	64	12956	504	172197	[OVER]
GO:0033808	6'-deoxychalcone synthase activity	MOLECULAR_FUNCTION	0.0246599	0.000194096	2	5	566	185148	[OVER]
GO:0016757	transferase activity, transferring glycosyl groups	MOLECULAR_FUNCTION	0.0260657	0.000210231	23	3135	545	182018	[OVER]
GO:0009982	pseudouridine synthase activity	MOLECULAR_FUNCTION	0.0267054	0.000221373	5	170	563	184983	[OVER]
GO:0032553	ribonucleotide binding	MOLECULAR_FUNCTION	0.02831	0.000241017	73	15387	495	169766	[OVER]
GO:0032559	adenyl ribonucleotide binding	MOLECULAR_FUNCTION	0.0325371	0.000287939	66	13678	502	171475	[OVER]
GO:0097367	carbohydrate derivative binding	MOLECULAR_FUNCTION	0.0376979	0.000337832	73	15503	495	169650	[OVER]
GO:0019200	carbohydrate kinase activity	MOLECULAR_FUNCTION	0.0377969	0.000347188	6	292	562	184861	[OVER]
GO:0030554	adenyl nucleotide binding	MOLECULAR_FUNCTION	0.0408701	0.000379995	66	13694	502	171459	[OVER]
GO:0016874	ligase activity	MOLECULAR_FUNCTION	0.0414199	0.000394387	26	3975	542	181178	[OVER]
GO:0005536	glucose binding	MOLECULAR_FUNCTION	0.0455835	0.000444244	3	45	565	185108	[OVER]

## Sheet: Tolerant 12hrCtrl-12hr Inoc
Table S5. Significantly enriched GOs for 12hrs Control-12hrs Inoculated comparison in the Tolerant genotype. Green: over-represented terms, red: under-represented terms
GO-ID	Term	Category	FDR	P-Value	#Test	#Ref	#notAnnotTest	#notAnnotRef	Over/Under
GO:0008152	metabolic process	BIOLOGICAL_PROCESS	2.27158e-06	5.08924e-10	165	62319	162	123075	[OVER]
GO:0009987	cellular process	BIOLOGICAL_PROCESS	4.82088e-06	2.70017e-09	159	60634	168	124760	[OVER]
GO:0071704	organic substance metabolic process	BIOLOGICAL_PROCESS	1.17301e-05	7.88401e-09	145	54192	182	131202	[OVER]
GO:0044237	cellular metabolic process	BIOLOGICAL_PROCESS	9.8862e-05	9.96705e-08	137	52174	190	133220	[OVER]
GO:0044238	primary metabolic process	BIOLOGICAL_PROCESS	0.000395546	5.12164e-07	134	51972	193	133422	[OVER]
GO:0043436	oxoacid metabolic process	BIOLOGICAL_PROCESS	0.000649677	1.09165e-06	23	4002	304	181392	[OVER]
GO:0006082	organic acid metabolic process	BIOLOGICAL_PROCESS	0.000650772	1.16639e-06	23	4018	304	181376	[OVER]
GO:1901564	organonitrogen compound metabolic process	BIOLOGICAL_PROCESS	0.000716355	1.36418e-06	79	26061	248	159333	[OVER]
GO:0044281	small molecule metabolic process	BIOLOGICAL_PROCESS	0.0022576	5.05792e-06	30	6776	297	178618	[OVER]
GO:0015074	DNA integration	BIOLOGICAL_PROCESS	0.00286718	6.74479e-06	0	7031	327	178363	[UNDER]
GO:0019752	carboxylic acid metabolic process	BIOLOGICAL_PROCESS	0.003163	7.84165e-06	21	3877	306	181517	[OVER]
GO:1901566	organonitrogen compound biosynthetic process	BIOLOGICAL_PROCESS	0.00327371	8.80127e-06	31	7236	296	178158	[OVER]
GO:0006807	nitrogen compound metabolic process	BIOLOGICAL_PROCESS	0.00354091	9.9163e-06	119	46880	208	138514	[OVER]
GO:0034660	ncRNA metabolic process	BIOLOGICAL_PROCESS	0.0131182	5.2902e-05	14	2215	313	183179	[OVER]
GO:0006520	cellular amino acid metabolic process	BIOLOGICAL_PROCESS	0.0163249	6.76622e-05	13	1982	314	183412	[OVER]
GO:0044267	cellular protein metabolic process	BIOLOGICAL_PROCESS	0.0232584	0.000104216	52	16959	275	168435	[OVER]
GO:0043412	macromolecule modification	BIOLOGICAL_PROCESS	0.0276855	0.000136458	45	14030	282	171364	[OVER]
GO:0010337	regulation of salicylic acid metabolic process	BIOLOGICAL_PROCESS	0.0345014	0.000189377	3	59	324	185335	[OVER]
GO:1990481	mRNA pseudouridine synthesis	BIOLOGICAL_PROCESS	0.045848	0.000277337	2	12	325	185382	[OVER]
GO:0033013	tetrapyrrole metabolic process	BIOLOGICAL_PROCESS	0.0461463	0.000286831	5	316	322	185078	[OVER]
GO:0005623	cell	CELLULAR_COMPONENT	4.18799e-06	1.62005e-09	140	50481	187	134913	[OVER]
GO:0044464	cell part	CELLULAR_COMPONENT	4.18799e-06	1.87655e-09	138	49498	189	135896	[OVER]
GO:0016020	membrane	CELLULAR_COMPONENT	4.16315e-05	3.59567e-08	111	38553	216	146841	[OVER]
GO:0005737	cytoplasm	CELLULAR_COMPONENT	0.000144231	1.61568e-07	82	26103	245	159291	[OVER]
GO:0005622	intracellular	CELLULAR_COMPONENT	0.000395546	5.76016e-07	120	45057	207	140337	[OVER]
GO:0044424	intracellular part	CELLULAR_COMPONENT	0.000395546	5.76016e-07	120	45057	207	140337	[OVER]
GO:0044444	cytoplasmic part	CELLULAR_COMPONENT	0.003163	8.14931e-06	66	21455	261	163939	[OVER]
GO:0031224	intrinsic component of membrane	CELLULAR_COMPONENT	0.00579604	1.6881e-05	87	31563	240	153831	[OVER]
GO:0016021	integral component of membrane	CELLULAR_COMPONENT	0.00699134	2.3495e-05	86	31488	241	153906	[OVER]
GO:0044425	membrane part	CELLULAR_COMPONENT	0.00699134	2.27477e-05	89	32799	238	152595	[OVER]
GO:0071944	cell periphery	CELLULAR_COMPONENT	0.0254286	0.000119637	26	6491	301	178903	[OVER]
GO:0043231	intracellular membrane-bounded organelle	CELLULAR_COMPONENT	0.0326013	0.000169238	90	35137	237	150257	[OVER]
GO:0005886	plasma membrane	CELLULAR_COMPONENT	0.0408115	0.000228584	23	5578	304	179816	[OVER]
GO:0000943	retrotransposon nucleocapsid	CELLULAR_COMPONENT	0.041086	0.000234725	0	5070	327	180324	[UNDER]
GO:0043227	membrane-bounded organelle	CELLULAR_COMPONENT	0.0497558	0.00032327	90	35714	237	149680	[OVER]
GO:0003824	catalytic activity	MOLECULAR_FUNCTION	6.32598e-07	7.08635e-11	163	60019	164	125375	[OVER]
GO:0043167	ion binding	MOLECULAR_FUNCTION	4.16315e-05	3.73084e-08	94	30657	233	154737	[OVER]
GO:0005488	binding	MOLECULAR_FUNCTION	0.000582307	9.13218e-07	141	56054	186	129340	[OVER]
GO:0043168	anion binding	MOLECULAR_FUNCTION	0.000753466	1.51925e-06	59	17475	268	167919	[OVER]
GO:0036094	small molecule binding	MOLECULAR_FUNCTION	0.00180991	3.85216e-06	59	18076	268	167318	[OVER]
GO:1901265	nucleoside phosphate binding	MOLECULAR_FUNCTION	0.00671272	2.10548e-05	55	17166	272	168228	[OVER]
GO:0000166	nucleotide binding	MOLECULAR_FUNCTION	0.00671272	2.10548e-05	55	17166	272	168228	[OVER]
GO:0030554	adenyl nucleotide binding	MOLECULAR_FUNCTION	0.00825434	2.95888e-05	46	13714	281	171680	[OVER]
GO:0032559	adenyl ribonucleotide binding	MOLECULAR_FUNCTION	0.00825434	2.90832e-05	46	13698	281	171696	[OVER]
GO:0033293	monocarboxylic acid binding	MOLECULAR_FUNCTION	0.00842073	3.11285e-05	4	95	323	185299	[OVER]
GO:0008144	drug binding	MOLECULAR_FUNCTION	0.0120807	4.60114e-05	44	12976	283	172418	[OVER]
GO:0005524	ATP binding	MOLECULAR_FUNCTION	0.0125805	4.93241e-05	42	12317	285	173077	[OVER]
GO:0031406	carboxylic acid binding	MOLECULAR_FUNCTION	0.0232584	0.000102591	5	252	322	185142	[OVER]
GO:0043177	organic acid binding	MOLECULAR_FUNCTION	0.0232584	0.000102591	5	252	322	185142	[OVER]
GO:0003682	chromatin binding	MOLECULAR_FUNCTION	0.0233568	0.000107273	7	592	320	184802	[OVER]
GO:0008289	lipid binding	MOLECULAR_FUNCTION	0.0276855	0.000135498	9	1056	318	184338	[OVER]
GO:0140101	catalytic activity, acting on a tRNA	MOLECULAR_FUNCTION	0.031269	0.000157624	9	1078	318	184316	[OVER]
GO:0032555	purine ribonucleotide binding	MOLECULAR_FUNCTION	0.0326013	0.000171644	47	15213	280	170181	[OVER]
GO:0017076	purine nucleotide binding	MOLECULAR_FUNCTION	0.0328221	0.000176483	47	15243	280	170151	[OVER]
GO:0032553	ribonucleotide binding	MOLECULAR_FUNCTION	0.045848	0.000267506	47	15413	280	169981	[OVER]
GO:0045550	geranylgeranyl reductase activity	MOLECULAR_FUNCTION	0.045848	0.000277337	2	12	325	185382	[OVER]
GO:0097367	carbohydrate derivative binding	MOLECULAR_FUNCTION	0.0461463	0.00028948	47	15529	280	169865	[OVER]
GO:0035639	purine ribonucleoside triphosphate binding	MOLECULAR_FUNCTION	0.0466819	0.00029807	43	13804	284	171590	[OVER]

## Sheet: Susceptible 0hr Ctrl-0hr Inoc
Table S5. Significantly enriched GOs for 0hrs Control-0hrs Inoculated comparison in the Susceptible genotype. Green: over-represented terms, red: under-represented terms
GO-ID	Term	Category	FDR	P-Value	#Test	#Ref	#notAnnotTest	#notAnnotRef	Over/Under
GO:0009987	cellular process	BIOLOGICAL_PROCESS	8.6294e-70	2.89999e-73	1503	59290	1609	123319	[OVER]
GO:0008152	metabolic process	BIOLOGICAL_PROCESS	9.40448e-65	5.26743e-68	1515	60969	1597	121640	[OVER]
GO:1901564	organonitrogen compound metabolic process	BIOLOGICAL_PROCESS	1.71004e-49	1.91558e-52	755	25385	2357	157224	[OVER]
GO:0044237	cellular metabolic process	BIOLOGICAL_PROCESS	3.99501e-49	4.92272e-52	1268	51043	1844	131566	[OVER]
GO:0071704	organic substance metabolic process	BIOLOGICAL_PROCESS	6.6823e-46	8.98259e-49	1292	53045	1820	129564	[OVER]
GO:0044238	primary metabolic process	BIOLOGICAL_PROCESS	2.16098e-40	3.38902e-43	1227	50879	1885	131730	[OVER]
GO:0044267	cellular protein metabolic process	BIOLOGICAL_PROCESS	2.35807e-35	4.57268e-38	511	16500	2601	166109	[OVER]
GO:0019538	protein metabolic process	BIOLOGICAL_PROCESS	3.54443e-31	1.11173e-33	594	21056	2518	161553	[OVER]
GO:0006807	nitrogen compound metabolic process	BIOLOGICAL_PROCESS	5.31414e-30	1.84539e-32	1083	45916	2029	136693	[OVER]
GO:0006793	phosphorus metabolic process	BIOLOGICAL_PROCESS	1.46558e-29	5.25357e-32	406	12800	2706	169809	[OVER]
GO:0006796	phosphate-containing compound metabolic process	BIOLOGICAL_PROCESS	4.25413e-29	1.5726e-31	402	12689	2710	169920	[OVER]
GO:0044281	small molecule metabolic process	BIOLOGICAL_PROCESS	1.11899e-26	4.76328e-29	247	6559	2865	176050	[OVER]
GO:0043412	macromolecule modification	BIOLOGICAL_PROCESS	2.6345e-25	1.269e-27	410	13665	2702	168944	[OVER]
GO:0006464	cellular protein modification process	BIOLOGICAL_PROCESS	9.6221e-24	5.17375e-26	369	12084	2743	170525	[OVER]
GO:0036211	protein modification process	BIOLOGICAL_PROCESS	9.6221e-24	5.17375e-26	369	12084	2743	170525	[OVER]
GO:0006082	organic acid metabolic process	BIOLOGICAL_PROCESS	2.87195e-21	1.5764e-23	162	3879	2950	178730	[OVER]
GO:0043436	oxoacid metabolic process	BIOLOGICAL_PROCESS	1.44604e-20	8.42324e-23	160	3865	2952	178744	[OVER]
GO:0050896	response to stimulus	BIOLOGICAL_PROCESS	2.15416e-20	1.30306e-22	353	11950	2759	170659	[OVER]
GO:0019752	carboxylic acid metabolic process	BIOLOGICAL_PROCESS	2.15416e-20	1.28323e-22	156	3742	2956	178867	[OVER]
GO:0051179	localization	BIOLOGICAL_PROCESS	3.0666e-20	1.88936e-22	350	11848	2762	170761	[OVER]
GO:0016310	phosphorylation	BIOLOGICAL_PROCESS	3.26918e-20	2.05079e-22	289	9143	2823	173466	[OVER]
GO:0065007	biological regulation	BIOLOGICAL_PROCESS	6.44838e-20	4.1896e-22	449	16488	2663	166121	[OVER]
GO:0051234	establishment of localization	BIOLOGICAL_PROCESS	2.49983e-19	1.68018e-21	338	11470	2774	171139	[OVER]
GO:0006810	transport	BIOLOGICAL_PROCESS	3.23016e-19	2.24342e-21	335	11356	2777	171253	[OVER]
GO:0043170	macromolecule metabolic process	BIOLOGICAL_PROCESS	1.2824e-18	9.05023e-21	967	43204	2145	139405	[OVER]
GO:0006468	protein phosphorylation	BIOLOGICAL_PROCESS	1.24537e-16	9.06792e-19	190	5485	2922	177124	[OVER]
GO:0009058	biosynthetic process	BIOLOGICAL_PROCESS	1.17464e-15	8.68449e-18	499	19906	2613	162703	[OVER]
GO:0009056	catabolic process	BIOLOGICAL_PROCESS	2.01229e-15	1.51029e-17	188	5549	2924	177060	[OVER]
GO:0044260	cellular macromolecule metabolic process	BIOLOGICAL_PROCESS	2.7521e-15	2.15802e-17	781	34444	2331	148165	[OVER]
GO:0006950	response to stress	BIOLOGICAL_PROCESS	1.06422e-14	8.46416e-17	186	5588	2926	177021	[OVER]
GO:0010467	gene expression	BIOLOGICAL_PROCESS	1.40101e-14	1.12997e-16	370	13903	2742	168706	[OVER]
GO:1901575	organic substance catabolic process	BIOLOGICAL_PROCESS	1.41999e-14	1.17577e-16	172	5020	2940	177589	[OVER]
GO:0055114	oxidation-reduction process	BIOLOGICAL_PROCESS	1.41999e-14	1.1771e-16	243	8066	2869	174543	[OVER]
GO:1901576	organic substance biosynthetic process	BIOLOGICAL_PROCESS	1.59732e-14	1.34198e-16	483	19427	2629	163182	[OVER]
GO:0044249	cellular biosynthetic process	BIOLOGICAL_PROCESS	4.10945e-14	3.49858e-16	471	18942	2641	163667	[OVER]
GO:0050789	regulation of biological process	BIOLOGICAL_PROCESS	1.9051e-13	1.64325e-15	371	14221	2741	168388	[OVER]
GO:1901566	organonitrogen compound biosynthetic process	BIOLOGICAL_PROCESS	3.1072e-13	2.73265e-15	215	7052	2897	175557	[OVER]
GO:0071702	organic substance transport	BIOLOGICAL_PROCESS	1.03257e-12	9.36908e-15	172	5280	2940	177329	[OVER]
GO:0044248	cellular catabolic process	BIOLOGICAL_PROCESS	1.84792e-12	1.69743e-14	148	4305	2964	178304	[OVER]
GO:0051716	cellular response to stimulus	BIOLOGICAL_PROCESS	1.93056e-12	1.79497e-14	233	7981	2879	174628	[OVER]
GO:0015074	DNA integration	BIOLOGICAL_PROCESS	1.47388e-11	1.38687e-13	48	6983	3064	175626	[UNDER]
GO:0006811	ion transport	BIOLOGICAL_PROCESS	4.79039e-11	4.61491e-13	135	3965	2977	178644	[OVER]
GO:0032787	monocarboxylic acid metabolic process	BIOLOGICAL_PROCESS	9.62711e-11	9.49015e-13	75	1694	3037	180915	[OVER]
GO:0006520	cellular amino acid metabolic process	BIOLOGICAL_PROCESS	1.03675e-10	1.03362e-12	81	1914	3031	180695	[OVER]
GO:0050794	regulation of cellular process	BIOLOGICAL_PROCESS	1.17941e-10	1.18906e-12	331	12985	2781	169624	[OVER]
GO:0043603	cellular amide metabolic process	BIOLOGICAL_PROCESS	2.50931e-10	2.55794e-12	142	4374	2970	178235	[OVER]
GO:0006259	DNA metabolic process	BIOLOGICAL_PROCESS	1.15593e-09	1.23013e-11	107	11263	3005	171346	[UNDER]
GO:0019222	regulation of metabolic process	BIOLOGICAL_PROCESS	2.05203e-09	2.2527e-11	241	8989	2871	173620	[OVER]
GO:1901135	carbohydrate derivative metabolic process	BIOLOGICAL_PROCESS	2.06769e-09	2.29306e-11	107	3041	3005	179568	[OVER]
GO:0016053	organic acid biosynthetic process	BIOLOGICAL_PROCESS	3.51614e-09	4.05694e-11	67	1553	3045	181056	[OVER]
GO:0046394	carboxylic acid biosynthetic process	BIOLOGICAL_PROCESS	3.51614e-09	4.05694e-11	67	1553	3045	181056	[OVER]
GO:0044283	small molecule biosynthetic process	BIOLOGICAL_PROCESS	3.51614e-09	4.01808e-11	88	2323	3024	180286	[OVER]
GO:0006518	peptide metabolic process	BIOLOGICAL_PROCESS	4.99075e-09	5.87016e-11	122	3727	2990	178882	[OVER]
GO:0015768	maltose transport	BIOLOGICAL_PROCESS	5.73258e-09	6.80692e-11	9	14	3103	182595	[OVER]
GO:0006952	defense response	BIOLOGICAL_PROCESS	6.77254e-09	8.11764e-11	53	1091	3059	181518	[OVER]
GO:0006820	anion transport	BIOLOGICAL_PROCESS	9.48023e-09	1.17879e-10	62	1411	3050	181198	[OVER]
GO:1901605	alpha-amino acid metabolic process	BIOLOGICAL_PROCESS	1.3732e-08	1.72285e-10	55	1184	3057	181425	[OVER]
GO:1901565	organonitrogen compound catabolic process	BIOLOGICAL_PROCESS	2.99799e-08	3.8285e-10	94	2688	3018	179921	[OVER]
GO:0042221	response to chemical	BIOLOGICAL_PROCESS	3.07218e-08	3.95766e-10	139	4583	2973	178026	[OVER]
GO:0060255	regulation of macromolecule metabolic process	BIOLOGICAL_PROCESS	4.96431e-08	6.45076e-10	226	8621	2886	173988	[OVER]
GO:0016043	cellular component organization	BIOLOGICAL_PROCESS	6.6484e-08	8.86254e-10	248	9696	2864	172913	[OVER]
GO:0071840	cellular component organization or biogenesis	BIOLOGICAL_PROCESS	7.39447e-08	9.93991e-10	269	10732	2843	171877	[OVER]
GO:0015772	oligosaccharide transport	BIOLOGICAL_PROCESS	7.48776e-08	1.02331e-09	12	54	3100	182555	[OVER]
GO:0015766	disaccharide transport	BIOLOGICAL_PROCESS	7.48776e-08	1.02331e-09	12	54	3100	182555	[OVER]
GO:0033036	macromolecule localization	BIOLOGICAL_PROCESS	8.368e-08	1.17173e-09	131	4314	2981	178295	[OVER]
GO:0007165	signal transduction	BIOLOGICAL_PROCESS	1.00741e-07	1.42191e-09	128	4191	2984	178418	[OVER]
GO:0023052	signaling	BIOLOGICAL_PROCESS	1.02848e-07	1.46317e-09	128	4196	2984	178413	[OVER]
GO:0071705	nitrogen compound transport	BIOLOGICAL_PROCESS	1.27296e-07	1.8395e-09	129	4250	2983	178359	[OVER]
GO:0065008	regulation of biological quality	BIOLOGICAL_PROCESS	1.91958e-07	2.83841e-09	97	2918	3015	179691	[OVER]
GO:0055086	nucleobase-containing small molecule metabolic process	BIOLOGICAL_PROCESS	1.91958e-07	2.8358e-09	73	1955	3039	180654	[OVER]
GO:0043604	amide biosynthetic process	BIOLOGICAL_PROCESS	2.28992e-07	3.41166e-09	117	3786	2995	178823	[OVER]
GO:0009057	macromolecule catabolic process	BIOLOGICAL_PROCESS	2.70262e-07	4.0568e-09	98	2977	3014	179632	[OVER]
GO:0016192	vesicle-mediated transport	BIOLOGICAL_PROCESS	3.35663e-07	5.11371e-09	74	2020	3038	180589	[OVER]
GO:0098656	anion transmembrane transport	BIOLOGICAL_PROCESS	4.03826e-07	6.24263e-09	42	861	3070	181748	[OVER]
GO:0009892	negative regulation of metabolic process	BIOLOGICAL_PROCESS	4.04106e-07	6.29223e-09	68	1803	3044	180806	[OVER]
GO:0006412	translation	BIOLOGICAL_PROCESS	5.47546e-07	8.64837e-09	107	3415	3005	179194	[OVER]
GO:0072330	monocarboxylic acid biosynthetic process	BIOLOGICAL_PROCESS	7.14751e-07	1.15295e-08	35	651	3077	181958	[OVER]
GO:0055085	transmembrane transport	BIOLOGICAL_PROCESS	8.32433e-07	1.36143e-08	162	5903	2950	176706	[OVER]
GO:0006631	fatty acid metabolic process	BIOLOGICAL_PROCESS	1.11577e-06	1.84983e-08	37	729	3075	181880	[OVER]
GO:0032446	protein modification by small protein conjugation	BIOLOGICAL_PROCESS	1.49179e-06	2.48994e-08	67	1831	3045	180778	[OVER]
GO:0043043	peptide biosynthetic process	BIOLOGICAL_PROCESS	1.52691e-06	2.56566e-08	107	3482	3005	179127	[OVER]
GO:0006979	response to oxidative stress	BIOLOGICAL_PROCESS	1.84917e-06	3.12786e-08	37	745	3075	181864	[OVER]
GO:0032268	regulation of cellular protein metabolic process	BIOLOGICAL_PROCESS	1.90404e-06	3.26334e-08	60	1573	3052	181036	[OVER]
GO:0010605	negative regulation of macromolecule metabolic process	BIOLOGICAL_PROCESS	1.92848e-06	3.32684e-08	65	1754	3047	180855	[OVER]
GO:0051649	establishment of localization in cell	BIOLOGICAL_PROCESS	1.98746e-06	3.47211e-08	104	3379	3008	179230	[OVER]
GO:0007154	cell communication	BIOLOGICAL_PROCESS	2.46819e-06	4.34083e-08	136	4819	2976	177790	[OVER]
GO:0051641	cellular localization	BIOLOGICAL_PROCESS	2.51386e-06	4.4493e-08	115	3871	2997	178738	[OVER]
GO:0048519	negative regulation of biological process	BIOLOGICAL_PROCESS	2.72912e-06	4.86087e-08	80	2375	3032	180234	[OVER]
GO:0080090	regulation of primary metabolic process	BIOLOGICAL_PROCESS	3.01147e-06	5.3975e-08	200	7846	2912	174763	[OVER]
GO:0031323	regulation of cellular metabolic process	BIOLOGICAL_PROCESS	3.04243e-06	5.48707e-08	206	8130	2906	174479	[OVER]
GO:0044271	cellular nitrogen compound biosynthetic process	BIOLOGICAL_PROCESS	3.07348e-06	5.57751e-08	324	14007	2788	168602	[OVER]
GO:0005984	disaccharide metabolic process	BIOLOGICAL_PROCESS	3.08124e-06	5.6261e-08	24	360	3088	182249	[OVER]
GO:0051246	regulation of protein metabolic process	BIOLOGICAL_PROCESS	3.7827e-06	6.99166e-08	60	1601	3052	181008	[OVER]
GO:0046475	glycerophospholipid catabolic process	BIOLOGICAL_PROCESS	3.80208e-06	7.07007e-08	5	3	3107	182606	[OVER]
GO:0051346	negative regulation of hydrolase activity	BIOLOGICAL_PROCESS	4.46896e-06	8.41028e-08	17	187	3095	182422	[OVER]
GO:0016311	dephosphorylation	BIOLOGICAL_PROCESS	4.49634e-06	8.56253e-08	71	2050	3041	180559	[OVER]
GO:0016567	protein ubiquitination	BIOLOGICAL_PROCESS	4.59597e-06	8.80376e-08	63	1736	3049	180873	[OVER]
GO:0046907	intracellular transport	BIOLOGICAL_PROCESS	4.69168e-06	9.03964e-08	99	3240	3013	179369	[OVER]
GO:0070647	protein modification by small protein conjugation or removal	BIOLOGICAL_PROCESS	4.74298e-06	9.19162e-08	76	2260	3036	180349	[OVER]
GO:0015711	organic anion transport	BIOLOGICAL_PROCESS	4.877e-06	9.5606e-08	38	815	3074	181794	[OVER]
GO:0072521	purine-containing compound metabolic process	BIOLOGICAL_PROCESS	5.11135e-06	1.00773e-07	48	1162	3064	181447	[OVER]
GO:0051248	negative regulation of protein metabolic process	BIOLOGICAL_PROCESS	5.73272e-06	1.14308e-07	24	375	3088	182234	[OVER]
GO:0032269	negative regulation of cellular protein metabolic process	BIOLOGICAL_PROCESS	5.73272e-06	1.14308e-07	24	375	3088	182234	[OVER]
GO:0034220	ion transmembrane transport	BIOLOGICAL_PROCESS	6.14722e-06	1.2395e-07	89	2826	3023	179783	[OVER]
GO:0044282	small molecule catabolic process	BIOLOGICAL_PROCESS	6.84845e-06	1.39623e-07	40	898	3072	181711	[OVER]
GO:0005975	carbohydrate metabolic process	BIOLOGICAL_PROCESS	6.89765e-06	1.41399e-07	122	4283	2990	178326	[OVER]
GO:0070887	cellular response to chemical stimulus	BIOLOGICAL_PROCESS	7.05778e-06	1.45472e-07	74	2194	3038	180415	[OVER]
GO:0009311	oligosaccharide metabolic process	BIOLOGICAL_PROCESS	7.84057e-06	1.64242e-07	26	442	3086	182167	[OVER]
GO:0051171	regulation of nitrogen compound metabolic process	BIOLOGICAL_PROCESS	9.24135e-06	1.9669e-07	195	7746	2917	174863	[OVER]
GO:0015031	protein transport	BIOLOGICAL_PROCESS	9.24851e-06	1.97879e-07	98	3251	3014	179358	[OVER]
GO:0008104	protein localization	BIOLOGICAL_PROCESS	9.97652e-06	2.14573e-07	107	3638	3005	178971	[OVER]
GO:1901700	response to oxygen-containing compound	BIOLOGICAL_PROCESS	1.29198e-05	2.79323e-07	65	1877	3047	180732	[OVER]
GO:0042886	amide transport	BIOLOGICAL_PROCESS	1.45663e-05	3.16553e-07	104	3549	3008	179060	[OVER]
GO:0043933	protein-containing complex subunit organization	BIOLOGICAL_PROCESS	1.53742e-05	3.35831e-07	76	2327	3036	180282	[OVER]
GO:0045184	establishment of protein localization	BIOLOGICAL_PROCESS	1.57406e-05	3.45598e-07	98	3294	3014	179315	[OVER]
GO:0007166	cell surface receptor signaling pathway	BIOLOGICAL_PROCESS	2.18445e-05	4.86955e-07	31	631	3081	181978	[OVER]
GO:0009266	response to temperature stimulus	BIOLOGICAL_PROCESS	2.18665e-05	4.89896e-07	34	733	3078	181876	[OVER]
GO:0006886	intracellular protein transport	BIOLOGICAL_PROCESS	2.57968e-05	5.83729e-07	83	2661	3029	179948	[OVER]
GO:0034613	cellular protein localization	BIOLOGICAL_PROCESS	2.60439e-05	5.92239e-07	92	3071	3020	179538	[OVER]
GO:0006457	protein folding	BIOLOGICAL_PROCESS	2.9882e-05	6.92906e-07	34	745	3078	181864	[OVER]
GO:0018193	peptidyl-amino acid modification	BIOLOGICAL_PROCESS	3.43444e-05	8.04074e-07	80	2563	3032	180046	[OVER]
GO:0070727	cellular macromolecule localization	BIOLOGICAL_PROCESS	3.5755e-05	8.41105e-07	92	3081	3020	179528	[OVER]
GO:0007167	enzyme linked receptor protein signaling pathway	BIOLOGICAL_PROCESS	3.86468e-05	9.13461e-07	25	455	3087	182154	[OVER]
GO:0015914	phospholipid transport	BIOLOGICAL_PROCESS	3.98229e-05	9.4572e-07	15	175	3097	182434	[OVER]
GO:0019637	organophosphate metabolic process	BIOLOGICAL_PROCESS	4.27202e-05	1.01931e-06	92	3113	3020	179496	[OVER]
GO:0034605	cellular response to heat	BIOLOGICAL_PROCESS	4.31153e-05	1.03357e-06	16	201	3096	182408	[OVER]
GO:1901698	response to nitrogen compound	BIOLOGICAL_PROCESS	4.43363e-05	1.06781e-06	24	428	3088	182181	[OVER]
GO:0009259	ribonucleotide metabolic process	BIOLOGICAL_PROCESS	4.70241e-05	1.13781e-06	45	1151	3067	181458	[OVER]
GO:0008643	carbohydrate transport	BIOLOGICAL_PROCESS	4.73026e-05	1.14984e-06	28	558	3084	182051	[OVER]
GO:0044262	cellular carbohydrate metabolic process	BIOLOGICAL_PROCESS	5.21974e-05	1.28052e-06	62	1829	3050	180780	[OVER]
GO:0006470	protein dephosphorylation	BIOLOGICAL_PROCESS	6.04199e-05	1.48901e-06	45	1172	3067	181437	[OVER]
GO:0008652	cellular amino acid biosynthetic process	BIOLOGICAL_PROCESS	6.39429e-05	1.59016e-06	34	775	3078	181834	[OVER]
GO:0009694	jasmonic acid metabolic process	BIOLOGICAL_PROCESS	6.4565e-05	1.61286e-06	9	57	3103	182552	[OVER]
GO:0019693	ribose phosphate metabolic process	BIOLOGICAL_PROCESS	6.83575e-05	1.71525e-06	45	1181	3067	181428	[OVER]
GO:0015833	peptide transport	BIOLOGICAL_PROCESS	6.83686e-05	1.72319e-06	99	3456	3013	179153	[OVER]
GO:1901136	carbohydrate derivative catabolic process	BIOLOGICAL_PROCESS	7.36673e-05	1.86499e-06	16	211	3096	182398	[OVER]
GO:0010468	regulation of gene expression	BIOLOGICAL_PROCESS	8.5652e-05	2.19719e-06	175	7061	2937	175548	[OVER]
GO:0006278	RNA-dependent DNA biosynthetic process	BIOLOGICAL_PROCESS	8.76297e-05	2.25774e-06	11	2105	3101	180504	[UNDER]
GO:0048518	positive regulation of biological process	BIOLOGICAL_PROCESS	9.2662e-05	2.39777e-06	84	2805	3028	179804	[OVER]
GO:0006633	fatty acid biosynthetic process	BIOLOGICAL_PROCESS	0.000114469	3.01335e-06	22	393	3090	182216	[OVER]
GO:0006629	lipid metabolic process	BIOLOGICAL_PROCESS	0.000114886	3.03719e-06	104	3732	3008	178877	[OVER]
GO:0048523	negative regulation of cellular process	BIOLOGICAL_PROCESS	0.000124465	3.31803e-06	54	1561	3058	181048	[OVER]
GO:0009607	response to biotic stimulus	BIOLOGICAL_PROCESS	0.000132764	3.55445e-06	40	1026	3072	181583	[OVER]
GO:0051172	negative regulation of nitrogen compound metabolic process	BIOLOGICAL_PROCESS	0.000138924	3.76606e-06	40	1029	3072	181580	[OVER]
GO:0009117	nucleotide metabolic process	BIOLOGICAL_PROCESS	0.000141208	3.8438e-06	54	1576	3058	181033	[OVER]
GO:0031324	negative regulation of cellular metabolic process	BIOLOGICAL_PROCESS	0.000148665	4.10114e-06	42	1103	3070	181506	[OVER]
GO:0098661	inorganic anion transmembrane transport	BIOLOGICAL_PROCESS	0.000148665	4.09052e-06	21	370	3091	182239	[OVER]
GO:0010243	response to organonitrogen compound	BIOLOGICAL_PROCESS	0.000148665	4.11311e-06	19	310	3093	182299	[OVER]
GO:0009408	response to heat	BIOLOGICAL_PROCESS	0.000148665	4.11341e-06	24	465	3088	182144	[OVER]
GO:0035308	negative regulation of protein dephosphorylation	BIOLOGICAL_PROCESS	0.000170738	4.78149e-06	9	66	3103	182543	[OVER]
GO:0032515	negative regulation of phosphoprotein phosphatase activity	BIOLOGICAL_PROCESS	0.000170738	4.78149e-06	9	66	3103	182543	[OVER]
GO:0035556	intracellular signal transduction	BIOLOGICAL_PROCESS	0.000183252	5.16026e-06	58	1757	3054	180852	[OVER]
GO:0072348	sulfur compound transport	BIOLOGICAL_PROCESS	0.000183252	5.17301e-06	18	286	3094	182323	[OVER]
GO:0015748	organophosphate ester transport	BIOLOGICAL_PROCESS	0.000187987	5.32773e-06	19	316	3093	182293	[OVER]
GO:0031647	regulation of protein stability	BIOLOGICAL_PROCESS	0.000195841	5.6061e-06	8	50	3104	182559	[OVER]
GO:0015709	thiosulfate transport	BIOLOGICAL_PROCESS	0.000195841	5.61616e-06	12	130	3100	182479	[OVER]
GO:0009812	flavonoid metabolic process	BIOLOGICAL_PROCESS	0.000232401	6.79475e-06	11	110	3101	182499	[OVER]
GO:0035305	negative regulation of dephosphorylation	BIOLOGICAL_PROCESS	0.000248592	7.3795e-06	9	70	3103	182539	[OVER]
GO:0010923	negative regulation of phosphatase activity	BIOLOGICAL_PROCESS	0.000248592	7.3795e-06	9	70	3103	182539	[OVER]
GO:0048193	Golgi vesicle transport	BIOLOGICAL_PROCESS	0.000249786	7.44295e-06	30	690	3082	181919	[OVER]
GO:0006753	nucleoside phosphate metabolic process	BIOLOGICAL_PROCESS	0.000250074	7.47953e-06	54	1608	3058	181001	[OVER]
GO:0007178	transmembrane receptor protein serine/threonine kinase signaling pathway	BIOLOGICAL_PROCESS	0.000258277	7.75379e-06	23	451	3089	182158	[OVER]
GO:1902358	sulfate transmembrane transport	BIOLOGICAL_PROCESS	0.000264524	8.0006e-06	15	211	3097	182398	[OVER]
GO:1901701	cellular response to oxygen-containing compound	BIOLOGICAL_PROCESS	0.000278753	8.4622e-06	37	949	3075	181660	[OVER]
GO:0044255	cellular lipid metabolic process	BIOLOGICAL_PROCESS	0.000279587	8.51884e-06	83	2858	3029	179751	[OVER]
GO:0071897	DNA biosynthetic process	BIOLOGICAL_PROCESS	0.000282299	8.63309e-06	16	2459	3096	180150	[UNDER]
GO:0018212	peptidyl-tyrosine modification	BIOLOGICAL_PROCESS	0.0002836	8.74245e-06	22	422	3090	182187	[OVER]
GO:0018108	peptidyl-tyrosine phosphorylation	BIOLOGICAL_PROCESS	0.0002836	8.74245e-06	22	422	3090	182187	[OVER]
GO:0006091	generation of precursor metabolites and energy	BIOLOGICAL_PROCESS	0.0002836	8.76818e-06	61	1918	3051	180691	[OVER]
GO:0008272	sulfate transport	BIOLOGICAL_PROCESS	0.000286491	8.88966e-06	15	213	3097	182396	[OVER]
GO:0022607	cellular component assembly	BIOLOGICAL_PROCESS	0.000286775	8.9306e-06	77	2594	3035	180015	[OVER]
GO:0000024	maltose biosynthetic process	BIOLOGICAL_PROCESS	0.000294459	9.26886e-06	4	5	3108	182604	[OVER]
GO:1901607	alpha-amino acid biosynthetic process	BIOLOGICAL_PROCESS	0.000336369	1.07388e-05	29	668	3083	181941	[OVER]
GO:0006605	protein targeting	BIOLOGICAL_PROCESS	0.000344884	1.10879e-05	35	875	3077	181734	[OVER]
GO:0006996	organelle organization	BIOLOGICAL_PROCESS	0.000387294	1.25815e-05	170	7033	2942	175576	[OVER]
GO:0005982	starch metabolic process	BIOLOGICAL_PROCESS	0.000388921	1.26779e-05	16	248	3096	182361	[OVER]
GO:0080163	regulation of protein serine/threonine phosphatase activity	BIOLOGICAL_PROCESS	0.000393973	1.28868e-05	7	40	3105	182569	[OVER]
GO:0009628	response to abiotic stimulus	BIOLOGICAL_PROCESS	0.000403667	1.32491e-05	70	2332	3042	180277	[OVER]
GO:0016054	organic acid catabolic process	BIOLOGICAL_PROCESS	0.000426669	1.41952e-05	26	572	3086	182037	[OVER]
GO:0046395	carboxylic acid catabolic process	BIOLOGICAL_PROCESS	0.000426669	1.41952e-05	26	572	3086	182037	[OVER]
GO:0051174	regulation of phosphorus metabolic process	BIOLOGICAL_PROCESS	0.000484636	1.62866e-05	34	855	3078	181754	[OVER]
GO:0019220	regulation of phosphate metabolic process	BIOLOGICAL_PROCESS	0.000484636	1.62866e-05	34	855	3078	181754	[OVER]
GO:0046503	glycerolipid catabolic process	BIOLOGICAL_PROCESS	0.000490799	1.65487e-05	5	15	3107	182594	[OVER]
GO:0034641	cellular nitrogen compound metabolic process	BIOLOGICAL_PROCESS	0.000511149	1.73494e-05	601	29906	2511	152703	[OVER]
GO:0071229	cellular response to acid chemical	BIOLOGICAL_PROCESS	0.000543545	1.85708e-05	27	617	3085	181992	[OVER]
GO:0030163	protein catabolic process	BIOLOGICAL_PROCESS	0.000599387	2.08144e-05	60	1930	3052	180679	[OVER]
GO:0044265	cellular macromolecule catabolic process	BIOLOGICAL_PROCESS	0.000629608	2.19344e-05	68	2279	3044	180330	[OVER]
GO:0019748	secondary metabolic process	BIOLOGICAL_PROCESS	0.000637302	2.22738e-05	22	450	3090	182159	[OVER]
GO:0017144	drug metabolic process	BIOLOGICAL_PROCESS	0.0006724	2.36511e-05	51	1563	3061	181046	[OVER]
GO:0016070	RNA metabolic process	BIOLOGICAL_PROCESS	0.000702848	2.48008e-05	317	14689	2795	167920	[OVER]
GO:0010200	response to chitin	BIOLOGICAL_PROCESS	0.000715426	2.54851e-05	7	45	3105	182564	[OVER]
GO:0072594	establishment of protein localization to organelle	BIOLOGICAL_PROCESS	0.00075383	2.69376e-05	37	1002	3075	181607	[OVER]
GO:1901658	glycosyl compound catabolic process	BIOLOGICAL_PROCESS	0.000780277	2.79701e-05	9	84	3103	182525	[OVER]
GO:0031399	regulation of protein modification process	BIOLOGICAL_PROCESS	0.000796109	2.86267e-05	37	1006	3075	181603	[OVER]
GO:0010033	response to organic substance	BIOLOGICAL_PROCESS	0.000808025	2.91457e-05	69	2347	3043	180262	[OVER]
GO:0006790	sulfur compound metabolic process	BIOLOGICAL_PROCESS	0.000897286	3.26887e-05	36	969	3076	181640	[OVER]
GO:0044275	cellular carbohydrate catabolic process	BIOLOGICAL_PROCESS	0.000900339	3.29798e-05	15	240	3097	182369	[OVER]
GO:0009150	purine ribonucleotide metabolic process	BIOLOGICAL_PROCESS	0.000965707	3.54825e-05	36	975	3076	181634	[OVER]
GO:0016052	carbohydrate catabolic process	BIOLOGICAL_PROCESS	0.000975797	3.59625e-05	39	1094	3073	181515	[OVER]
GO:0034645	cellular macromolecule biosynthetic process	BIOLOGICAL_PROCESS	0.00100507	3.71539e-05	305	14128	2807	168481	[OVER]
GO:0000023	maltose metabolic process	BIOLOGICAL_PROCESS	0.00103483	3.83699e-05	8	67	3104	182542	[OVER]
GO:0031400	negative regulation of protein modification process	BIOLOGICAL_PROCESS	0.00107067	3.98189e-05	11	135	3101	182474	[OVER]
GO:0098660	inorganic ion transmembrane transport	BIOLOGICAL_PROCESS	0.00110219	4.11982e-05	62	2070	3050	180539	[OVER]
GO:0016071	mRNA metabolic process	BIOLOGICAL_PROCESS	0.00121823	4.61255e-05	59	1936	3053	180673	[OVER]
GO:0006000	fructose metabolic process	BIOLOGICAL_PROCESS	0.00123309	4.68261e-05	7	50	3105	182559	[OVER]
GO:0031325	positive regulation of cellular metabolic process	BIOLOGICAL_PROCESS	0.00123973	4.72171e-05	63	2113	3049	180496	[OVER]
GO:0048522	positive regulation of cellular process	BIOLOGICAL_PROCESS	0.00124227	4.74533e-05	73	2569	3039	180040	[OVER]
GO:1901699	cellular response to nitrogen compound	BIOLOGICAL_PROCESS	0.00125895	4.82315e-05	12	164	3100	182445	[OVER]
GO:0065003	protein-containing complex assembly	BIOLOGICAL_PROCESS	0.00127547	4.90071e-05	59	1946	3053	180663	[OVER]
GO:0005985	sucrose metabolic process	BIOLOGICAL_PROCESS	0.00131925	5.09849e-05	11	139	3101	182470	[OVER]
GO:0006152	purine nucleoside catabolic process	BIOLOGICAL_PROCESS	0.0013348	5.18849e-05	6	34	3106	182575	[OVER]
GO:0006163	purine nucleotide metabolic process	BIOLOGICAL_PROCESS	0.00134083	5.22695e-05	37	1020	3075	181589	[OVER]
GO:0010563	negative regulation of phosphorus metabolic process	BIOLOGICAL_PROCESS	0.00135776	5.32336e-05	10	115	3102	182494	[OVER]
GO:0045936	negative regulation of phosphate metabolic process	BIOLOGICAL_PROCESS	0.00135776	5.32336e-05	10	115	3102	182494	[OVER]
GO:0009889	regulation of biosynthetic process	BIOLOGICAL_PROCESS	0.00162467	6.46084e-05	155	6512	2957	176097	[OVER]
GO:0044085	cellular component biogenesis	BIOLOGICAL_PROCESS	0.00168405	6.71583e-05	102	3934	3010	178675	[OVER]
GO:0043631	RNA polyadenylation	BIOLOGICAL_PROCESS	0.0017115	6.86363e-05	11	144	3101	182465	[OVER]
GO:0009059	macromolecule biosynthetic process	BIOLOGICAL_PROCESS	0.0017115	6.84674e-05	309	14455	2803	168154	[OVER]
GO:0071310	cellular response to organic substance	BIOLOGICAL_PROCESS	0.00173634	7.00215e-05	44	1319	3068	181290	[OVER]
GO:0051173	positive regulation of nitrogen compound metabolic process	BIOLOGICAL_PROCESS	0.00178514	7.25896e-05	60	2026	3052	180583	[OVER]
GO:0006396	RNA processing	BIOLOGICAL_PROCESS	0.00179717	7.328e-05	97	3718	3015	178891	[OVER]
GO:0009260	ribonucleotide biosynthetic process	BIOLOGICAL_PROCESS	0.00183516	7.50344e-05	24	562	3088	182047	[OVER]
GO:0031326	regulation of cellular biosynthetic process	BIOLOGICAL_PROCESS	0.0018441	7.58132e-05	154	6477	2958	176132	[OVER]
GO:0019439	aromatic compound catabolic process	BIOLOGICAL_PROCESS	0.0018441	7.56447e-05	31	820	3081	181789	[OVER]
GO:1901361	organic cyclic compound catabolic process	BIOLOGICAL_PROCESS	0.0018755	7.75242e-05	33	887	3079	181722	[OVER]
GO:0051186	cofactor metabolic process	BIOLOGICAL_PROCESS	0.0018755	7.75228e-05	55	1798	3057	180811	[OVER]
GO:0009893	positive regulation of metabolic process	BIOLOGICAL_PROCESS	0.00197778	8.19738e-05	63	2159	3049	180450	[OVER]
GO:0009813	flavonoid biosynthetic process	BIOLOGICAL_PROCESS	0.00203035	8.46072e-05	9	98	3103	182511	[OVER]
GO:0033365	protein localization to organelle	BIOLOGICAL_PROCESS	0.00208984	8.73205e-05	41	1214	3071	181395	[OVER]
GO:0071495	cellular response to endogenous stimulus	BIOLOGICAL_PROCESS	0.00209979	8.79842e-05	39	1142	3073	181467	[OVER]
GO:0033554	cellular response to stress	BIOLOGICAL_PROCESS	0.00209979	8.8442e-05	86	3214	3026	179395	[OVER]
GO:0009738	abscisic acid-activated signaling pathway	BIOLOGICAL_PROCESS	0.00213687	9.02431e-05	16	295	3096	182314	[OVER]
GO:0009165	nucleotide biosynthetic process	BIOLOGICAL_PROCESS	0.00213878	9.05634e-05	33	901	3079	181708	[OVER]
GO:0052314	phytoalexin metabolic process	BIOLOGICAL_PROCESS	0.00220446	9.38382e-05	5	23	3107	182586	[OVER]
GO:0052315	phytoalexin biosynthetic process	BIOLOGICAL_PROCESS	0.00220446	9.38382e-05	5	23	3107	182586	[OVER]
GO:0042493	response to drug	BIOLOGICAL_PROCESS	0.00221213	9.44126e-05	39	1148	3073	181461	[OVER]
GO:0043648	dicarboxylic acid metabolic process	BIOLOGICAL_PROCESS	0.00226014	9.67149e-05	17	329	3095	182280	[OVER]
GO:1901606	alpha-amino acid catabolic process	BIOLOGICAL_PROCESS	0.00235011	0.000100828	16	298	3096	182311	[OVER]
GO:0009164	nucleoside catabolic process	BIOLOGICAL_PROCESS	0.00237703	0.000102515	6	39	3106	182570	[OVER]
GO:0034656	nucleobase-containing small molecule catabolic process	BIOLOGICAL_PROCESS	0.00237703	0.000102515	6	39	3106	182570	[OVER]
GO:1901293	nucleoside phosphate biosynthetic process	BIOLOGICAL_PROCESS	0.00255323	0.000111107	33	916	3079	181693	[OVER]
GO:0043666	regulation of phosphoprotein phosphatase activity	BIOLOGICAL_PROCESS	0.00265286	0.000116492	12	181	3100	182428	[OVER]
GO:0035304	regulation of protein dephosphorylation	BIOLOGICAL_PROCESS	0.00265286	0.000116492	12	181	3100	182428	[OVER]
GO:0097306	cellular response to alcohol	BIOLOGICAL_PROCESS	0.0027391	0.000120892	16	303	3096	182306	[OVER]
GO:0071215	cellular response to abscisic acid stimulus	BIOLOGICAL_PROCESS	0.0027391	0.000120892	16	303	3096	182306	[OVER]
GO:1901072	glucosamine-containing compound catabolic process	BIOLOGICAL_PROCESS	0.00293138	0.000132334	5	25	3107	182584	[OVER]
GO:0046348	amino sugar catabolic process	BIOLOGICAL_PROCESS	0.00293138	0.000132334	5	25	3107	182584	[OVER]
GO:0046700	heterocycle catabolic process	BIOLOGICAL_PROCESS	0.00293138	0.000131057	29	766	3083	181843	[OVER]
GO:0006026	aminoglycan catabolic process	BIOLOGICAL_PROCESS	0.00293138	0.000132334	5	25	3107	182584	[OVER]
GO:0006032	chitin catabolic process	BIOLOGICAL_PROCESS	0.00293138	0.000132334	5	25	3107	182584	[OVER]
GO:0006030	chitin metabolic process	BIOLOGICAL_PROCESS	0.00293138	0.000132334	5	25	3107	182584	[OVER]
GO:0098542	defense response to other organism	BIOLOGICAL_PROCESS	0.00293506	0.000133098	29	767	3083	181842	[OVER]
GO:0005996	monosaccharide metabolic process	BIOLOGICAL_PROCESS	0.00293506	0.000133158	28	717	3084	181892	[OVER]
GO:0046777	protein autophosphorylation	BIOLOGICAL_PROCESS	0.00294002	0.000133712	19	406	3093	182203	[OVER]
GO:0015698	inorganic anion transport	BIOLOGICAL_PROCESS	0.0029939	0.000136833	24	571	3088	182038	[OVER]
GO:0046390	ribose phosphate biosynthetic process	BIOLOGICAL_PROCESS	0.00306281	0.000140326	24	573	3088	182036	[OVER]
GO:0006812	cation transport	BIOLOGICAL_PROCESS	0.00328681	0.000151693	66	2336	3046	180273	[OVER]
GO:0006006	glucose metabolic process	BIOLOGICAL_PROCESS	0.00365468	0.000170309	12	189	3100	182420	[OVER]
GO:0010629	negative regulation of gene expression	BIOLOGICAL_PROCESS	0.00372839	0.000174579	42	1310	3070	181299	[OVER]
GO:0001101	response to acid chemical	BIOLOGICAL_PROCESS	0.00372839	0.000174579	42	1310	3070	181299	[OVER]
GO:0032259	methylation	BIOLOGICAL_PROCESS	0.00377156	0.000177446	71	2588	3041	180021	[OVER]
GO:0043449	cellular alkene metabolic process	BIOLOGICAL_PROCESS	0.00379425	0.000181878	5	27	3107	182582	[OVER]
GO:0043450	alkene biosynthetic process	BIOLOGICAL_PROCESS	0.00379425	0.000181878	5	27	3107	182582	[OVER]
GO:0009693	ethylene biosynthetic process	BIOLOGICAL_PROCESS	0.00379425	0.000181878	5	27	3107	182582	[OVER]
GO:0009692	ethylene metabolic process	BIOLOGICAL_PROCESS	0.00379425	0.000181878	5	27	3107	182582	[OVER]
GO:1900674	olefin biosynthetic process	BIOLOGICAL_PROCESS	0.00379425	0.000181878	5	27	3107	182582	[OVER]
GO:1900673	olefin metabolic process	BIOLOGICAL_PROCESS	0.00379425	0.000181878	5	27	3107	182582	[OVER]
GO:0050821	protein stabilization	BIOLOGICAL_PROCESS	0.00387081	0.000186248	6	44	3106	182565	[OVER]
GO:0010921	regulation of phosphatase activity	BIOLOGICAL_PROCESS	0.00387081	0.000186676	12	191	3100	182418	[OVER]
GO:0016999	antibiotic metabolic process	BIOLOGICAL_PROCESS	0.00402895	0.000195874	19	419	3093	182190	[OVER]
GO:0043624	cellular protein complex disassembly	BIOLOGICAL_PROCESS	0.00408438	0.000199026	14	253	3098	182356	[OVER]
GO:0090502	RNA phosphodiester bond hydrolysis, endonucleolytic	BIOLOGICAL_PROCESS	0.00413142	0.000202028	28	3145	3084	179464	[UNDER]
GO:0044270	cellular nitrogen compound catabolic process	BIOLOGICAL_PROCESS	0.00413142	0.000202244	28	749	3084	181860	[OVER]
GO:0072523	purine-containing compound catabolic process	BIOLOGICAL_PROCESS	0.00419615	0.000205883	8	87	3104	182522	[OVER]
GO:0009395	phospholipid catabolic process	BIOLOGICAL_PROCESS	0.00427933	0.000211402	5	28	3107	182581	[OVER]
GO:0009063	cellular amino acid catabolic process	BIOLOGICAL_PROCESS	0.00430967	0.000213866	17	353	3095	182256	[OVER]
GO:0006002	fructose 6-phosphate metabolic process	BIOLOGICAL_PROCESS	0.00435172	0.00021644	9	112	3103	182497	[OVER]
GO:0005983	starch catabolic process	BIOLOGICAL_PROCESS	0.0045886	0.000228736	7	66	3105	182543	[OVER]
GO:0009070	serine family amino acid biosynthetic process	BIOLOGICAL_PROCESS	0.00533571	0.000268967	11	170	3101	182439	[OVER]
GO:0000165	MAPK cascade	BIOLOGICAL_PROCESS	0.00533571	0.000268851	18	395	3094	182214	[OVER]
GO:0006417	regulation of translation	BIOLOGICAL_PROCESS	0.00537467	0.000273941	17	361	3095	182248	[OVER]
GO:0010556	regulation of macromolecule biosynthetic process	BIOLOGICAL_PROCESS	0.00537467	0.000273933	148	6379	2964	176230	[OVER]
GO:0045332	phospholipid translocation	BIOLOGICAL_PROCESS	0.00540418	0.000276051	9	116	3103	182493	[OVER]
GO:0035303	regulation of dephosphorylation	BIOLOGICAL_PROCESS	0.00542978	0.000277967	12	200	3100	182409	[OVER]
GO:0023014	signal transduction by protein phosphorylation	BIOLOGICAL_PROCESS	0.00573894	0.000297008	22	529	3090	182080	[OVER]
GO:0034248	regulation of cellular amide metabolic process	BIOLOGICAL_PROCESS	0.00577131	0.000299976	17	364	3095	182245	[OVER]
GO:0046351	disaccharide biosynthetic process	BIOLOGICAL_PROCESS	0.00591828	0.000309604	11	173	3101	182436	[OVER]
GO:0010604	positive regulation of macromolecule metabolic process	BIOLOGICAL_PROCESS	0.00603724	0.000316503	58	2051	3054	180558	[OVER]
GO:0032984	protein-containing complex disassembly	BIOLOGICAL_PROCESS	0.00618519	0.000326038	15	299	3097	182310	[OVER]
GO:0042737	drug catabolic process	BIOLOGICAL_PROCESS	0.00618519	0.000326338	22	536	3090	182073	[OVER]
GO:0009069	serine family amino acid metabolic process	BIOLOGICAL_PROCESS	0.00621545	0.000329328	12	204	3100	182405	[OVER]
GO:0021700	developmental maturation	BIOLOGICAL_PROCESS	0.00621545	0.000329168	9	119	3103	182490	[OVER]
GO:0031408	oxylipin biosynthetic process	BIOLOGICAL_PROCESS	0.00648337	0.000344976	7	71	3105	182538	[OVER]
GO:0031407	oxylipin metabolic process	BIOLOGICAL_PROCESS	0.0069821	0.000373077	7	72	3105	182537	[OVER]
GO:0042445	hormone metabolic process	BIOLOGICAL_PROCESS	0.00706979	0.000380139	17	372	3095	182237	[OVER]
GO:0007005	mitochondrion organization	BIOLOGICAL_PROCESS	0.00706979	0.000379482	23	588	3089	182021	[OVER]
GO:1901137	carbohydrate derivative biosynthetic process	BIOLOGICAL_PROCESS	0.00774279	0.000418928	53	1846	3059	180763	[OVER]
GO:0009123	nucleoside monophosphate metabolic process	BIOLOGICAL_PROCESS	0.00814293	0.000443314	19	449	3093	182160	[OVER]
GO:0042537	benzene-containing compound metabolic process	BIOLOGICAL_PROCESS	0.00932695	0.000514043	10	155	3102	182454	[OVER]
GO:0010120	camalexin biosynthetic process	BIOLOGICAL_PROCESS	0.00973946	0.000540051	4	19	3108	182590	[OVER]
GO:0052317	camalexin metabolic process	BIOLOGICAL_PROCESS	0.00973946	0.000540051	4	19	3108	182590	[OVER]
GO:0019438	aromatic compound biosynthetic process	BIOLOGICAL_PROCESS	0.00981607	0.000545398	235	10981	2877	171628	[OVER]
GO:0006022	aminoglycan metabolic process	BIOLOGICAL_PROCESS	0.00998843	0.000556605	6	55	3106	182554	[OVER]
GO:0097659	nucleic acid-templated transcription	BIOLOGICAL_PROCESS	0.0100534	0.000561966	149	6540	2963	176069	[OVER]
GO:0009312	oligosaccharide biosynthetic process	BIOLOGICAL_PROCESS	0.0103076	0.000577327	13	250	3099	182359	[OVER]
GO:1901071	glucosamine-containing compound metabolic process	BIOLOGICAL_PROCESS	0.0106461	0.000597482	5	36	3107	182573	[OVER]
GO:0010817	regulation of hormone levels	BIOLOGICAL_PROCESS	0.0107095	0.000602235	20	481	3092	182128	[OVER]
GO:0019319	hexose biosynthetic process	BIOLOGICAL_PROCESS	0.0110483	0.000625	7	79	3105	182530	[OVER]
GO:0006094	gluconeogenesis	BIOLOGICAL_PROCESS	0.0110483	0.000625	7	79	3105	182530	[OVER]
GO:2000112	regulation of cellular macromolecule biosynthetic process	BIOLOGICAL_PROCESS	0.0111203	0.000631569	144	6292	2968	176317	[OVER]
GO:0046217	indole phytoalexin metabolic process	BIOLOGICAL_PROCESS	0.0112154	0.000639479	4	20	3108	182589	[OVER]
GO:0009700	indole phytoalexin biosynthetic process	BIOLOGICAL_PROCESS	0.0112154	0.000639479	4	20	3108	182589	[OVER]
GO:0009064	glutamine family amino acid metabolic process	BIOLOGICAL_PROCESS	0.0121257	0.00069546	18	430	3094	182179	[OVER]
GO:0034204	lipid translocation	BIOLOGICAL_PROCESS	0.0121951	0.000700804	9	133	3103	182476	[OVER]
GO:0009116	nucleoside metabolic process	BIOLOGICAL_PROCESS	0.0121977	0.000702323	14	289	3098	182320	[OVER]
GO:0006865	amino acid transport	BIOLOGICAL_PROCESS	0.0127814	0.000740224	15	325	3097	182284	[OVER]
GO:0006351	transcription, DNA-templated	BIOLOGICAL_PROCESS	0.0129558	0.000751779	147	6476	2965	176133	[OVER]
GO:0032774	RNA biosynthetic process	BIOLOGICAL_PROCESS	0.0133061	0.000773595	151	6695	2961	175914	[OVER]
GO:0010035	response to inorganic substance	BIOLOGICAL_PROCESS	0.0135275	0.000787982	32	980	3080	181629	[OVER]
GO:0061024	membrane organization	BIOLOGICAL_PROCESS	0.0142089	0.000829262	29	854	3083	181755	[OVER]
GO:0034622	cellular protein-containing complex assembly	BIOLOGICAL_PROCESS	0.0142857	0.000836948	50	1759	3062	180850	[OVER]
GO:0000184	nuclear-transcribed mRNA catabolic process, nonsense-mediated decay	BIOLOGICAL_PROCESS	0.0142857	0.000836573	8	109	3104	182500	[OVER]
GO:0009132	nucleoside diphosphate metabolic process	BIOLOGICAL_PROCESS	0.0143443	0.000841989	20	505	3092	182104	[OVER]
GO:0006575	cellular modified amino acid metabolic process	BIOLOGICAL_PROCESS	0.0145579	0.000856157	20	506	3092	182103	[OVER]
GO:1902531	regulation of intracellular signal transduction	BIOLOGICAL_PROCESS	0.0146899	0.000867048	17	402	3095	182207	[OVER]
GO:0044550	secondary metabolite biosynthetic process	BIOLOGICAL_PROCESS	0.0146899	0.000867208	12	229	3100	182380	[OVER]
GO:0071396	cellular response to lipid	BIOLOGICAL_PROCESS	0.0146913	0.000869842	19	458	3093	182151	[OVER]
GO:0043200	response to amino acid	BIOLOGICAL_PROCESS	0.0147557	0.000876052	4	22	3108	182587	[OVER]
GO:0090501	RNA phosphodiester bond hydrolysis	BIOLOGICAL_PROCESS	0.0147995	0.000880313	35	3485	3077	179124	[UNDER]
GO:0009185	ribonucleoside diphosphate metabolic process	BIOLOGICAL_PROCESS	0.0152308	0.000907673	19	462	3093	182147	[OVER]
GO:0019219	regulation of nucleobase-containing compound metabolic process	BIOLOGICAL_PROCESS	0.0155775	0.00093008	143	6314	2969	176295	[OVER]
GO:0009611	response to wounding	BIOLOGICAL_PROCESS	0.0156972	0.000940739	9	139	3103	182470	[OVER]
GO:0034655	nucleobase-containing compound catabolic process	BIOLOGICAL_PROCESS	0.0158765	0.000953268	23	623	3089	181986	[OVER]
GO:0097035	regulation of membrane lipid distribution	BIOLOGICAL_PROCESS	0.0163694	0.000986529	9	140	3103	182469	[OVER]
GO:0006465	signal peptide processing	BIOLOGICAL_PROCESS	0.0164979	0.000996121	7	86	3105	182523	[OVER]
GO:0070972	protein localization to endoplasmic reticulum	BIOLOGICAL_PROCESS	0.0165182	0.000999196	12	233	3100	182376	[OVER]
GO:1903825	organic acid transmembrane transport	BIOLOGICAL_PROCESS	0.0167387	0.00101816	15	336	3097	182273	[OVER]
GO:1905039	carboxylic acid transmembrane transport	BIOLOGICAL_PROCESS	0.0167387	0.00101816	15	336	3097	182273	[OVER]
GO:0008610	lipid biosynthetic process	BIOLOGICAL_PROCESS	0.0177573	0.00108409	51	1833	3061	180776	[OVER]
GO:0009737	response to abscisic acid	BIOLOGICAL_PROCESS	0.017794	0.00108833	23	633	3089	181976	[OVER]
GO:0097305	response to alcohol	BIOLOGICAL_PROCESS	0.018399	0.00113564	23	636	3089	181973	[OVER]
GO:0001932	regulation of protein phosphorylation	BIOLOGICAL_PROCESS	0.0185653	0.00115214	23	637	3089	181972	[OVER]
GO:0033108	mitochondrial respiratory chain complex assembly	BIOLOGICAL_PROCESS	0.0186159	0.00115737	8	115	3104	182494	[OVER]
GO:0071806	protein transmembrane transport	BIOLOGICAL_PROCESS	0.0187589	0.00116836	16	377	3096	182232	[OVER]
GO:0009755	hormone-mediated signaling pathway	BIOLOGICAL_PROCESS	0.0188686	0.0011773	31	966	3081	181643	[OVER]
GO:1901362	organic cyclic compound biosynthetic process	BIOLOGICAL_PROCESS	0.0190447	0.00119043	241	11455	2871	171154	[OVER]
GO:0044257	cellular protein catabolic process	BIOLOGICAL_PROCESS	0.0196014	0.00122742	47	1666	3065	180943	[OVER]
GO:0009251	glucan catabolic process	BIOLOGICAL_PROCESS	0.0196824	0.0012347	10	175	3102	182434	[OVER]
GO:0042742	defense response to bacterium	BIOLOGICAL_PROCESS	0.0200268	0.00126303	16	380	3096	182229	[OVER]
GO:0043086	negative regulation of catalytic activity	BIOLOGICAL_PROCESS	0.0204779	0.00129607	18	438	3094	182171	[OVER]
GO:0043207	response to external biotic stimulus	BIOLOGICAL_PROCESS	0.020556	0.00130792	30	921	3082	181688	[OVER]
GO:0051707	response to other organism	BIOLOGICAL_PROCESS	0.020556	0.00130792	30	921	3082	181688	[OVER]
GO:0009403	toxin biosynthetic process	BIOLOGICAL_PROCESS	0.0210623	0.00136137	5	44	3107	182565	[OVER]
GO:0006869	lipid transport	BIOLOGICAL_PROCESS	0.0210623	0.00136041	22	601	3090	182008	[OVER]
GO:0009698	phenylpropanoid metabolic process	BIOLOGICAL_PROCESS	0.0210623	0.00135799	12	242	3100	182367	[OVER]
GO:0050790	regulation of catalytic activity	BIOLOGICAL_PROCESS	0.0214995	0.00139203	52	1907	3060	180702	[OVER]
GO:0006414	translational elongation	BIOLOGICAL_PROCESS	0.0215317	0.00139653	20	533	3092	182076	[OVER]
GO:0016485	protein processing	BIOLOGICAL_PROCESS	0.0216576	0.00140712	14	312	3098	182297	[OVER]
GO:0006725	cellular aromatic compound metabolic process	BIOLOGICAL_PROCESS	0.0217538	0.00142312	531	27343	2581	155266	[OVER]
GO:0006397	mRNA processing	BIOLOGICAL_PROCESS	0.0217538	0.00141995	44	1523	3068	181086	[OVER]
GO:0006378	mRNA polyadenylation	BIOLOGICAL_PROCESS	0.0217538	0.00142086	8	119	3104	182490	[OVER]
GO:0048584	positive regulation of response to stimulus	BIOLOGICAL_PROCESS	0.0218302	0.00143057	22	605	3090	182004	[OVER]
GO:0046364	monosaccharide biosynthetic process	BIOLOGICAL_PROCESS	0.0218725	0.00143579	7	92	3105	182517	[OVER]
GO:0022411	cellular component disassembly	BIOLOGICAL_PROCESS	0.022346	0.00147188	16	386	3096	182223	[OVER]
GO:0044092	negative regulation of molecular function	BIOLOGICAL_PROCESS	0.0224336	0.00148016	18	449	3094	182160	[OVER]
GO:0006107	oxaloacetate metabolic process	BIOLOGICAL_PROCESS	0.0225412	0.00148979	3	11	3109	182598	[OVER]
GO:0072522	purine-containing compound biosynthetic process	BIOLOGICAL_PROCESS	0.0228323	0.0015217	18	451	3094	182158	[OVER]
GO:0071417	cellular response to organonitrogen compound	BIOLOGICAL_PROCESS	0.0228323	0.00152181	7	93	3105	182516	[OVER]
GO:0009072	aromatic amino acid family metabolic process	BIOLOGICAL_PROCESS	0.0229911	0.00153755	13	280	3099	182329	[OVER]
GO:0044042	glucan metabolic process	BIOLOGICAL_PROCESS	0.0229911	0.00153593	30	939	3082	181670	[OVER]
GO:0042542	response to hydrogen peroxide	BIOLOGICAL_PROCESS	0.0230634	0.00154497	6	68	3106	182541	[OVER]
GO:0006563	L-serine metabolic process	BIOLOGICAL_PROCESS	0.0233676	0.00156934	8	121	3104	182488	[OVER]
GO:0065009	regulation of molecular function	BIOLOGICAL_PROCESS	0.0234467	0.00157852	53	1959	3059	180650	[OVER]
GO:0009124	nucleoside monophosphate biosynthetic process	BIOLOGICAL_PROCESS	0.0234959	0.00158447	13	281	3099	182328	[OVER]
GO:0006541	glutamine metabolic process	BIOLOGICAL_PROCESS	0.0236787	0.00159945	12	247	3100	182362	[OVER]
GO:0051603	proteolysis involved in cellular protein catabolic process	BIOLOGICAL_PROCESS	0.0240397	0.00162921	46	1647	3066	180962	[OVER]
GO:0006898	receptor-mediated endocytosis	BIOLOGICAL_PROCESS	0.0241183	0.00164805	8	122	3104	182487	[OVER]
GO:0030641	regulation of cellular pH	BIOLOGICAL_PROCESS	0.0241183	0.00164805	8	122	3104	182487	[OVER]
GO:0051453	regulation of intracellular pH	BIOLOGICAL_PROCESS	0.0241183	0.00164805	8	122	3104	182487	[OVER]
GO:0010876	lipid localization	BIOLOGICAL_PROCESS	0.0241183	0.00163906	22	615	3090	181994	[OVER]
GO:0042744	hydrogen peroxide catabolic process	BIOLOGICAL_PROCESS	0.0253192	0.00173295	11	216	3101	182393	[OVER]
GO:0051252	regulation of RNA metabolic process	BIOLOGICAL_PROCESS	0.0261235	0.00179092	136	6066	2976	176543	[OVER]
GO:0006073	cellular glucan metabolic process	BIOLOGICAL_PROCESS	0.0263598	0.00181008	29	900	3083	181709	[OVER]
GO:1901360	organic cyclic compound metabolic process	BIOLOGICAL_PROCESS	0.0265114	0.00182346	538	27813	2574	154796	[OVER]
GO:0072599	establishment of protein localization to endoplasmic reticulum	BIOLOGICAL_PROCESS	0.0266626	0.00183983	9	154	3103	182455	[OVER]
GO:0045047	protein targeting to ER	BIOLOGICAL_PROCESS	0.0266626	0.00183983	9	154	3103	182455	[OVER]
GO:0042278	purine nucleoside metabolic process	BIOLOGICAL_PROCESS	0.0273197	0.00189436	10	186	3102	182423	[OVER]
GO:1901657	glycosyl compound metabolic process	BIOLOGICAL_PROCESS	0.0273197	0.00189304	17	416	3095	182193	[OVER]
GO:0010608	posttranscriptional regulation of gene expression	BIOLOGICAL_PROCESS	0.0273397	0.0018988	22	625	3090	181984	[OVER]
GO:0000302	response to reactive oxygen species	BIOLOGICAL_PROCESS	0.0277227	0.00193472	12	253	3100	182356	[OVER]
GO:0009695	jasmonic acid biosynthetic process	BIOLOGICAL_PROCESS	0.0278362	0.00194576	4	28	3108	182581	[OVER]
GO:0017001	antibiotic catabolic process	BIOLOGICAL_PROCESS	0.0286118	0.00200415	13	289	3099	182320	[OVER]
GO:0006544	glycine metabolic process	BIOLOGICAL_PROCESS	0.0288252	0.00202458	6	72	3106	182537	[OVER]
GO:0090407	organophosphate biosynthetic process	BIOLOGICAL_PROCESS	0.0295924	0.0020851	48	1740	3064	180869	[OVER]
GO:0051261	protein depolymerization	BIOLOGICAL_PROCESS	0.0296094	0.00208961	8	127	3104	182482	[OVER]
GO:0009636	response to toxic substance	BIOLOGICAL_PROCESS	0.029654	0.00209608	26	781	3086	181828	[OVER]
GO:0051604	protein maturation	BIOLOGICAL_PROCESS	0.030108	0.00216527	18	473	3094	182136	[OVER]
GO:0006382	adenosine to inosine editing	BIOLOGICAL_PROCESS	0.0302409	0.00218498	4	29	3108	182580	[OVER]
GO:0002100	tRNA wobble adenosine to inosine editing	BIOLOGICAL_PROCESS	0.0302409	0.00218498	4	29	3108	182580	[OVER]
GO:0018196	peptidyl-asparagine modification	BIOLOGICAL_PROCESS	0.0307472	0.00223535	3	13	3109	182596	[OVER]
GO:0018279	protein N-linked glycosylation via asparagine	BIOLOGICAL_PROCESS	0.0307472	0.00223535	3	13	3109	182596	[OVER]
GO:0003333	amino acid transmembrane transport	BIOLOGICAL_PROCESS	0.0308466	0.00224603	13	293	3099	182316	[OVER]
GO:0006399	tRNA metabolic process	BIOLOGICAL_PROCESS	0.0309836	0.00225947	35	1178	3077	181431	[OVER]
GO:0042743	hydrogen peroxide metabolic process	BIOLOGICAL_PROCESS	0.0310731	0.00226948	11	224	3101	182385	[OVER]
GO:0032870	cellular response to hormone stimulus	BIOLOGICAL_PROCESS	0.0320932	0.00236016	33	1097	3079	181512	[OVER]
GO:0009719	response to endogenous stimulus	BIOLOGICAL_PROCESS	0.0320932	0.00236556	51	1893	3061	180716	[OVER]
GO:0006545	glycine biosynthetic process	BIOLOGICAL_PROCESS	0.0333982	0.00247671	5	51	3107	182558	[OVER]
GO:0009404	toxin metabolic process	BIOLOGICAL_PROCESS	0.0333982	0.00247671	5	51	3107	182558	[OVER]
GO:0071695	anatomical structure maturation	BIOLOGICAL_PROCESS	0.0335175	0.00248931	7	102	3105	182507	[OVER]
GO:0030004	cellular monovalent inorganic cation homeostasis	BIOLOGICAL_PROCESS	0.0336873	0.0025057	8	131	3104	182478	[OVER]
GO:0002229	defense response to oomycetes	BIOLOGICAL_PROCESS	0.0348642	0.00260886	6	76	3106	182533	[OVER]
GO:0043244	regulation of protein complex disassembly	BIOLOGICAL_PROCESS	0.0348642	0.00260886	6	76	3106	182533	[OVER]
GO:0042325	regulation of phosphorylation	BIOLOGICAL_PROCESS	0.0357131	0.00267638	23	677	3089	181932	[OVER]
GO:0080140	regulation of jasmonic acid metabolic process	BIOLOGICAL_PROCESS	0.0357167	0.00268065	3	14	3109	182595	[OVER]
GO:0051187	cofactor catabolic process	BIOLOGICAL_PROCESS	0.0361692	0.00272677	13	300	3099	182309	[OVER]
GO:0023051	regulation of signaling	BIOLOGICAL_PROCESS	0.0362882	0.00274387	25	751	3087	181858	[OVER]
GO:0009966	regulation of signal transduction	BIOLOGICAL_PROCESS	0.0362882	0.00274387	25	751	3087	181858	[OVER]
GO:0042446	hormone biosynthetic process	BIOLOGICAL_PROCESS	0.0377726	0.00286035	12	266	3100	182343	[OVER]
GO:1903506	regulation of nucleic acid-templated transcription	BIOLOGICAL_PROCESS	0.0377883	0.00287	130	5826	2982	176783	[OVER]
GO:2001141	regulation of RNA biosynthetic process	BIOLOGICAL_PROCESS	0.0377883	0.00287	130	5826	2982	176783	[OVER]
GO:0030001	metal ion transport	BIOLOGICAL_PROCESS	0.0379452	0.00288617	40	1422	3072	181187	[OVER]
GO:0045935	positive regulation of nucleobase-containing compound metabolic process	BIOLOGICAL_PROCESS	0.0385787	0.00295164	38	1333	3074	181276	[OVER]
GO:0044247	cellular polysaccharide catabolic process	BIOLOGICAL_PROCESS	0.0387459	0.00296877	9	166	3103	182443	[OVER]
GO:0010646	regulation of cell communication	BIOLOGICAL_PROCESS	0.0387476	0.00297324	25	762	3087	181847	[OVER]
GO:0044242	cellular lipid catabolic process	BIOLOGICAL_PROCESS	0.0396119	0.00305471	14	341	3098	182268	[OVER]
GO:0006767	water-soluble vitamin metabolic process	BIOLOGICAL_PROCESS	0.0402253	0.00311817	12	269	3100	182340	[OVER]
GO:0061077	chaperone-mediated protein folding	BIOLOGICAL_PROCESS	0.0402253	0.00311687	10	200	3102	182409	[OVER]
GO:0098657	import into cell	BIOLOGICAL_PROCESS	0.040877	0.00318243	16	406	3096	182203	[OVER]
GO:0031537	regulation of anthocyanin metabolic process	BIOLOGICAL_PROCESS	0.040877	0.00317688	3	15	3109	182594	[OVER]
GO:0033674	positive regulation of kinase activity	BIOLOGICAL_PROCESS	0.040877	0.00318243	16	406	3096	182203	[OVER]
GO:0031328	positive regulation of cellular biosynthetic process	BIOLOGICAL_PROCESS	0.0414952	0.0032352	39	1369	3073	181240	[OVER]
GO:0006164	purine nucleotide biosynthetic process	BIOLOGICAL_PROCESS	0.0418133	0.00326937	16	408	3096	182201	[OVER]
GO:0007275	multicellular organism development	BIOLOGICAL_PROCESS	0.0418133	0.0032657	66	2653	3046	179956	[OVER]
GO:0009682	induced systemic resistance	BIOLOGICAL_PROCESS	0.0426873	0.00334471	4	33	3108	182576	[OVER]
GO:0006090	pyruvate metabolic process	BIOLOGICAL_PROCESS	0.0426873	0.00335187	19	519	3093	182090	[OVER]
GO:0043044	ATP-dependent chromatin remodeling	BIOLOGICAL_PROCESS	0.0426873	0.00335205	5	55	3107	182554	[OVER]
GO:0048583	regulation of response to stimulus	BIOLOGICAL_PROCESS	0.0434461	0.00342137	37	1288	3075	181321	[OVER]
GO:0006508	proteolysis	BIOLOGICAL_PROCESS	0.0436352	0.00344115	147	6729	2965	175880	[OVER]
GO:0002239	response to oomycetes	BIOLOGICAL_PROCESS	0.0444056	0.00350688	6	81	3106	182528	[OVER]
GO:0009066	aspartate family amino acid metabolic process	BIOLOGICAL_PROCESS	0.0462831	0.00368108	10	205	3102	182404	[OVER]
GO:0009891	positive regulation of biosynthetic process	BIOLOGICAL_PROCESS	0.0462831	0.00368032	39	1396	3073	181213	[OVER]
GO:0042327	positive regulation of phosphorylation	BIOLOGICAL_PROCESS	0.0473338	0.00378585	16	418	3096	182191	[OVER]
GO:0071900	regulation of protein serine/threonine kinase activity	BIOLOGICAL_PROCESS	0.0481263	0.00386002	17	463	3095	182146	[OVER]
GO:0046040	IMP metabolic process	BIOLOGICAL_PROCESS	0.048717	0.00392377	6	83	3106	182526	[OVER]
GO:0019321	pentose metabolic process	BIOLOGICAL_PROCESS	0.048717	0.00392377	6	83	3106	182526	[OVER]
GO:0010562	positive regulation of phosphorus metabolic process	BIOLOGICAL_PROCESS	0.0491311	0.00396868	16	421	3096	182188	[OVER]
GO:0045937	positive regulation of phosphate metabolic process	BIOLOGICAL_PROCESS	0.0491311	0.00396868	16	421	3096	182188	[OVER]
GO:0007169	transmembrane receptor protein tyrosine kinase signaling pathway	BIOLOGICAL_PROCESS	0.0495698	0.00402578	2	4	3110	182605	[OVER]
GO:0044464	cell part	CELLULAR_COMPONENT	4.42401e-79	4.95576e-83	1327	48309	1785	134300	[OVER]
GO:0005623	cell	CELLULAR_COMPONENT	7.91069e-78	1.77231e-81	1341	49280	1771	133329	[OVER]
GO:0005737	cytoplasm	CELLULAR_COMPONENT	4.31236e-55	2.89841e-58	775	25410	2337	157199	[OVER]
GO:0005622	intracellular	CELLULAR_COMPONENT	6.8424e-52	6.13187e-55	1145	44032	1967	138577	[OVER]
GO:0044424	intracellular part	CELLULAR_COMPONENT	6.8424e-52	6.13187e-55	1145	44032	1967	138577	[OVER]
GO:0016020	membrane	CELLULAR_COMPONENT	2.5637e-44	3.7334e-47	989	37675	2123	144934	[OVER]
GO:0044444	cytoplasmic part	CELLULAR_COMPONENT	2.15934e-35	3.87022e-38	608	20913	2504	161696	[OVER]
GO:0044425	membrane part	CELLULAR_COMPONENT	2.35807e-35	4.7547e-38	839	32049	2273	150560	[OVER]
GO:0031224	intrinsic component of membrane	CELLULAR_COMPONENT	4.38688e-34	1.03198e-36	809	30841	2303	151768	[OVER]
GO:0016021	integral component of membrane	CELLULAR_COMPONENT	5.00703e-34	1.23395e-36	807	30767	2305	151842	[OVER]
GO:0071944	cell periphery	CELLULAR_COMPONENT	5.47095e-29	2.0837e-31	246	6271	2866	176338	[OVER]
GO:0005886	plasma membrane	CELLULAR_COMPONENT	5.31622e-28	2.20343e-30	220	5381	2892	177228	[OVER]
GO:0043229	intracellular organelle	CELLULAR_COMPONENT	1.58683e-24	7.99905e-27	896	37631	2216	144978	[OVER]
GO:0043226	organelle	CELLULAR_COMPONENT	1.65388e-24	8.52231e-27	897	37688	2215	144921	[OVER]
GO:0005829	cytosol	CELLULAR_COMPONENT	3.48065e-21	1.94951e-23	187	4826	2925	177783	[OVER]
GO:0043227	membrane-bounded organelle	CELLULAR_COMPONENT	5.08798e-21	2.90676e-23	826	34978	2286	147631	[OVER]
GO:0043231	intracellular membrane-bounded organelle	CELLULAR_COMPONENT	3.92838e-20	2.50832e-22	810	34417	2302	148192	[OVER]
GO:0032991	protein-containing complex	CELLULAR_COMPONENT	2.00107e-11	1.90536e-13	327	12585	2785	170024	[OVER]
GO:0000943	retrotransposon nucleocapsid	CELLULAR_COMPONENT	5.90016e-08	7.73294e-10	35	5035	3077	177574	[UNDER]
GO:0031090	organelle membrane	CELLULAR_COMPONENT	1.14052e-07	1.63533e-09	151	5221	2961	177388	[OVER]
GO:0012505	endomembrane system	CELLULAR_COMPONENT	4.3912e-07	6.88661e-09	165	5983	2947	176626	[OVER]
GO:1990904	ribonucleoprotein complex	CELLULAR_COMPONENT	5.55523e-07	8.8366e-09	113	3668	2999	178941	[OVER]
GO:0009536	plastid	CELLULAR_COMPONENT	6.58402e-07	1.05468e-08	153	5481	2959	177128	[OVER]
GO:0009507	chloroplast	CELLULAR_COMPONENT	7.27124e-06	1.50687e-07	143	5249	2969	177360	[OVER]
GO:0044446	intracellular organelle part	CELLULAR_COMPONENT	8.28458e-06	1.74471e-07	443	20359	2669	162250	[OVER]
GO:0044422	organelle part	CELLULAR_COMPONENT	8.32332e-06	1.76219e-07	443	20370	2669	162239	[OVER]
GO:0005634	nucleus	CELLULAR_COMPONENT	2.65205e-05	6.06048e-07	439	20399	2673	162210	[OVER]
GO:0044435	plastid part	CELLULAR_COMPONENT	0.000100555	2.62454e-06	74	2393	3038	180216	[OVER]
GO:0031982	vesicle	CELLULAR_COMPONENT	0.000124465	3.31834e-06	55	1613	3057	180996	[OVER]
GO:0098588	bounding membrane of organelle	CELLULAR_COMPONENT	0.000169467	4.70796e-06	86	2965	3026	179644	[OVER]
GO:0031226	intrinsic component of plasma membrane	CELLULAR_COMPONENT	0.000221546	6.45256e-06	32	742	3080	181867	[OVER]
GO:0005794	Golgi apparatus	CELLULAR_COMPONENT	0.000234927	6.91524e-06	82	2802	3030	179807	[OVER]
GO:0048471	perinuclear region of cytoplasm	CELLULAR_COMPONENT	0.000294459	9.26115e-06	6	24	3106	182585	[OVER]
GO:0009506	plasmodesma	CELLULAR_COMPONENT	0.000335982	1.06888e-05	32	772	3080	181837	[OVER]
GO:0005911	cell-cell junction	CELLULAR_COMPONENT	0.000335982	1.06888e-05	32	772	3080	181837	[OVER]
GO:0055044	symplast	CELLULAR_COMPONENT	0.000335982	1.06888e-05	32	772	3080	181837	[OVER]
GO:0030054	cell junction	CELLULAR_COMPONENT	0.000340343	1.09038e-05	32	773	3080	181836	[OVER]
GO:0009986	cell surface	CELLULAR_COMPONENT	0.000350894	1.13204e-05	6	25	3106	182584	[OVER]
GO:0005769	early endosome	CELLULAR_COMPONENT	0.000378321	1.22476e-05	9	75	3103	182534	[OVER]
GO:0031410	cytoplasmic vesicle	CELLULAR_COMPONENT	0.000417756	1.37583e-05	52	1561	3060	181048	[OVER]
GO:0097708	intracellular vesicle	CELLULAR_COMPONENT	0.000426328	1.40884e-05	52	1564	3060	181045	[OVER]
GO:0005887	integral component of plasma membrane	CELLULAR_COMPONENT	0.000437206	1.45948e-05	24	504	3088	182105	[OVER]
GO:0044434	chloroplast part	CELLULAR_COMPONENT	0.000511149	1.73218e-05	69	2308	3043	180301	[OVER]
GO:0005576	extracellular region	CELLULAR_COMPONENT	0.00053431	1.81954e-05	41	1138	3071	181471	[OVER]
GO:0043228	non-membrane-bounded organelle	CELLULAR_COMPONENT	0.00056698	1.94985e-05	147	5964	2965	176645	[OVER]
GO:0043232	intracellular non-membrane-bounded organelle	CELLULAR_COMPONENT	0.00056698	1.94985e-05	147	5964	2965	176645	[OVER]
GO:0098805	whole membrane	CELLULAR_COMPONENT	0.00110219	4.1238e-05	68	2336	3044	180273	[OVER]
GO:0031975	envelope	CELLULAR_COMPONENT	0.00118202	4.4622e-05	75	2652	3037	179957	[OVER]
GO:0031967	organelle envelope	CELLULAR_COMPONENT	0.00118202	4.4622e-05	75	2652	3037	179957	[OVER]
GO:0044431	Golgi apparatus part	CELLULAR_COMPONENT	0.00139913	5.50123e-05	52	1648	3060	180961	[OVER]
GO:0044459	plasma membrane part	CELLULAR_COMPONENT	0.00142509	5.61928e-05	37	1029	3075	181580	[OVER]
GO:0036464	cytoplasmic ribonucleoprotein granule	CELLULAR_COMPONENT	0.00174846	7.09022e-05	13	199	3099	182410	[OVER]
GO:0035770	ribonucleoprotein granule	CELLULAR_COMPONENT	0.00174846	7.09022e-05	13	199	3099	182410	[OVER]
GO:0005783	endoplasmic reticulum	CELLULAR_COMPONENT	0.00209979	8.83111e-05	72	2568	3040	180041	[OVER]
GO:0030135	coated vesicle	CELLULAR_COMPONENT	0.00293138	0.000131035	20	440	3092	182169	[OVER]
GO:0098796	membrane protein complex	CELLULAR_COMPONENT	0.00311857	0.00014323	57	1937	3055	180672	[OVER]
GO:0098573	intrinsic component of mitochondrial membrane	CELLULAR_COMPONENT	0.00379425	0.000181913	11	162	3101	182447	[OVER]
GO:0032592	integral component of mitochondrial membrane	CELLULAR_COMPONENT	0.00379425	0.000181913	11	162	3101	182447	[OVER]
GO:0044432	endoplasmic reticulum part	CELLULAR_COMPONENT	0.00422202	0.00020772	45	1431	3067	181178	[OVER]
GO:0005739	mitochondrion	CELLULAR_COMPONENT	0.0053403	0.000270993	89	3470	3023	179139	[OVER]
GO:0030659	cytoplasmic vesicle membrane	CELLULAR_COMPONENT	0.00567582	0.000293105	18	398	3094	182211	[OVER]
GO:0012506	vesicle membrane	CELLULAR_COMPONENT	0.00705259	0.000377634	18	407	3094	182202	[OVER]
GO:0005777	peroxisome	CELLULAR_COMPONENT	0.00749049	0.000404438	21	501	3091	182108	[OVER]
GO:0042579	microbody	CELLULAR_COMPONENT	0.00749049	0.000404438	21	501	3091	182108	[OVER]
GO:0005798	Golgi-associated vesicle	CELLULAR_COMPONENT	0.00874712	0.000478167	17	380	3095	182229	[OVER]
GO:0044433	cytoplasmic vesicle part	CELLULAR_COMPONENT	0.00932695	0.000513354	25	674	3087	181935	[OVER]
GO:0030120	vesicle coat	CELLULAR_COMPONENT	0.00998843	0.000557213	13	249	3099	182360	[OVER]
GO:0031301	integral component of organelle membrane	CELLULAR_COMPONENT	0.0107149	0.000603743	25	685	3087	181924	[OVER]
GO:0044391	ribosomal subunit	CELLULAR_COMPONENT	0.0110512	0.000626404	28	807	3084	181802	[OVER]
GO:0031300	intrinsic component of organelle membrane	CELLULAR_COMPONENT	0.0114268	0.000652814	25	690	3087	181919	[OVER]
GO:0015935	small ribosomal subunit	CELLULAR_COMPONENT	0.0127814	0.000740224	15	325	3097	182284	[OVER]
GO:0009941	chloroplast envelope	CELLULAR_COMPONENT	0.0159236	0.00095788	34	1080	3078	181529	[OVER]
GO:0009526	plastid envelope	CELLULAR_COMPONENT	0.0182708	0.00112529	35	1122	3077	181487	[OVER]
GO:0030133	transport vesicle	CELLULAR_COMPONENT	0.0206077	0.00131352	12	241	3100	182368	[OVER]
GO:0031969	chloroplast membrane	CELLULAR_COMPONENT	0.0210623	0.00135459	18	442	3094	182167	[OVER]
GO:0022627	cytosolic small ribosomal subunit	CELLULAR_COMPONENT	0.0220617	0.00145068	12	244	3100	182365	[OVER]
GO:0031305	integral component of mitochondrial inner membrane	CELLULAR_COMPONENT	0.0228323	0.00152181	7	93	3105	182516	[OVER]
GO:0031304	intrinsic component of mitochondrial inner membrane	CELLULAR_COMPONENT	0.0228323	0.00152181	7	93	3105	182516	[OVER]
GO:0042170	plastid membrane	CELLULAR_COMPONENT	0.0238354	0.0016127	18	455	3094	182154	[OVER]
GO:0010494	cytoplasmic stress granule	CELLULAR_COMPONENT	0.0297706	0.00210765	5	49	3107	182560	[OVER]
GO:0098791	Golgi subcompartment	CELLULAR_COMPONENT	0.0300683	0.00214894	29	919	3083	181690	[OVER]
GO:0008250	oligosaccharyltransferase complex	CELLULAR_COMPONENT	0.0302409	0.00218498	4	29	3108	182580	[OVER]
GO:0099023	vesicle tethering complex	CELLULAR_COMPONENT	0.0315031	0.00230441	14	330	3098	182279	[OVER]
GO:0009532	plastid stroma	CELLULAR_COMPONENT	0.0345283	0.00257212	34	1128	3078	181481	[OVER]
GO:0030658	transport vesicle membrane	CELLULAR_COMPONENT	0.0384515	0.00293329	11	232	3101	182377	[OVER]
GO:0044455	mitochondrial membrane part	CELLULAR_COMPONENT	0.0384774	0.00293958	20	562	3092	182047	[OVER]
GO:0030008	TRAPP complex	CELLULAR_COMPONENT	0.0393365	0.00302283	4	32	3108	182577	[OVER]
GO:0048475	coated membrane	CELLULAR_COMPONENT	0.0396119	0.00306175	16	403	3096	182206	[OVER]
GO:0030117	membrane coat	CELLULAR_COMPONENT	0.0396119	0.00306175	16	403	3096	182206	[OVER]
GO:0005802	trans-Golgi network	CELLULAR_COMPONENT	0.0446864	0.00353406	27	861	3085	181748	[OVER]
GO:0030140	trans-Golgi network transport vesicle	CELLULAR_COMPONENT	0.0454123	0.00360165	5	56	3107	182553	[OVER]
GO:0043235	receptor complex	CELLULAR_COMPONENT	0.0495698	0.00402578	2	4	3110	182605	[OVER]
GO:0003824	catalytic activity	MOLECULAR_FUNCTION	6.96215e-69	3.11959e-72	1488	58694	1624	123915	[OVER]
GO:0005488	binding	MOLECULAR_FUNCTION	4.29384e-50	4.32896e-53	1344	54851	1768	127758	[OVER]
GO:0036094	small molecule binding	MOLECULAR_FUNCTION	3.60102e-38	6.05078e-41	545	17590	2567	165019	[OVER]
GO:0043168	anion binding	MOLECULAR_FUNCTION	2.85592e-35	6.07846e-38	522	17012	2590	165597	[OVER]
GO:0043167	ion binding	MOLECULAR_FUNCTION	1.74145e-34	3.90152e-37	793	29958	2319	152651	[OVER]
GO:1901265	nucleoside phosphate binding	MOLECULAR_FUNCTION	1.21072e-33	3.255e-36	509	16712	2603	165897	[OVER]
GO:0000166	nucleotide binding	MOLECULAR_FUNCTION	1.21072e-33	3.255e-36	509	16712	2603	165897	[OVER]
GO:0008144	drug binding	MOLECULAR_FUNCTION	1.97233e-33	5.52349e-36	415	12605	2697	170004	[OVER]
GO:0035639	purine ribonucleoside triphosphate binding	MOLECULAR_FUNCTION	2.15115e-32	6.26525e-35	430	13417	2682	169192	[OVER]
GO:0097367	carbohydrate derivative binding	MOLECULAR_FUNCTION	3.08156e-32	9.32028e-35	468	15108	2644	167501	[OVER]
GO:0032553	ribonucleotide binding	MOLECULAR_FUNCTION	1.07117e-30	3.47979e-33	460	15000	2652	167609	[OVER]
GO:0005524	ATP binding	MOLECULAR_FUNCTION	3.6009e-30	1.21012e-32	389	11970	2723	170639	[OVER]
GO:0017076	purine nucleotide binding	MOLECULAR_FUNCTION	1.16175e-28	4.55486e-31	449	14841	2663	167768	[OVER]
GO:0032555	purine ribonucleotide binding	MOLECULAR_FUNCTION	1.4722e-28	5.93696e-31	448	14812	2664	167797	[OVER]
GO:0030554	adenyl nucleotide binding	MOLECULAR_FUNCTION	1.53254e-26	6.6953e-29	408	13352	2704	169257	[OVER]
GO:0032559	adenyl ribonucleotide binding	MOLECULAR_FUNCTION	2.09044e-26	9.36682e-29	407	13337	2705	169272	[OVER]
GO:0097159	organic cyclic compound binding	MOLECULAR_FUNCTION	6.54083e-26	3.00408e-28	956	40363	2156	142246	[OVER]
GO:1901363	heterocyclic compound binding	MOLECULAR_FUNCTION	7.50402e-26	3.53051e-28	954	40285	2158	142324	[OVER]
GO:0016740	transferase activity	MOLECULAR_FUNCTION	3.94828e-25	1.94606e-27	656	25307	2456	157302	[OVER]
GO:0016301	kinase activity	MOLECULAR_FUNCTION	1.75755e-19	1.1616e-21	277	8746	2835	173863	[OVER]
GO:0140096	catalytic activity, acting on a protein	MOLECULAR_FUNCTION	2.50247e-19	1.70999e-21	423	15379	2689	167230	[OVER]
GO:0016773	phosphotransferase activity, alcohol group as acceptor	MOLECULAR_FUNCTION	1.38781e-18	9.94955e-21	220	6470	2892	176139	[OVER]
GO:0004672	protein kinase activity	MOLECULAR_FUNCTION	2.04212e-15	1.55555e-17	184	5404	2928	177205	[OVER]
GO:0004674	protein serine/threonine kinase activity	MOLECULAR_FUNCTION	2.45112e-15	1.89456e-17	140	3641	2972	178968	[OVER]
GO:0016874	ligase activity	MOLECULAR_FUNCTION	3.1072e-13	2.74973e-15	139	3862	2973	178747	[OVER]
GO:0016491	oxidoreductase activity	MOLECULAR_FUNCTION	9.8995e-13	8.87151e-15	232	7886	2880	174723	[OVER]
GO:0016772	transferase activity, transferring phosphorus-containing groups	MOLECULAR_FUNCTION	6.43358e-11	6.26998e-13	337	13197	2775	169412	[OVER]
GO:0050662	coenzyme binding	MOLECULAR_FUNCTION	6.76661e-10	6.97354e-12	88	2255	3024	180354	[OVER]
GO:0015423	ATPase-coupled maltose transmembrane transporter activity	MOLECULAR_FUNCTION	7.76336e-10	8.1747e-12	9	10	3103	182599	[OVER]
GO:0015422	ATPase-coupled oligosaccharide transmembrane transporter activity	MOLECULAR_FUNCTION	7.76336e-10	8.1747e-12	9	10	3103	182599	[OVER]
GO:0048037	cofactor binding	MOLECULAR_FUNCTION	1.28077e-09	1.37733e-11	132	4062	2980	178547	[OVER]
GO:0016787	hydrolase activity	MOLECULAR_FUNCTION	1.37751e-09	1.4968e-11	559	24849	2553	157760	[OVER]
GO:0060089	molecular transducer activity	MOLECULAR_FUNCTION	2.69e-09	3.01333e-11	54	1093	3058	181516	[OVER]
GO:0005215	transporter activity	MOLECULAR_FUNCTION	4.99075e-09	5.8622e-11	174	5997	2938	176612	[OVER]
GO:0015157	oligosaccharide transmembrane transporter activity	MOLECULAR_FUNCTION	7.02973e-09	8.58341e-11	12	42	3100	182567	[OVER]
GO:0015154	disaccharide transmembrane transporter activity	MOLECULAR_FUNCTION	7.02973e-09	8.58341e-11	12	42	3100	182567	[OVER]
GO:0005363	maltose transmembrane transporter activity	MOLECULAR_FUNCTION	8.70597e-09	1.07276e-10	9	15	3103	182594	[OVER]
GO:0038023	signaling receptor activity	MOLECULAR_FUNCTION	1.48336e-08	1.87767e-10	46	886	3066	181723	[OVER]
GO:0005515	protein binding	MOLECULAR_FUNCTION	6.33916e-08	8.37931e-10	200	7418	2912	175191	[OVER]
GO:0003723	RNA binding	MOLECULAR_FUNCTION	7.69017e-08	1.05958e-09	171	6088	2941	176521	[OVER]
GO:0022857	transmembrane transporter activity	MOLECULAR_FUNCTION	7.81844e-08	1.08602e-09	160	5590	2952	177019	[OVER]
GO:0016616	oxidoreductase activity, acting on the CH-OH group of donors, NAD or NADP as acceptor	MOLECULAR_FUNCTION	1.49759e-07	2.18087e-09	45	928	3067	181681	[OVER]
GO:0016614	oxidoreductase activity, acting on CH-OH group of donors	MOLECULAR_FUNCTION	2.80492e-07	4.24179e-09	49	1088	3063	181521	[OVER]
GO:0019787	ubiquitin-like protein transferase activity	MOLECULAR_FUNCTION	3.46111e-07	5.31165e-09	58	1419	3054	181190	[OVER]
GO:0043169	cation binding	MOLECULAR_FUNCTION	8.32433e-07	1.35327e-08	345	14875	2767	167734	[OVER]
GO:0046872	metal ion binding	MOLECULAR_FUNCTION	8.73808e-07	1.43889e-08	343	14762	2769	167847	[OVER]
GO:0051082	unfolded protein binding	MOLECULAR_FUNCTION	1.90404e-06	3.25562e-08	30	523	3082	182086	[OVER]
GO:0043211	ATPase-coupled carbohydrate transmembrane transporter activity	MOLECULAR_FUNCTION	1.98746e-06	3.4731e-08	9	34	3103	182575	[OVER]
GO:0004842	ubiquitin-protein transferase activity	MOLECULAR_FUNCTION	3.23866e-06	5.94982e-08	54	1368	3058	181241	[OVER]
GO:0003729	mRNA binding	MOLECULAR_FUNCTION	4.12234e-06	7.71177e-08	36	740	3076	181869	[OVER]
GO:0015075	ion transmembrane transporter activity	MOLECULAR_FUNCTION	4.4819e-06	8.48484e-08	97	3147	3015	179462	[OVER]
GO:0015318	inorganic molecular entity transmembrane transporter activity	MOLECULAR_FUNCTION	4.81908e-06	9.39308e-08	94	3015	3018	179594	[OVER]
GO:0017111	nucleoside-triphosphatase activity	MOLECULAR_FUNCTION	5.79285e-06	1.16156e-07	148	5471	2964	177138	[OVER]
GO:0004888	transmembrane signaling receptor activity	MOLECULAR_FUNCTION	6.82653e-06	1.38412e-07	36	759	3076	181850	[OVER]
GO:0019199	transmembrane receptor protein kinase activity	MOLECULAR_FUNCTION	7.45998e-06	1.55434e-07	33	662	3079	181947	[OVER]
GO:0016746	transferase activity, transferring acyl groups	MOLECULAR_FUNCTION	1.82832e-05	4.04985e-07	83	2654	3029	179955	[OVER]
GO:0003964	RNA-directed DNA polymerase activity	MOLECULAR_FUNCTION	1.82832e-05	4.05519e-07	9	2058	3103	180551	[UNDER]
GO:0016817	hydrolase activity, acting on acid anhydrides	MOLECULAR_FUNCTION	2.41586e-05	5.43955e-07	154	5899	2958	176710	[OVER]
GO:0016818	hydrolase activity, acting on acid anhydrides, in phosphorus-containing anhydrides	MOLECULAR_FUNCTION	2.67988e-05	6.15408e-07	152	5824	2960	176785	[OVER]
GO:0042578	phosphoric ester hydrolase activity	MOLECULAR_FUNCTION	2.82011e-05	6.5077e-07	74	2292	3038	180317	[OVER]
GO:0016462	pyrophosphatase activity	MOLECULAR_FUNCTION	2.99783e-05	6.98497e-07	151	5772	2961	176837	[OVER]
GO:0015144	carbohydrate transmembrane transporter activity	MOLECULAR_FUNCTION	5.0652e-05	1.23694e-06	19	284	3093	182325	[OVER]
GO:0016887	ATPase activity	MOLECULAR_FUNCTION	6.28292e-05	1.55542e-06	114	4133	2998	178476	[OVER]
GO:0031406	carboxylic acid binding	MOLECULAR_FUNCTION	8.40476e-05	2.14662e-06	17	240	3095	182369	[OVER]
GO:0043177	organic acid binding	MOLECULAR_FUNCTION	8.40476e-05	2.14662e-06	17	240	3095	182369	[OVER]
GO:1901682	sulfur compound transmembrane transporter activity	MOLECULAR_FUNCTION	9.38972e-05	2.44025e-06	18	270	3094	182339	[OVER]
GO:0004675	transmembrane receptor protein serine/threonine kinase activity	MOLECULAR_FUNCTION	0.000102256	2.68039e-06	25	485	3087	182124	[OVER]
GO:0016877	ligase activity, forming carbon-sulfur bonds	MOLECULAR_FUNCTION	0.000133128	3.57912e-06	32	734	3080	181875	[OVER]
GO:0034061	DNA polymerase activity	MOLECULAR_FUNCTION	0.000133605	3.60689e-06	14	2350	3098	180259	[UNDER]
GO:0015117	thiosulfate transmembrane transporter activity	MOLECULAR_FUNCTION	0.000195841	5.61616e-06	12	130	3100	182479	[OVER]
GO:0004864	protein phosphatase inhibitor activity	MOLECULAR_FUNCTION	0.000207032	5.96027e-06	9	68	3103	182541	[OVER]
GO:0022804	active transmembrane transporter activity	MOLECULAR_FUNCTION	0.000211614	6.11588e-06	83	2851	3029	179758	[OVER]
GO:0008509	anion transmembrane transporter activity	MOLECULAR_FUNCTION	0.000216013	6.2672e-06	41	1086	3071	181523	[OVER]
GO:0033293	monocarboxylic acid binding	MOLECULAR_FUNCTION	0.000234927	6.92124e-06	10	89	3102	182520	[OVER]
GO:0015116	sulfate transmembrane transporter activity	MOLECULAR_FUNCTION	0.000264524	8.0006e-06	15	211	3097	182398	[OVER]
GO:0019212	phosphatase inhibitor activity	MOLECULAR_FUNCTION	0.000290471	9.07824e-06	9	72	3103	182537	[OVER]
GO:0010427	abscisic acid binding	MOLECULAR_FUNCTION	0.000567801	1.95903e-05	7	43	3105	182566	[OVER]
GO:0016829	lyase activity	MOLECULAR_FUNCTION	0.000569382	1.97087e-05	62	2004	3050	180605	[OVER]
GO:0004713	protein tyrosine kinase activity	MOLECULAR_FUNCTION	0.0006401	2.24433e-05	21	417	3091	182192	[OVER]
GO:0015419	ATPase-coupled sulfate transmembrane transporter activity	MOLECULAR_FUNCTION	0.000712033	2.52845e-05	11	128	3101	182481	[OVER]
GO:0102025	ATPase-coupled thiosulfate transmembrane transporter activity	MOLECULAR_FUNCTION	0.000712033	2.52845e-05	11	128	3101	182481	[OVER]
GO:0042562	hormone binding	MOLECULAR_FUNCTION	0.000842203	3.04729e-05	9	85	3103	182524	[OVER]
GO:0019840	isoprenoid binding	MOLECULAR_FUNCTION	0.000897286	3.27675e-05	7	47	3105	182562	[OVER]
GO:0008061	chitin binding	MOLECULAR_FUNCTION	0.000897286	3.27675e-05	7	47	3105	182562	[OVER]
GO:0005198	structural molecule activity	MOLECULAR_FUNCTION	0.00115094	4.31908e-05	57	1840	3055	180769	[OVER]
GO:0061630	ubiquitin protein ligase activity	MOLECULAR_FUNCTION	0.0012949	4.98988e-05	21	442	3091	182167	[OVER]
GO:0061659	ubiquitin-like protein ligase activity	MOLECULAR_FUNCTION	0.00132741	5.14489e-05	21	443	3091	182166	[OVER]
GO:0016791	phosphatase activity	MOLECULAR_FUNCTION	0.00148886	5.88738e-05	58	1906	3054	180703	[OVER]
GO:0140097	catalytic activity, acting on DNA	MOLECULAR_FUNCTION	0.00154809	6.13893e-05	32	3583	3080	179026	[UNDER]
GO:0004523	RNA-DNA hybrid ribonuclease activity	MOLECULAR_FUNCTION	0.00173634	6.99132e-05	23	2851	3089	179758	[UNDER]
GO:0022853	active ion transmembrane transporter activity	MOLECULAR_FUNCTION	0.00203035	8.4591e-05	49	1560	3063	181049	[OVER]
GO:0016798	hydrolase activity, acting on glycosyl bonds	MOLECULAR_FUNCTION	0.00243254	0.000105182	58	1953	3054	180656	[OVER]
GO:0008641	ubiquitin-like modifier activating enzyme activity	MOLECULAR_FUNCTION	0.00243825	0.000105702	22	503	3090	182106	[OVER]
GO:0004521	endoribonuclease activity	MOLECULAR_FUNCTION	0.00255323	0.000111259	27	3135	3085	179474	[UNDER]
GO:0016893	endonuclease activity, active with either ribo- or deoxyribonucleic acids and producing 5'-phosphomonoesters	MOLECULAR_FUNCTION	0.00256627	0.000112115	27	3139	3085	179470	[UNDER]
GO:0033743	peptide-methionine (R)-S-oxide reductase activity	MOLECULAR_FUNCTION	0.00275453	0.000121882	4	12	3108	182597	[OVER]
GO:0019888	protein phosphatase regulator activity	MOLECULAR_FUNCTION	0.00275692	0.000122296	12	182	3100	182427	[OVER]
GO:0004519	endonuclease activity	MOLECULAR_FUNCTION	0.00296571	0.000135213	33	3569	3079	179040	[UNDER]
GO:0016891	endoribonuclease activity, producing 5'-phosphomonoesters	MOLECULAR_FUNCTION	0.00323335	0.000148864	26	3020	3086	179589	[UNDER]
GO:0043225	ATPase-coupled inorganic anion transmembrane transporter activity	MOLECULAR_FUNCTION	0.00337446	0.000156117	11	159	3101	182450	[OVER]
GO:0019208	phosphatase regulator activity	MOLECULAR_FUNCTION	0.00350602	0.000162596	12	188	3100	182421	[OVER]
GO:0010181	FMN binding	MOLECULAR_FUNCTION	0.00365468	0.000170309	12	189	3100	182420	[OVER]
GO:0016741	transferase activity, transferring one-carbon groups	MOLECULAR_FUNCTION	0.00377133	0.000177012	69	2487	3043	180122	[OVER]
GO:0019200	carbohydrate kinase activity	MOLECULAR_FUNCTION	0.00387081	0.000186885	15	283	3097	182326	[OVER]
GO:0016861	intramolecular oxidoreductase activity, interconverting aldoses and ketoses	MOLECULAR_FUNCTION	0.00394498	0.000190908	9	110	3103	182499	[OVER]
GO:0008168	methyltransferase activity	MOLECULAR_FUNCTION	0.0040276	0.000195357	67	2412	3045	180197	[OVER]
GO:0016639	oxidoreductase activity, acting on the CH-NH2 group of donors, NAD or NADP as acceptor	MOLECULAR_FUNCTION	0.00422202	0.000208098	6	45	3106	182564	[OVER]
GO:0008081	phosphoric diester hydrolase activity	MOLECULAR_FUNCTION	0.00430967	0.000213866	17	353	3095	182256	[OVER]
GO:0008135	translation factor activity, RNA binding	MOLECULAR_FUNCTION	0.00495769	0.00024769	40	1234	3072	181375	[OVER]
GO:0004839	ubiquitin activating enzyme activity	MOLECULAR_FUNCTION	0.00504361	0.000252548	19	428	3093	182181	[OVER]
GO:0140110	transcription regulator activity	MOLECULAR_FUNCTION	0.00507781	0.000254829	76	2839	3036	179770	[OVER]
GO:0090079	translation regulator activity, nucleic acid binding	MOLECULAR_FUNCTION	0.0053403	0.000270033	40	1246	3072	181363	[OVER]
GO:0043178	alcohol binding	MOLECULAR_FUNCTION	0.0053403	0.000270682	7	68	3105	182541	[OVER]
GO:0045182	translation regulator activity	MOLECULAR_FUNCTION	0.00558693	0.000286637	40	1253	3072	181356	[OVER]
GO:0042625	ATPase-coupled ion transmembrane transporter activity	MOLECULAR_FUNCTION	0.00567582	0.000292949	27	728	3085	181881	[OVER]
GO:0008889	glycerophosphodiester phosphodiesterase activity	MOLECULAR_FUNCTION	0.00567582	0.00029287	8	92	3104	182517	[OVER]
GO:0042802	identical protein binding	MOLECULAR_FUNCTION	0.00574281	0.000297851	19	434	3093	182175	[OVER]
GO:0080031	methyl salicylate esterase activity	MOLECULAR_FUNCTION	0.0058918	0.000307559	4	16	3108	182593	[OVER]
GO:0080032	methyl jasmonate esterase activity	MOLECULAR_FUNCTION	0.0058918	0.000307559	4	16	3108	182593	[OVER]
GO:0008757	S-adenosylmethionine-dependent methyltransferase activity	MOLECULAR_FUNCTION	0.00609011	0.000319958	37	1129	3075	181480	[OVER]
GO:0015103	inorganic anion transmembrane transporter activity	MOLECULAR_FUNCTION	0.00632927	0.000336067	22	538	3090	182071	[OVER]
GO:0016160	amylase activity	MOLECULAR_FUNCTION	0.00653853	0.000348644	9	120	3103	182489	[OVER]
GO:0019842	vitamin binding	MOLECULAR_FUNCTION	0.00782033	0.000423999	26	707	3086	181902	[OVER]
GO:0015399	primary active transmembrane transporter activity	MOLECULAR_FUNCTION	0.00803661	0.000436626	47	1583	3065	181026	[OVER]
GO:0016860	intramolecular oxidoreductase activity	MOLECULAR_FUNCTION	0.00867399	0.000473198	14	277	3098	182332	[OVER]
GO:0003677	DNA binding	MOLECULAR_FUNCTION	0.00898189	0.000492007	191	8660	2921	173949	[OVER]
GO:0004652	polynucleotide adenylyltransferase activity	MOLECULAR_FUNCTION	0.00932695	0.000514043	10	155	3102	182454	[OVER]
GO:0004568	chitinase activity	MOLECULAR_FUNCTION	0.00963184	0.000531925	5	35	3107	182574	[OVER]
GO:0016717	oxidoreductase activity, acting on paired donors, with oxidation of a pair of donors resulting in the reduction of molecular oxygen to two molecules of water	MOLECULAR_FUNCTION	0.0116856	0.00066891	5	37	3107	182572	[OVER]
GO:0004540	ribonuclease activity	MOLECULAR_FUNCTION	0.012468	0.000719281	33	3375	3079	179234	[UNDER]
GO:0016701	oxidoreductase activity, acting on single donors with incorporation of molecular oxygen	MOLECULAR_FUNCTION	0.0146913	0.000870581	13	262	3099	182347	[OVER]
GO:0008443	phosphofructokinase activity	MOLECULAR_FUNCTION	0.0156972	0.000940739	9	139	3103	182470	[OVER]
GO:0030247	polysaccharide binding	MOLECULAR_FUNCTION	0.0165857	0.00100513	11	201	3101	182408	[OVER]
GO:0004553	hydrolase activity, hydrolyzing O-glycosyl compounds	MOLECULAR_FUNCTION	0.0176147	0.00107342	49	1734	3063	180875	[OVER]
GO:0004857	enzyme inhibitor activity	MOLECULAR_FUNCTION	0.0177971	0.00109051	17	411	3095	182198	[OVER]
GO:0005509	calcium ion binding	MOLECULAR_FUNCTION	0.0179546	0.00110217	33	1039	3079	181570	[OVER]
GO:0016702	oxidoreductase activity, acting on single donors with incorporation of molecular oxygen, incorporation of two atoms of oxygen	MOLECULAR_FUNCTION	0.0182708	0.00112568	11	204	3101	182405	[OVER]
GO:0004721	phosphoprotein phosphatase activity	MOLECULAR_FUNCTION	0.0184083	0.00113827	33	1043	3079	181566	[OVER]
GO:0008514	organic anion transmembrane transporter activity	MOLECULAR_FUNCTION	0.0184816	0.00114488	19	479	3093	182130	[OVER]
GO:0004518	nuclease activity	MOLECULAR_FUNCTION	0.0198648	0.00124836	45	4157	3067	178452	[UNDER]
GO:0016879	ligase activity, forming carbon-nitrogen bonds	MOLECULAR_FUNCTION	0.0199294	0.00125466	22	594	3090	182015	[OVER]
GO:0003746	translation elongation factor activity	MOLECULAR_FUNCTION	0.0204779	0.00129607	18	438	3094	182171	[OVER]
GO:0032549	ribonucleoside binding	MOLECULAR_FUNCTION	0.020556	0.00130476	45	1583	3067	181026	[OVER]
GO:0008477	purine nucleosidase activity	MOLECULAR_FUNCTION	0.0209448	0.00133735	4	25	3108	182584	[OVER]
GO:0000287	magnesium ion binding	MOLECULAR_FUNCTION	0.021012	0.001344	22	600	3090	182009	[OVER]
GO:0016161	beta-amylase activity	MOLECULAR_FUNCTION	0.0210623	0.0013536	7	91	3105	182518	[OVER]
GO:0102229	amylopectin maltohydrolase activity	MOLECULAR_FUNCTION	0.0210623	0.0013536	7	91	3105	182518	[OVER]
GO:0008324	cation transmembrane transporter activity	MOLECULAR_FUNCTION	0.0217538	0.00141936	55	2035	3057	180574	[OVER]
GO:0003700	DNA-binding transcription factor activity	MOLECULAR_FUNCTION	0.0228323	0.00151236	60	2282	3052	180327	[OVER]
GO:0042626	ATPase-coupled transmembrane transporter activity	MOLECULAR_FUNCTION	0.0233676	0.00157058	44	1547	3068	181062	[OVER]
GO:0004413	homoserine kinase activity	MOLECULAR_FUNCTION	0.0241183	0.00164675	2	2	3110	182607	[OVER]
GO:0001882	nucleoside binding	MOLECULAR_FUNCTION	0.0267908	0.00185168	45	1599	3067	181010	[OVER]
GO:0043021	ribonucleoprotein complex binding	MOLECULAR_FUNCTION	0.0274785	0.00191152	14	323	3098	182286	[OVER]
GO:0009678	pyrophosphate hydrolysis-driven proton transmembrane transporter activity	MOLECULAR_FUNCTION	0.0277227	0.00193472	12	253	3100	182356	[OVER]
GO:0003735	structural constituent of ribosome	MOLECULAR_FUNCTION	0.0286118	0.00200639	41	1427	3071	181182	[OVER]
GO:0015171	amino acid transmembrane transporter activity	MOLECULAR_FUNCTION	0.0293185	0.00206251	13	290	3099	182319	[OVER]
GO:0001883	purine nucleoside binding	MOLECULAR_FUNCTION	0.0300683	0.00214843	43	1533	3069	181076	[OVER]
GO:0005525	GTP binding	MOLECULAR_FUNCTION	0.0300683	0.00214843	43	1533	3069	181076	[OVER]
GO:0019001	guanyl nucleotide binding	MOLECULAR_FUNCTION	0.0300683	0.00214843	43	1533	3069	181076	[OVER]
GO:0032561	guanyl ribonucleotide binding	MOLECULAR_FUNCTION	0.0300683	0.00214843	43	1533	3069	181076	[OVER]
GO:0032550	purine ribonucleoside binding	MOLECULAR_FUNCTION	0.0300683	0.00214843	43	1533	3069	181076	[OVER]
GO:0030170	pyridoxal phosphate binding	MOLECULAR_FUNCTION	0.030108	0.00216527	18	473	3094	182136	[OVER]
GO:0005548	phospholipid transporter activity	MOLECULAR_FUNCTION	0.030108	0.00216032	6	73	3106	182536	[OVER]
GO:0070279	vitamin B6 binding	MOLECULAR_FUNCTION	0.030108	0.00216527	18	473	3094	182136	[OVER]
GO:0030795	jasmonate O-methyltransferase activity	MOLECULAR_FUNCTION	0.0307472	0.00223535	3	13	3109	182596	[OVER]
GO:0102078	methyl jasmonate methylesterase activity	MOLECULAR_FUNCTION	0.0307472	0.00223535	3	13	3109	182596	[OVER]
GO:0050660	flavin adenine dinucleotide binding	MOLECULAR_FUNCTION	0.0315061	0.00230879	23	661	3089	181948	[OVER]
GO:0046943	carboxylic acid transmembrane transporter activity	MOLECULAR_FUNCTION	0.0315061	0.0023117	15	367	3097	182242	[OVER]
GO:0016742	hydroxymethyl-, formyl- and related transferase activity	MOLECULAR_FUNCTION	0.0320932	0.0023631	7	101	3105	182508	[OVER]
GO:0005342	organic acid transmembrane transporter activity	MOLECULAR_FUNCTION	0.0320972	0.00236945	15	368	3097	182241	[OVER]
GO:0003989	acetyl-CoA carboxylase activity	MOLECULAR_FUNCTION	0.0330532	0.00244372	4	30	3108	182579	[OVER]
GO:0016157	sucrose synthase activity	MOLECULAR_FUNCTION	0.0348642	0.00260886	6	76	3106	182533	[OVER]
GO:0004579	dolichyl-diphosphooligosaccharide-protein glycotransferase activity	MOLECULAR_FUNCTION	0.0361692	0.00272275	4	31	3108	182578	[OVER]
GO:0008251	tRNA-specific adenosine deaminase activity	MOLECULAR_FUNCTION	0.0361692	0.00272275	4	31	3108	182578	[OVER]
GO:0008312	7S RNA binding	MOLECULAR_FUNCTION	0.0379466	0.00289052	5	53	3107	182556	[OVER]
GO:0043565	sequence-specific DNA binding	MOLECULAR_FUNCTION	0.0396119	0.00305039	52	1980	3060	180629	[OVER]
GO:0004707	MAP kinase activity	MOLECULAR_FUNCTION	0.0427129	0.00335885	7	108	3105	182501	[OVER]
GO:0008106	alcohol dehydrogenase (NADP+) activity	MOLECULAR_FUNCTION	0.0454123	0.00360165	5	56	3107	182553	[OVER]
GO:0004715	non-membrane spanning protein tyrosine kinase activity	MOLECULAR_FUNCTION	0.0465935	0.00371099	6	82	3106	182527	[OVER]
GO:0015291	secondary active transmembrane transporter activity	MOLECULAR_FUNCTION	0.0468453	0.00373629	37	1305	3075	181304	[OVER]
GO:0005319	lipid transporter activity	MOLECULAR_FUNCTION	0.0468889	0.00374502	11	240	3101	182369	[OVER]
GO:0035251	UDP-glucosyltransferase activity	MOLECULAR_FUNCTION	0.0476782	0.00381874	24	730	3088	181879	[OVER]
GO:0004386	helicase activity	MOLECULAR_FUNCTION	0.0486464	0.00390719	42	1527	3070	181082	[OVER]
GO:0004714	transmembrane receptor protein tyrosine kinase activity	MOLECULAR_FUNCTION	0.0491311	0.00397364	11	242	3101	182367	[OVER]
GO:0008650	rRNA (uridine-2'-O-)-methyltransferase activity	MOLECULAR_FUNCTION	0.0495698	0.00402578	2	4	3110	182605	[OVER]

## Sheet: Susceptible 6hr Ctrl-6hr Inoc
Table S5. Significantly enriched GOs for 6hrs Control-6hrs Inoculated comparison in the Susceptible genotype. Green: over-represented terms, red: under-represented terms
GO-ID	Term	Category	FDR	P-Value	#Test	#Ref	#notAnnotTest	#notAnnotRef	Over/Under
GO:0008152	metabolic process	BIOLOGICAL_PROCESS	1.23414e-64	2.76497e-68	1223	61261	1182	122055	[OVER]
GO:0009987	cellular process	BIOLOGICAL_PROCESS	1.78668e-45	6.0043e-49	1133	59660	1272	123656	[OVER]
GO:0071704	organic substance metabolic process	BIOLOGICAL_PROCESS	5.13559e-41	2.87644e-44	1024	53313	1381	130003	[OVER]
GO:0044238	primary metabolic process	BIOLOGICAL_PROCESS	1.70435e-34	1.52737e-37	965	51141	1440	132175	[OVER]
GO:0044237	cellular metabolic process	BIOLOGICAL_PROCESS	2.15583e-33	2.65646e-36	963	51348	1442	131968	[OVER]
GO:0006796	phosphate-containing compound metabolic process	BIOLOGICAL_PROCESS	2.21806e-31	3.727e-34	340	12751	2065	170565	[OVER]
GO:0006793	phosphorus metabolic process	BIOLOGICAL_PROCESS	6.1845e-31	1.10846e-33	341	12865	2064	170451	[OVER]
GO:0065007	biological regulation	BIOLOGICAL_PROCESS	8.30055e-30	1.5807e-32	403	16534	2002	166782	[OVER]
GO:0050896	response to stimulus	BIOLOGICAL_PROCESS	2.02294e-27	4.30558e-30	314	11989	2091	171327	[OVER]
GO:0006464	cellular protein modification process	BIOLOGICAL_PROCESS	6.54922e-27	1.54065e-29	315	12138	2090	171178	[OVER]
GO:0036211	protein modification process	BIOLOGICAL_PROCESS	6.54922e-27	1.54065e-29	315	12138	2090	171178	[OVER]
GO:0016310	phosphorylation	BIOLOGICAL_PROCESS	9.82002e-27	2.42008e-29	259	9173	2146	174143	[OVER]
GO:1901564	organonitrogen compound metabolic process	BIOLOGICAL_PROCESS	1.06347e-25	2.8591e-28	538	25602	1867	157714	[OVER]
GO:0043412	macromolecule modification	BIOLOGICAL_PROCESS	5.86849e-25	1.64347e-27	337	13738	2068	169578	[OVER]
GO:0055114	oxidation-reduction process	BIOLOGICAL_PROCESS	1.25722e-23	3.80249e-26	229	8080	2176	175236	[OVER]
GO:0050789	regulation of biological process	BIOLOGICAL_PROCESS	2.02105e-23	6.33914e-26	341	14251	2064	169065	[OVER]
GO:0006468	protein phosphorylation	BIOLOGICAL_PROCESS	2.40396e-22	8.09513e-25	174	5501	2231	177815	[OVER]
GO:0050794	regulation of cellular process	BIOLOGICAL_PROCESS	4.51734e-22	1.6699e-24	314	13002	2091	170314	[OVER]
GO:0044267	cellular protein metabolic process	BIOLOGICAL_PROCESS	5.59246e-22	2.12998e-24	376	16635	2029	166681	[OVER]
GO:1901575	organic substance catabolic process	BIOLOGICAL_PROCESS	6.39947e-20	2.72409e-22	158	5034	2247	178282	[OVER]
GO:0051716	cellular response to stimulus	BIOLOGICAL_PROCESS	7.67799e-20	3.35434e-22	216	7998	2189	175318	[OVER]
GO:0006807	nitrogen compound metabolic process	BIOLOGICAL_PROCESS	1.47791e-19	6.62219e-22	819	46180	1586	137136	[OVER]
GO:0019538	protein metabolic process	BIOLOGICAL_PROCESS	1.2811e-17	6.4579e-20	433	21217	1972	162099	[OVER]
GO:0009056	catabolic process	BIOLOGICAL_PROCESS	2.11805e-17	1.11514e-19	162	5575	2243	177741	[OVER]
GO:0015074	DNA integration	BIOLOGICAL_PROCESS	1.86649e-15	1.06632e-17	23	7008	2382	176308	[UNDER]
GO:0044281	small molecule metabolic process	BIOLOGICAL_PROCESS	5.96735e-15	3.60969e-17	175	6631	2230	176685	[OVER]
GO:0060255	regulation of macromolecule metabolic process	BIOLOGICAL_PROCESS	2.90771e-14	1.88918e-16	209	8638	2196	174678	[OVER]
GO:0006082	organic acid metabolic process	BIOLOGICAL_PROCESS	6.29207e-14	4.72743e-16	119	3922	2286	179394	[OVER]
GO:0043170	macromolecule metabolic process	BIOLOGICAL_PROCESS	7.31144e-14	5.65128e-16	745	43426	1660	139890	[OVER]
GO:0019222	regulation of metabolic process	BIOLOGICAL_PROCESS	1.40779e-13	1.13545e-15	213	9017	2192	174299	[OVER]
GO:0043436	oxoacid metabolic process	BIOLOGICAL_PROCESS	2.76714e-13	2.26281e-15	117	3908	2288	179408	[OVER]
GO:0019752	carboxylic acid metabolic process	BIOLOGICAL_PROCESS	1.03056e-12	8.54279e-15	113	3785	2292	179531	[OVER]
GO:0007165	signal transduction	BIOLOGICAL_PROCESS	1.49387e-12	1.25507e-14	121	4198	2284	179118	[OVER]
GO:0023052	signaling	BIOLOGICAL_PROCESS	1.52642e-12	1.29952e-14	121	4203	2284	179113	[OVER]
GO:0044260	cellular macromolecule metabolic process	BIOLOGICAL_PROCESS	4.65982e-12	4.01934e-14	606	34619	1799	148697	[OVER]
GO:0007154	cell communication	BIOLOGICAL_PROCESS	6.88122e-12	6.01249e-14	131	4824	2274	178492	[OVER]
GO:0031323	regulation of cellular metabolic process	BIOLOGICAL_PROCESS	4.7326e-11	4.29417e-13	188	8148	2217	175168	[OVER]
GO:0010468	regulation of gene expression	BIOLOGICAL_PROCESS	5.21281e-11	4.78829e-13	169	7067	2236	176249	[OVER]
GO:0080090	regulation of primary metabolic process	BIOLOGICAL_PROCESS	5.44882e-11	5.06611e-13	183	7863	2222	175453	[OVER]
GO:0051171	regulation of nitrogen compound metabolic process	BIOLOGICAL_PROCESS	5.6563e-11	5.32238e-13	181	7760	2224	175556	[OVER]
GO:0006259	DNA metabolic process	BIOLOGICAL_PROCESS	7.88203e-10	7.85819e-12	74	11296	2331	172020	[UNDER]
GO:0005975	carbohydrate metabolic process	BIOLOGICAL_PROCESS	8.31369e-10	8.38167e-12	114	4291	2291	179025	[OVER]
GO:2000112	regulation of cellular macromolecule biosynthetic process	BIOLOGICAL_PROCESS	1.08881e-09	1.10991e-11	150	6286	2255	177030	[OVER]
GO:0035556	intracellular signal transduction	BIOLOGICAL_PROCESS	1.50439e-09	1.55039e-11	62	1753	2343	181563	[OVER]
GO:0009057	macromolecule catabolic process	BIOLOGICAL_PROCESS	1.55613e-09	1.62115e-11	88	2987	2317	180329	[OVER]
GO:1901565	organonitrogen compound catabolic process	BIOLOGICAL_PROCESS	1.62469e-09	1.71077e-11	82	2700	2323	180616	[OVER]
GO:0051179	localization	BIOLOGICAL_PROCESS	2.56147e-09	2.72588e-11	244	11954	2161	171362	[OVER]
GO:0010556	regulation of macromolecule biosynthetic process	BIOLOGICAL_PROCESS	3.01795e-09	3.24547e-11	150	6377	2255	176939	[OVER]
GO:0009058	biosynthetic process	BIOLOGICAL_PROCESS	3.41283e-09	3.70835e-11	370	20035	2035	163281	[OVER]
GO:0032787	monocarboxylic acid metabolic process	BIOLOGICAL_PROCESS	3.93682e-09	4.32182e-11	60	1709	2345	181607	[OVER]
GO:0006355	regulation of transcription, DNA-templated	BIOLOGICAL_PROCESS	4.29051e-09	4.75815e-11	138	5730	2267	177586	[OVER]
GO:0009889	regulation of biosynthetic process	BIOLOGICAL_PROCESS	4.51877e-09	5.06191e-11	152	6515	2253	176801	[OVER]
GO:0031326	regulation of cellular biosynthetic process	BIOLOGICAL_PROCESS	5.81824e-09	6.58275e-11	151	6480	2254	176836	[OVER]
GO:1901576	organic substance biosynthetic process	BIOLOGICAL_PROCESS	6.11823e-09	6.9907e-11	361	19549	2044	163767	[OVER]
GO:0019219	regulation of nucleobase-containing compound metabolic process	BIOLOGICAL_PROCESS	9.93787e-09	1.15777e-10	147	6310	2258	177006	[OVER]
GO:1903506	regulation of nucleic acid-templated transcription	BIOLOGICAL_PROCESS	1.21421e-08	1.44176e-10	138	5818	2267	177498	[OVER]
GO:2001141	regulation of RNA biosynthetic process	BIOLOGICAL_PROCESS	1.21421e-08	1.44176e-10	138	5818	2267	177498	[OVER]
GO:0006950	response to stress	BIOLOGICAL_PROCESS	2.04978e-08	2.45689e-10	134	5640	2271	177676	[OVER]
GO:0051234	establishment of localization	BIOLOGICAL_PROCESS	2.4862e-08	3.03568e-10	233	11575	2172	171741	[OVER]
GO:0042221	response to chemical	BIOLOGICAL_PROCESS	4.57197e-08	5.73609e-10	114	4608	2291	178708	[OVER]
GO:0006810	transport	BIOLOGICAL_PROCESS	4.57197e-08	5.6948e-10	230	11461	2175	171855	[OVER]
GO:0006351	transcription, DNA-templated	BIOLOGICAL_PROCESS	4.68063e-08	5.92485e-10	147	6476	2258	176840	[OVER]
GO:0042537	benzene-containing compound metabolic process	BIOLOGICAL_PROCESS	5.19287e-08	6.63143e-10	16	149	2389	183167	[OVER]
GO:1901362	organic cyclic compound biosynthetic process	BIOLOGICAL_PROCESS	5.95298e-08	7.73548e-10	229	11467	2176	171849	[OVER]
GO:0051252	regulation of RNA metabolic process	BIOLOGICAL_PROCESS	7.76972e-08	1.01832e-09	139	6063	2266	177253	[OVER]
GO:0097659	nucleic acid-templated transcription	BIOLOGICAL_PROCESS	7.92496e-08	1.04755e-09	147	6542	2258	176774	[OVER]
GO:0032774	RNA biosynthetic process	BIOLOGICAL_PROCESS	1.19529e-07	1.59336e-09	149	6697	2256	176619	[OVER]
GO:0016052	carbohydrate catabolic process	BIOLOGICAL_PROCESS	2.03413e-07	2.75713e-09	42	1091	2363	182225	[OVER]
GO:0034050	host programmed cell death induced by symbiont	BIOLOGICAL_PROCESS	2.79667e-07	3.8847e-09	12	82	2393	183234	[OVER]
GO:0009626	plant-type hypersensitive response	BIOLOGICAL_PROCESS	2.79667e-07	3.8847e-09	12	82	2393	183234	[OVER]
GO:0019438	aromatic compound biosynthetic process	BIOLOGICAL_PROCESS	2.86626e-07	4.01347e-09	218	10998	2187	172318	[OVER]
GO:0030163	protein catabolic process	BIOLOGICAL_PROCESS	3.78557e-07	5.34313e-09	60	1930	2345	181386	[OVER]
GO:0044248	cellular catabolic process	BIOLOGICAL_PROCESS	3.82702e-07	5.44451e-09	106	4347	2299	178969	[OVER]
GO:0044249	cellular biosynthetic process	BIOLOGICAL_PROCESS	4.17988e-07	5.99333e-09	342	19071	2063	164245	[OVER]
GO:0005985	sucrose metabolic process	BIOLOGICAL_PROCESS	8.51837e-07	1.25004e-08	14	136	2391	183180	[OVER]
GO:0009699	phenylpropanoid biosynthetic process	BIOLOGICAL_PROCESS	1.08973e-06	1.61134e-08	14	139	2391	183177	[OVER]
GO:0006090	pyruvate metabolic process	BIOLOGICAL_PROCESS	1.16345e-06	1.73338e-08	26	512	2379	182804	[OVER]
GO:0006629	lipid metabolic process	BIOLOGICAL_PROCESS	1.27047e-06	1.90706e-08	93	3743	2312	179573	[OVER]
GO:0065008	regulation of biological quality	BIOLOGICAL_PROCESS	1.36261e-06	2.06062e-08	78	2937	2327	180379	[OVER]
GO:0019748	secondary metabolic process	BIOLOGICAL_PROCESS	1.5328e-06	2.33518e-08	24	448	2381	182868	[OVER]
GO:0010467	gene expression	BIOLOGICAL_PROCESS	2.60466e-06	4.05565e-08	260	14013	2145	169303	[OVER]
GO:0017144	drug metabolic process	BIOLOGICAL_PROCESS	2.8193e-06	4.51618e-08	50	1564	2355	181752	[OVER]
GO:0005984	disaccharide metabolic process	BIOLOGICAL_PROCESS	3.14493e-06	5.07304e-08	21	363	2384	182953	[OVER]
GO:0009698	phenylpropanoid metabolic process	BIOLOGICAL_PROCESS	3.26992e-06	5.31128e-08	17	237	2388	183079	[OVER]
GO:0044764	multi-organism cellular process	BIOLOGICAL_PROCESS	4.72063e-06	7.79083e-08	13	134	2392	183182	[OVER]
GO:0010033	response to organic substance	BIOLOGICAL_PROCESS	5.29514e-06	8.8974e-08	65	2351	2340	180965	[OVER]
GO:0006952	defense response	BIOLOGICAL_PROCESS	5.29514e-06	8.84303e-08	39	1105	2366	182211	[OVER]
GO:0090502	RNA phosphodiester bond hydrolysis, endonucleolytic	BIOLOGICAL_PROCESS	7.5026e-06	1.27747e-07	12	3161	2393	180155	[UNDER]
GO:0016054	organic acid catabolic process	BIOLOGICAL_PROCESS	7.78927e-06	1.37863e-07	26	572	2379	182744	[OVER]
GO:0006757	ATP generation from ADP	BIOLOGICAL_PROCESS	7.78927e-06	1.37193e-07	22	422	2383	182894	[OVER]
GO:0046395	carboxylic acid catabolic process	BIOLOGICAL_PROCESS	7.78927e-06	1.37863e-07	26	572	2379	182744	[OVER]
GO:0046031	ADP metabolic process	BIOLOGICAL_PROCESS	7.78927e-06	1.37193e-07	22	422	2383	182894	[OVER]
GO:0009185	ribonucleoside diphosphate metabolic process	BIOLOGICAL_PROCESS	7.78927e-06	1.35663e-07	23	458	2382	182858	[OVER]
GO:0006096	glycolytic process	BIOLOGICAL_PROCESS	7.78927e-06	1.37193e-07	22	422	2383	182894	[OVER]
GO:0044282	small molecule catabolic process	BIOLOGICAL_PROCESS	8.02065e-06	1.42857e-07	34	904	2371	182412	[OVER]
GO:0044550	secondary metabolite biosynthetic process	BIOLOGICAL_PROCESS	8.07398e-06	1.44711e-07	16	225	2389	183091	[OVER]
GO:0018130	heterocycle biosynthetic process	BIOLOGICAL_PROCESS	8.93898e-06	1.62217e-07	209	10971	2196	172345	[OVER]
GO:0006811	ion transport	BIOLOGICAL_PROCESS	1.02038e-05	1.886e-07	94	4006	2311	179310	[OVER]
GO:0009135	purine nucleoside diphosphate metabolic process	BIOLOGICAL_PROCESS	1.331e-05	2.50485e-07	22	438	2383	182878	[OVER]
GO:0009179	purine ribonucleoside diphosphate metabolic process	BIOLOGICAL_PROCESS	1.331e-05	2.50485e-07	22	438	2383	182878	[OVER]
GO:0007166	cell surface receptor signaling pathway	BIOLOGICAL_PROCESS	1.48756e-05	2.81615e-07	27	635	2378	182681	[OVER]
GO:0009311	oligosaccharide metabolic process	BIOLOGICAL_PROCESS	1.75866e-05	3.34908e-07	22	446	2383	182870	[OVER]
GO:1901605	alpha-amino acid metabolic process	BIOLOGICAL_PROCESS	1.76706e-05	3.38488e-07	40	1199	2365	182117	[OVER]
GO:0009416	response to light stimulus	BIOLOGICAL_PROCESS	2.06095e-05	3.994e-07	32	859	2373	182457	[OVER]
GO:0050790	regulation of catalytic activity	BIOLOGICAL_PROCESS	2.60077e-05	5.09841e-07	54	1905	2351	181411	[OVER]
GO:0006165	nucleoside diphosphate phosphorylation	BIOLOGICAL_PROCESS	2.8765e-05	5.67115e-07	22	461	2383	182855	[OVER]
GO:0009132	nucleoside diphosphate metabolic process	BIOLOGICAL_PROCESS	3.1119e-05	6.20497e-07	23	502	2382	182814	[OVER]
GO:0009628	response to abiotic stimulus	BIOLOGICAL_PROCESS	3.13568e-05	6.32265e-07	62	2340	2343	180976	[OVER]
GO:0046939	nucleotide phosphorylation	BIOLOGICAL_PROCESS	3.31729e-05	6.72599e-07	22	466	2383	182850	[OVER]
GO:0009314	response to radiation	BIOLOGICAL_PROCESS	3.33362e-05	6.79645e-07	33	926	2372	182390	[OVER]
GO:0051704	multi-organism process	BIOLOGICAL_PROCESS	3.35544e-05	6.87851e-07	47	1579	2358	181737	[OVER]
GO:0098542	defense response to other organism	BIOLOGICAL_PROCESS	4.90925e-05	1.02837e-06	29	767	2376	182549	[OVER]
GO:0012501	programmed cell death	BIOLOGICAL_PROCESS	5.24223e-05	1.104e-06	13	172	2392	183144	[OVER]
GO:0048584	positive regulation of response to stimulus	BIOLOGICAL_PROCESS	5.39965e-05	1.1432e-06	25	602	2380	182714	[OVER]
GO:0065009	regulation of molecular function	BIOLOGICAL_PROCESS	5.92125e-05	1.2669e-06	54	1958	2351	181358	[OVER]
GO:0023014	signal transduction by protein phosphorylation	BIOLOGICAL_PROCESS	6.5333e-05	1.40517e-06	23	528	2382	182788	[OVER]
GO:0010337	regulation of salicylic acid metabolic process	BIOLOGICAL_PROCESS	6.57162e-05	1.42077e-06	8	54	2397	183262	[OVER]
GO:0016598	protein arginylation	BIOLOGICAL_PROCESS	8.95018e-05	1.97108e-06	5	12	2400	183304	[OVER]
GO:0070887	cellular response to chemical stimulus	BIOLOGICAL_PROCESS	9.43694e-05	2.0931e-06	58	2210	2347	181106	[OVER]
GO:0046034	ATP metabolic process	BIOLOGICAL_PROCESS	0.000136835	3.06565e-06	26	681	2379	182635	[OVER]
GO:0034654	nucleobase-containing compound biosynthetic process	BIOLOGICAL_PROCESS	0.000138638	3.12156e-06	189	10171	2216	173145	[OVER]
GO:1902221	erythrose 4-phosphate/phosphoenolpyruvate family amino acid metabolic process	BIOLOGICAL_PROCESS	0.000142618	3.24314e-06	8	61	2397	183255	[OVER]
GO:0006558	L-phenylalanine metabolic process	BIOLOGICAL_PROCESS	0.000142618	3.24314e-06	8	61	2397	183255	[OVER]
GO:0048583	regulation of response to stimulus	BIOLOGICAL_PROCESS	0.000162142	3.70527e-06	39	1286	2366	182030	[OVER]
GO:0009719	response to endogenous stimulus	BIOLOGICAL_PROCESS	0.000170916	3.94406e-06	51	1893	2354	181423	[OVER]
GO:0009117	nucleotide metabolic process	BIOLOGICAL_PROCESS	0.000177079	4.10612e-06	45	1585	2360	181731	[OVER]
GO:0046777	protein autophosphorylation	BIOLOGICAL_PROCESS	0.000182035	4.24143e-06	19	406	2386	182910	[OVER]
GO:0016311	dephosphorylation	BIOLOGICAL_PROCESS	0.000183643	4.34062e-06	54	2067	2351	181249	[OVER]
GO:0043207	response to external biotic stimulus	BIOLOGICAL_PROCESS	0.000183643	4.3218e-06	31	920	2374	182396	[OVER]
GO:0051707	response to other organism	BIOLOGICAL_PROCESS	0.000183643	4.3218e-06	31	920	2374	182396	[OVER]
GO:0070647	protein modification by small protein conjugation or removal	BIOLOGICAL_PROCESS	0.000201796	4.79228e-06	58	2278	2347	181038	[OVER]
GO:0006753	nucleoside phosphate metabolic process	BIOLOGICAL_PROCESS	0.000239989	5.72619e-06	45	1617	2360	181699	[OVER]
GO:0019637	organophosphate metabolic process	BIOLOGICAL_PROCESS	0.000245148	5.87674e-06	73	3132	2332	180184	[OVER]
GO:0042592	homeostatic process	BIOLOGICAL_PROCESS	0.000258244	6.2196e-06	47	1719	2358	181597	[OVER]
GO:1901700	response to oxygen-containing compound	BIOLOGICAL_PROCESS	0.000290779	7.06834e-06	50	1892	2355	181424	[OVER]
GO:0009607	response to biotic stimulus	BIOLOGICAL_PROCESS	0.000294335	7.18775e-06	33	1033	2372	182283	[OVER]
GO:0009259	ribonucleotide metabolic process	BIOLOGICAL_PROCESS	0.000296042	7.26261e-06	36	1160	2369	182156	[OVER]
GO:0008219	cell death	BIOLOGICAL_PROCESS	0.000316592	7.80219e-06	13	208	2392	183108	[OVER]
GO:0071702	organic substance transport	BIOLOGICAL_PROCESS	0.000329137	8.14824e-06	110	5342	2295	177974	[OVER]
GO:0009725	response to hormone	BIOLOGICAL_PROCESS	0.000329656	8.19801e-06	49	1844	2356	181472	[OVER]
GO:0006520	cellular amino acid metabolic process	BIOLOGICAL_PROCESS	0.000343036	8.60759e-06	51	1944	2354	181372	[OVER]
GO:0070413	trehalose metabolism in response to stress	BIOLOGICAL_PROCESS	0.000359929	9.07181e-06	6	32	2399	183284	[OVER]
GO:0019693	ribose phosphate metabolic process	BIOLOGICAL_PROCESS	0.000380787	9.64017e-06	36	1190	2369	182126	[OVER]
GO:0000165	MAPK cascade	BIOLOGICAL_PROCESS	0.000411596	1.05585e-05	18	395	2387	182921	[OVER]
GO:0055086	nucleobase-containing small molecule metabolic process	BIOLOGICAL_PROCESS	0.000430949	1.11032e-05	51	1977	2354	181339	[OVER]
GO:0009696	salicylic acid metabolic process	BIOLOGICAL_PROCESS	0.000460513	1.19165e-05	8	74	2397	183242	[OVER]
GO:0016567	protein ubiquitination	BIOLOGICAL_PROCESS	0.000479614	1.24645e-05	47	1752	2358	181564	[OVER]
GO:0009150	purine ribonucleotide metabolic process	BIOLOGICAL_PROCESS	0.000610515	1.60032e-05	31	980	2374	182336	[OVER]
GO:0055085	transmembrane transport	BIOLOGICAL_PROCESS	0.000681542	1.80177e-05	118	5947	2287	177369	[OVER]
GO:0048518	positive regulation of biological process	BIOLOGICAL_PROCESS	0.00106102	2.8763e-05	65	2824	2340	180492	[OVER]
GO:0001101	response to acid chemical	BIOLOGICAL_PROCESS	0.00110777	3.01543e-05	37	1315	2368	182001	[OVER]
GO:1901698	response to nitrogen compound	BIOLOGICAL_PROCESS	0.00124561	3.46041e-05	18	434	2387	182882	[OVER]
GO:0044262	cellular carbohydrate metabolic process	BIOLOGICAL_PROCESS	0.00124561	3.44976e-05	47	1844	2358	181472	[OVER]
GO:0032446	protein modification by small protein conjugation	BIOLOGICAL_PROCESS	0.00130752	3.64705e-05	47	1851	2358	181465	[OVER]
GO:0032350	regulation of hormone metabolic process	BIOLOGICAL_PROCESS	0.0013496	3.77956e-05	8	88	2397	183228	[OVER]
GO:0046287	isoflavonoid metabolic process	BIOLOGICAL_PROCESS	0.0015843	4.50782e-05	4	12	2401	183304	[OVER]
GO:0009717	isoflavonoid biosynthetic process	BIOLOGICAL_PROCESS	0.0015843	4.50782e-05	4	12	2401	183304	[OVER]
GO:0010114	response to red light	BIOLOGICAL_PROCESS	0.00159508	4.57421e-05	6	44	2399	183272	[OVER]
GO:0006163	purine nucleotide metabolic process	BIOLOGICAL_PROCESS	0.0016479	4.75906e-05	31	1026	2374	182290	[OVER]
GO:0033554	cellular response to stress	BIOLOGICAL_PROCESS	0.00166195	4.82184e-05	71	3229	2334	180087	[OVER]
GO:0072521	purine-containing compound metabolic process	BIOLOGICAL_PROCESS	0.0017861	5.22204e-05	34	1176	2371	182140	[OVER]
GO:0009074	aromatic amino acid family catabolic process	BIOLOGICAL_PROCESS	0.00189971	5.5755e-05	7	68	2398	183248	[OVER]
GO:0018958	phenol-containing compound metabolic process	BIOLOGICAL_PROCESS	0.00197413	5.83813e-05	8	94	2397	183222	[OVER]
GO:0042445	hormone metabolic process	BIOLOGICAL_PROCESS	0.00212111	6.32032e-05	16	373	2389	182943	[OVER]
GO:0009640	photomorphogenesis	BIOLOGICAL_PROCESS	0.00220849	6.60542e-05	7	70	2398	183246	[OVER]
GO:0044265	cellular macromolecule catabolic process	BIOLOGICAL_PROCESS	0.00231018	6.93545e-05	54	2293	2351	181023	[OVER]
GO:1900368	regulation of RNA interference	BIOLOGICAL_PROCESS	0.00236581	7.30094e-05	3	4	2402	183312	[OVER]
GO:0033526	tetrapyrrole biosynthetic process from glutamate	BIOLOGICAL_PROCESS	0.00236581	7.30094e-05	3	4	2402	183312	[OVER]
GO:0044271	cellular nitrogen compound biosynthetic process	BIOLOGICAL_PROCESS	0.00236581	7.28338e-05	239	14092	2166	169224	[OVER]
GO:0019353	protoporphyrinogen IX biosynthetic process from glutamate	BIOLOGICAL_PROCESS	0.00236581	7.30094e-05	3	4	2402	183312	[OVER]
GO:0009800	cinnamic acid biosynthetic process	BIOLOGICAL_PROCESS	0.00237041	7.38182e-05	5	29	2400	183287	[OVER]
GO:0009803	cinnamic acid metabolic process	BIOLOGICAL_PROCESS	0.00237041	7.38182e-05	5	29	2400	183287	[OVER]
GO:0016042	lipid catabolic process	BIOLOGICAL_PROCESS	0.00242965	7.5935e-05	20	550	2385	182766	[OVER]
GO:1901606	alpha-amino acid catabolic process	BIOLOGICAL_PROCESS	0.00243374	7.63356e-05	14	300	2391	183016	[OVER]
GO:0042180	cellular ketone metabolic process	BIOLOGICAL_PROCESS	0.00274036	8.73366e-05	16	384	2389	182932	[OVER]
GO:0009697	salicylic acid biosynthetic process	BIOLOGICAL_PROCESS	0.00274036	8.74877e-05	6	50	2399	183266	[OVER]
GO:0080142	regulation of salicylic acid biosynthetic process	BIOLOGICAL_PROCESS	0.00274036	8.74877e-05	6	50	2399	183266	[OVER]
GO:0045454	cell redox homeostasis	BIOLOGICAL_PROCESS	0.00277324	8.91586e-05	18	469	2387	182847	[OVER]
GO:0033036	macromolecule localization	BIOLOGICAL_PROCESS	0.00279384	9.01339e-05	89	4356	2316	178960	[OVER]
GO:0033993	response to lipid	BIOLOGICAL_PROCESS	0.00293937	9.54875e-05	26	833	2379	182483	[OVER]
GO:0030001	metal ion transport	BIOLOGICAL_PROCESS	0.00295483	9.63207e-05	38	1424	2367	181892	[OVER]
GO:0017000	antibiotic biosynthetic process	BIOLOGICAL_PROCESS	0.00325059	0.00010669	6	52	2399	183264	[OVER]
GO:0033540	fatty acid beta-oxidation using acyl-CoA oxidase	BIOLOGICAL_PROCESS	0.00348433	0.000115142	4	16	2401	183300	[OVER]
GO:0051641	cellular localization	BIOLOGICAL_PROCESS	0.0036052	0.000119683	81	3905	2324	179411	[OVER]
GO:0006091	generation of precursor metabolites and energy	BIOLOGICAL_PROCESS	0.00360677	0.000120401	47	1932	2358	181384	[OVER]
GO:0009063	cellular amino acid catabolic process	BIOLOGICAL_PROCESS	0.00369269	0.000123683	15	355	2390	182961	[OVER]
GO:0010243	response to organonitrogen compound	BIOLOGICAL_PROCESS	0.00370437	0.000124489	14	315	2391	183001	[OVER]
GO:0010817	regulation of hormone levels	BIOLOGICAL_PROCESS	0.00375608	0.000126647	18	483	2387	182833	[OVER]
GO:0071495	cellular response to endogenous stimulus	BIOLOGICAL_PROCESS	0.00394977	0.00013362	32	1149	2373	182167	[OVER]
GO:0051640	organelle localization	BIOLOGICAL_PROCESS	0.00402871	0.000136742	16	400	2389	182916	[OVER]
GO:0071705	nitrogen compound transport	BIOLOGICAL_PROCESS	0.00411718	0.000140207	87	4292	2318	179024	[OVER]
GO:0044255	cellular lipid metabolic process	BIOLOGICAL_PROCESS	0.00418948	0.000143138	63	2878	2342	180438	[OVER]
GO:0051174	regulation of phosphorus metabolic process	BIOLOGICAL_PROCESS	0.00435929	0.000149916	26	863	2379	182453	[OVER]
GO:0019220	regulation of phosphate metabolic process	BIOLOGICAL_PROCESS	0.00435929	0.000149916	26	863	2379	182453	[OVER]
GO:0010565	regulation of cellular ketone metabolic process	BIOLOGICAL_PROCESS	0.0044376	0.000153106	8	109	2397	183207	[OVER]
GO:0046189	phenol-containing compound biosynthetic process	BIOLOGICAL_PROCESS	0.00448007	0.000155074	6	56	2399	183260	[OVER]
GO:0035235	ionotropic glutamate receptor signaling pathway	BIOLOGICAL_PROCESS	0.00463706	0.000165461	7	82	2398	183234	[OVER]
GO:0046351	disaccharide biosynthetic process	BIOLOGICAL_PROCESS	0.00463706	0.00016283	10	174	2395	183142	[OVER]
GO:0007215	glutamate receptor signaling pathway	BIOLOGICAL_PROCESS	0.00463706	0.000165461	7	82	2398	183234	[OVER]
GO:1901701	cellular response to oxygen-containing compound	BIOLOGICAL_PROCESS	0.00463706	0.000165702	28	958	2377	182358	[OVER]
GO:0071310	cellular response to organic substance	BIOLOGICAL_PROCESS	0.0046493	0.00016666	35	1328	2370	181988	[OVER]
GO:0009605	response to external stimulus	BIOLOGICAL_PROCESS	0.00516887	0.000187601	39	1542	2366	181774	[OVER]
GO:0034645	cellular macromolecule biosynthetic process	BIOLOGICAL_PROCESS	0.0054025	0.000197291	237	14196	2168	169120	[OVER]
GO:0009639	response to red or far red light	BIOLOGICAL_PROCESS	0.00555307	0.000205278	11	215	2394	183101	[OVER]
GO:1901615	organic hydroxy compound metabolic process	BIOLOGICAL_PROCESS	0.00602657	0.000224807	25	837	2380	182479	[OVER]
GO:0010035	response to inorganic substance	BIOLOGICAL_PROCESS	0.00602657	0.000224311	28	984	2377	182332	[OVER]
GO:0010218	response to far red light	BIOLOGICAL_PROCESS	0.00616106	0.000231894	5	38	2400	183278	[OVER]
GO:0071483	cellular response to blue light	BIOLOGICAL_PROCESS	0.00616106	0.000231894	5	38	2400	183278	[OVER]
GO:0006635	fatty acid beta-oxidation	BIOLOGICAL_PROCESS	0.00665765	0.000252822	9	150	2396	183166	[OVER]
GO:0051649	establishment of localization in cell	BIOLOGICAL_PROCESS	0.00681605	0.000260365	71	3412	2334	179904	[OVER]
GO:0044242	cellular lipid catabolic process	BIOLOGICAL_PROCESS	0.00705337	0.00027101	14	341	2391	182975	[OVER]
GO:0019395	fatty acid oxidation	BIOLOGICAL_PROCESS	0.00719688	0.00027733	9	152	2396	183164	[OVER]
GO:0001676	long-chain fatty acid metabolic process	BIOLOGICAL_PROCESS	0.00731132	0.000283378	8	120	2397	183196	[OVER]
GO:0032870	cellular response to hormone stimulus	BIOLOGICAL_PROCESS	0.00739493	0.000289932	30	1100	2375	182216	[OVER]
GO:0023056	positive regulation of signaling	BIOLOGICAL_PROCESS	0.00742044	0.000292595	15	386	2390	182930	[OVER]
GO:0009967	positive regulation of signal transduction	BIOLOGICAL_PROCESS	0.00742044	0.000292595	15	386	2390	182930	[OVER]
GO:0008104	protein localization	BIOLOGICAL_PROCESS	0.00806854	0.000320862	75	3670	2330	179646	[OVER]
GO:0045087	innate immune response	BIOLOGICAL_PROCESS	0.00811901	0.000323778	13	306	2392	183010	[OVER]
GO:0006006	glucose metabolic process	BIOLOGICAL_PROCESS	0.00825553	0.000330752	10	191	2395	183125	[OVER]
GO:0006955	immune response	BIOLOGICAL_PROCESS	0.00829397	0.000333543	13	307	2392	183009	[OVER]
GO:0071482	cellular response to light stimulus	BIOLOGICAL_PROCESS	0.00858857	0.000347314	9	157	2396	183159	[OVER]
GO:0034440	lipid oxidation	BIOLOGICAL_PROCESS	0.00858857	0.000347314	9	157	2396	183159	[OVER]
GO:0009059	macromolecule biosynthetic process	BIOLOGICAL_PROCESS	0.0087368	0.000355266	240	14524	2165	168792	[OVER]
GO:0043086	negative regulation of catalytic activity	BIOLOGICAL_PROCESS	0.00928307	0.000378519	16	440	2389	182876	[OVER]
GO:0010647	positive regulation of cell communication	BIOLOGICAL_PROCESS	0.00944156	0.000388154	15	397	2390	182919	[OVER]
GO:0000186	activation of MAPKK activity	BIOLOGICAL_PROCESS	0.00977044	0.000405037	12	273	2393	183043	[OVER]
GO:0002376	immune system process	BIOLOGICAL_PROCESS	0.0103698	0.000433286	13	316	2392	183000	[OVER]
GO:0042737	drug catabolic process	BIOLOGICAL_PROCESS	0.0109334	0.000459283	18	540	2387	182776	[OVER]
GO:1902222	erythrose 4-phosphate/phosphoenolpyruvate family amino acid catabolic process	BIOLOGICAL_PROCESS	0.0112152	0.000473635	5	45	2400	183271	[OVER]
GO:0006559	L-phenylalanine catabolic process	BIOLOGICAL_PROCESS	0.0112152	0.000473635	5	45	2400	183271	[OVER]
GO:0044092	negative regulation of molecular function	BIOLOGICAL_PROCESS	0.0115575	0.000489384	16	451	2389	182865	[OVER]
GO:0006812	cation transport	BIOLOGICAL_PROCESS	0.0116693	0.000499347	52	2350	2353	180966	[OVER]
GO:0032259	methylation	BIOLOGICAL_PROCESS	0.0119341	0.000512015	56	2603	2349	180713	[OVER]
GO:0090501	RNA phosphodiester bond hydrolysis	BIOLOGICAL_PROCESS	0.0119659	0.000516061	24	3496	2381	179820	[UNDER]
GO:0044283	small molecule biosynthetic process	BIOLOGICAL_PROCESS	0.0119659	0.000514792	52	2359	2353	180957	[OVER]
GO:1901699	cellular response to nitrogen compound	BIOLOGICAL_PROCESS	0.0122757	0.000531212	9	167	2396	183149	[OVER]
GO:0032147	activation of protein kinase activity	BIOLOGICAL_PROCESS	0.0122757	0.000532171	14	366	2391	182950	[OVER]
GO:0007178	transmembrane receptor protein serine/threonine kinase signaling pathway	BIOLOGICAL_PROCESS	0.0130951	0.000573563	16	458	2389	182858	[OVER]
GO:0006865	amino acid transport	BIOLOGICAL_PROCESS	0.0134025	0.000588529	13	327	2392	182989	[OVER]
GO:0009414	response to water deprivation	BIOLOGICAL_PROCESS	0.01364	0.000600486	12	286	2393	183030	[OVER]
GO:0071396	cellular response to lipid	BIOLOGICAL_PROCESS	0.0138949	0.000613263	16	461	2389	182855	[OVER]
GO:1901361	organic cyclic compound catabolic process	BIOLOGICAL_PROCESS	0.0140859	0.000624847	25	895	2380	182421	[OVER]
GO:0015031	protein transport	BIOLOGICAL_PROCESS	0.0145411	0.000646668	67	3282	2338	180034	[OVER]
GO:0000272	polysaccharide catabolic process	BIOLOGICAL_PROCESS	0.0145776	0.000650796	17	510	2388	182806	[OVER]
GO:0007167	enzyme linked receptor protein signaling pathway	BIOLOGICAL_PROCESS	0.0146244	0.000655289	16	464	2389	182852	[OVER]
GO:0009737	response to abscisic acid	BIOLOGICAL_PROCESS	0.0146625	0.000658637	20	636	2385	182680	[OVER]
GO:0097305	response to alcohol	BIOLOGICAL_PROCESS	0.0150303	0.000678529	20	639	2385	182677	[OVER]
GO:0043648	dicarboxylic acid metabolic process	BIOLOGICAL_PROCESS	0.0152774	0.000691396	13	333	2392	182983	[OVER]
GO:0051338	regulation of transferase activity	BIOLOGICAL_PROCESS	0.0154485	0.000706981	21	701	2384	182615	[OVER]
GO:0046497	nicotinate nucleotide metabolic process	BIOLOGICAL_PROCESS	0.0154485	0.000709439	3	11	2402	183305	[OVER]
GO:0019357	nicotinate nucleotide biosynthetic process	BIOLOGICAL_PROCESS	0.0154485	0.000709439	3	11	2402	183305	[OVER]
GO:0019358	nicotinate nucleotide salvage	BIOLOGICAL_PROCESS	0.0154485	0.000709439	3	11	2402	183305	[OVER]
GO:0016999	antibiotic metabolic process	BIOLOGICAL_PROCESS	0.0156819	0.000725511	15	423	2390	182893	[OVER]
GO:0051603	proteolysis involved in cellular protein catabolic process	BIOLOGICAL_PROCESS	0.0156819	0.000723885	39	1654	2366	181662	[OVER]
GO:0009062	fatty acid catabolic process	BIOLOGICAL_PROCESS	0.015742	0.000730054	9	175	2396	183141	[OVER]
GO:0009312	oligosaccharide biosynthetic process	BIOLOGICAL_PROCESS	0.0157739	0.000733301	11	252	2394	183064	[OVER]
GO:0046942	carboxylic acid transport	BIOLOGICAL_PROCESS	0.0160247	0.000746755	16	470	2389	182846	[OVER]
GO:0043406	positive regulation of MAP kinase activity	BIOLOGICAL_PROCESS	0.0161485	0.000756143	12	294	2393	183022	[OVER]
GO:0043410	positive regulation of MAPK cascade	BIOLOGICAL_PROCESS	0.0161485	0.000756143	12	294	2393	183022	[OVER]
GO:0015849	organic acid transport	BIOLOGICAL_PROCESS	0.0162176	0.00076301	16	471	2389	182845	[OVER]
GO:0019725	cellular homeostasis	BIOLOGICAL_PROCESS	0.0167456	0.000791605	29	1104	2376	182212	[OVER]
GO:0016070	RNA metabolic process	BIOLOGICAL_PROCESS	0.0168182	0.00079692	240	14766	2165	168550	[OVER]
GO:0046885	regulation of hormone biosynthetic process	BIOLOGICAL_PROCESS	0.0169664	0.000805842	6	78	2399	183238	[OVER]
GO:0043405	regulation of MAP kinase activity	BIOLOGICAL_PROCESS	0.0171573	0.000822599	12	297	2393	183019	[OVER]
GO:0043408	regulation of MAPK cascade	BIOLOGICAL_PROCESS	0.0171573	0.000822599	12	297	2393	183019	[OVER]
GO:0062012	regulation of small molecule metabolic process	BIOLOGICAL_PROCESS	0.0176574	0.000848551	8	143	2397	183173	[OVER]
GO:0009637	response to blue light	BIOLOGICAL_PROCESS	0.0188012	0.000911945	6	80	2399	183236	[OVER]
GO:0045184	establishment of protein localization	BIOLOGICAL_PROCESS	0.0190061	0.00092401	67	3325	2338	179991	[OVER]
GO:0022414	reproductive process	BIOLOGICAL_PROCESS	0.0191466	0.000932987	46	2075	2359	181241	[OVER]
GO:0046289	isoflavonoid phytoalexin metabolic process	BIOLOGICAL_PROCESS	0.0201002	0.000988463	2	2	2403	183314	[OVER]
GO:0009701	isoflavonoid phytoalexin biosynthetic process	BIOLOGICAL_PROCESS	0.0201002	0.000988463	2	2	2403	183314	[OVER]
GO:0016051	carbohydrate biosynthetic process	BIOLOGICAL_PROCESS	0.0204281	0.00100687	29	1136	2376	182180	[OVER]
GO:0000003	reproduction	BIOLOGICAL_PROCESS	0.0204517	0.00101033	46	2092	2359	181224	[OVER]
GO:0043549	regulation of kinase activity	BIOLOGICAL_PROCESS	0.0226526	0.00113428	19	623	2386	182693	[OVER]
GO:0045860	positive regulation of protein kinase activity	BIOLOGICAL_PROCESS	0.0226526	0.00112799	14	397	2391	182919	[OVER]
GO:0044257	cellular protein catabolic process	BIOLOGICAL_PROCESS	0.0226526	0.00112982	39	1674	2366	181642	[OVER]
GO:0019439	aromatic compound catabolic process	BIOLOGICAL_PROCESS	0.0226526	0.00113397	23	828	2382	182488	[OVER]
GO:0042325	regulation of phosphorylation	BIOLOGICAL_PROCESS	0.022658	0.00113709	20	680	2385	182636	[OVER]
GO:0071229	cellular response to acid chemical	BIOLOGICAL_PROCESS	0.0230429	0.00116156	19	625	2386	182691	[OVER]
GO:0015711	organic anion transport	BIOLOGICAL_PROCESS	0.0230429	0.00115923	23	830	2382	182486	[OVER]
GO:0051173	positive regulation of nitrogen compound metabolic process	BIOLOGICAL_PROCESS	0.0236454	0.00119723	45	2041	2360	181275	[OVER]
GO:0016050	vesicle organization	BIOLOGICAL_PROCESS	0.0248383	0.0012632	14	402	2391	182914	[OVER]
GO:0071840	cellular component organization or biogenesis	BIOLOGICAL_PROCESS	0.0249113	0.00127161	181	10820	2224	172496	[OVER]
GO:0048522	positive regulation of cellular process	BIOLOGICAL_PROCESS	0.0249348	0.00127649	54	2588	2351	180728	[OVER]
GO:0001934	positive regulation of protein phosphorylation	BIOLOGICAL_PROCESS	0.0250695	0.00129181	14	403	2391	182913	[OVER]
GO:0010604	positive regulation of macromolecule metabolic process	BIOLOGICAL_PROCESS	0.025768	0.00133069	45	2064	2360	181252	[OVER]
GO:0045490	pectin catabolic process	BIOLOGICAL_PROCESS	0.0267838	0.00138615	8	155	2397	183161	[OVER]
GO:1901135	carbohydrate derivative metabolic process	BIOLOGICAL_PROCESS	0.0272836	0.00141507	62	3086	2343	180230	[OVER]
GO:0001932	regulation of protein phosphorylation	BIOLOGICAL_PROCESS	0.0274076	0.00142457	19	641	2386	182675	[OVER]
GO:0042886	amide transport	BIOLOGICAL_PROCESS	0.0276087	0.00143811	70	3583	2335	179733	[OVER]
GO:0033674	positive regulation of kinase activity	BIOLOGICAL_PROCESS	0.0276448	0.00144309	14	408	2391	182908	[OVER]
GO:0071478	cellular response to radiation	BIOLOGICAL_PROCESS	0.0276834	0.0014511	9	194	2396	183122	[OVER]
GO:0032502	developmental process	BIOLOGICAL_PROCESS	0.0276834	0.00145131	68	3436	2337	179880	[OVER]
GO:0009415	response to water	BIOLOGICAL_PROCESS	0.028068	0.00147462	12	319	2393	182997	[OVER]
GO:0048278	vesicle docking	BIOLOGICAL_PROCESS	0.029298	0.00155209	9	196	2396	183120	[OVER]
GO:0022406	membrane docking	BIOLOGICAL_PROCESS	0.029298	0.00155209	9	196	2396	183120	[OVER]
GO:0140056	organelle localization by membrane tethering	BIOLOGICAL_PROCESS	0.029298	0.00155209	9	196	2396	183120	[OVER]
GO:0045859	regulation of protein kinase activity	BIOLOGICAL_PROCESS	0.029489	0.00156909	18	590	2387	182726	[OVER]
GO:0010605	negative regulation of macromolecule metabolic process	BIOLOGICAL_PROCESS	0.030061	0.00160289	40	1779	2365	181537	[OVER]
GO:1902533	positive regulation of intracellular signal transduction	BIOLOGICAL_PROCESS	0.0300621	0.00162982	12	323	2393	182993	[OVER]
GO:1901617	organic hydroxy compound biosynthetic process	BIOLOGICAL_PROCESS	0.0300621	0.00161655	16	508	2389	182808	[OVER]
GO:0009791	post-embryonic development	BIOLOGICAL_PROCESS	0.0300621	0.00161732	34	1443	2371	181873	[OVER]
GO:1901360	organic cyclic compound metabolic process	BIOLOGICAL_PROCESS	0.031045	0.00169014	423	27928	1982	155388	[OVER]
GO:0071902	positive regulation of protein serine/threonine kinase activity	BIOLOGICAL_PROCESS	0.0313879	0.00171232	12	325	2393	182991	[OVER]
GO:0009072	aromatic amino acid family metabolic process	BIOLOGICAL_PROCESS	0.0317978	0.00173825	11	282	2394	183034	[OVER]
GO:0055088	lipid homeostasis	BIOLOGICAL_PROCESS	0.0320123	0.00175356	7	125	2398	183191	[OVER]
GO:1902223	erythrose 4-phosphate/phosphoenolpyruvate family amino acid biosynthetic process	BIOLOGICAL_PROCESS	0.0326508	0.0017995	3	16	2402	183300	[OVER]
GO:0009094	L-phenylalanine biosynthetic process	BIOLOGICAL_PROCESS	0.0326508	0.0017995	3	16	2402	183300	[OVER]
GO:0032205	negative regulation of telomere maintenance	BIOLOGICAL_PROCESS	0.0326508	0.0017995	3	16	2402	183300	[OVER]
GO:0042327	positive regulation of phosphorylation	BIOLOGICAL_PROCESS	0.0336081	0.00186733	14	420	2391	182896	[OVER]
GO:0032501	multicellular organismal process	BIOLOGICAL_PROCESS	0.033618	0.00187164	62	3102	2343	180214	[OVER]
GO:0023051	regulation of signaling	BIOLOGICAL_PROCESS	0.0348731	0.00196496	21	755	2384	182561	[OVER]
GO:0009966	regulation of signal transduction	BIOLOGICAL_PROCESS	0.0348731	0.00196496	21	755	2384	182561	[OVER]
GO:0071417	cellular response to organonitrogen compound	BIOLOGICAL_PROCESS	0.0350759	0.00198519	6	94	2399	183222	[OVER]
GO:0010562	positive regulation of phosphorus metabolic process	BIOLOGICAL_PROCESS	0.0350759	0.00198817	14	423	2391	182893	[OVER]
GO:0045937	positive regulation of phosphate metabolic process	BIOLOGICAL_PROCESS	0.0350759	0.00198817	14	423	2391	182893	[OVER]
GO:0006470	protein dephosphorylation	BIOLOGICAL_PROCESS	0.0356446	0.0020244	29	1188	2376	182128	[OVER]
GO:0015833	peptide transport	BIOLOGICAL_PROCESS	0.0357145	0.00203237	68	3487	2337	179829	[OVER]
GO:0031399	regulation of protein modification process	BIOLOGICAL_PROCESS	0.0370019	0.00210977	26	1017	2379	182299	[OVER]
GO:0098789	pre-mRNA cleavage required for polyadenylation	BIOLOGICAL_PROCESS	0.0370694	0.00212193	4	38	2401	183278	[OVER]
GO:0098787	mRNA cleavage involved in mRNA processing	BIOLOGICAL_PROCESS	0.0370694	0.00212193	4	38	2401	183278	[OVER]
GO:0010646	regulation of cell communication	BIOLOGICAL_PROCESS	0.0380641	0.0021874	21	766	2384	182550	[OVER]
GO:0018193	peptidyl-amino acid modification	BIOLOGICAL_PROCESS	0.039627	0.00229053	53	2590	2352	180726	[OVER]
GO:0048193	Golgi vesicle transport	BIOLOGICAL_PROCESS	0.0397017	0.00229929	20	700	2385	182616	[OVER]
GO:1902584	positive regulation of response to water deprivation	BIOLOGICAL_PROCESS	0.0397557	0.00231578	4	39	2401	183277	[OVER]
GO:0061024	membrane organization	BIOLOGICAL_PROCESS	0.0397557	0.00231431	23	860	2382	182456	[OVER]
GO:0006721	terpenoid metabolic process	BIOLOGICAL_PROCESS	0.0405559	0.00237148	11	294	2394	183022	[OVER]
GO:0009893	positive regulation of metabolic process	BIOLOGICAL_PROCESS	0.0405559	0.0023695	46	2176	2359	181140	[OVER]
GO:0046209	nitric oxide metabolic process	BIOLOGICAL_PROCESS	0.040987	0.00242882	2	4	2403	183312	[OVER]
GO:0006809	nitric oxide biosynthetic process	BIOLOGICAL_PROCESS	0.040987	0.00242882	2	4	2403	183312	[OVER]
GO:0006825	copper ion transport	BIOLOGICAL_PROCESS	0.0414607	0.00247547	5	67	2400	183249	[OVER]
GO:0046907	intracellular transport	BIOLOGICAL_PROCESS	0.0414724	0.00248082	64	3275	2341	180041	[OVER]
GO:0042545	cell wall modification	BIOLOGICAL_PROCESS	0.0415271	0.00248874	8	171	2397	183145	[OVER]
GO:0043085	positive regulation of catalytic activity	BIOLOGICAL_PROCESS	0.0417559	0.00251181	26	1042	2379	182274	[OVER]
GO:0007275	multicellular organism development	BIOLOGICAL_PROCESS	0.0436872	0.00263288	54	2665	2351	180651	[OVER]
GO:0009892	negative regulation of metabolic process	BIOLOGICAL_PROCESS	0.0440359	0.00265883	40	1831	2365	181485	[OVER]
GO:0009755	hormone-mediated signaling pathway	BIOLOGICAL_PROCESS	0.0445141	0.00269269	25	972	2380	182344	[OVER]
GO:0032268	regulation of cellular protein metabolic process	BIOLOGICAL_PROCESS	0.044816	0.00271597	36	1597	2369	181719	[OVER]
GO:0009738	abscisic acid-activated signaling pathway	BIOLOGICAL_PROCESS	0.0450725	0.00275171	11	300	2394	183016	[OVER]
GO:0072659	protein localization to plasma membrane	BIOLOGICAL_PROCESS	0.0453726	0.00279036	5	69	2400	183247	[OVER]
GO:0009813	flavonoid biosynthetic process	BIOLOGICAL_PROCESS	0.0453726	0.00278942	6	101	2399	183215	[OVER]
GO:0019365	pyridine nucleotide salvage	BIOLOGICAL_PROCESS	0.0453726	0.00277839	3	19	2402	183297	[OVER]
GO:0031325	positive regulation of cellular metabolic process	BIOLOGICAL_PROCESS	0.047035	0.00289787	45	2131	2360	181185	[OVER]
GO:0009411	response to UV	BIOLOGICAL_PROCESS	0.0492455	0.00304509	8	177	2397	183139	[OVER]
GO:0051246	regulation of protein metabolic process	BIOLOGICAL_PROCESS	0.0498489	0.00309357	36	1625	2369	181691	[OVER]
GO:0048194	Golgi vesicle budding	BIOLOGICAL_PROCESS	0.0498489	0.00309012	7	139	2398	183177	[OVER]
GO:0005623	cell	CELLULAR_COMPONENT	7.61727e-43	3.41314e-46	978	49643	1427	133673	[OVER]
GO:0044464	cell part	CELLULAR_COMPONENT	6.06864e-40	4.07884e-43	952	48684	1453	134632	[OVER]
GO:0016020	membrane	CELLULAR_COMPONENT	1.3657e-37	1.0709e-40	780	37884	1625	145432	[OVER]
GO:0016021	integral component of membrane	CELLULAR_COMPONENT	2.70503e-34	2.72715e-37	658	30916	1747	152400	[OVER]
GO:0031224	intrinsic component of membrane	CELLULAR_COMPONENT	2.84284e-34	3.18454e-37	659	30991	1746	152325	[OVER]
GO:0044425	membrane part	CELLULAR_COMPONENT	2.98507e-33	4.01263e-36	674	32214	1731	151102	[OVER]
GO:0005622	intracellular	CELLULAR_COMPONENT	2.40396e-22	8.34802e-25	808	44369	1597	138947	[OVER]
GO:0044424	intracellular part	CELLULAR_COMPONENT	2.40396e-22	8.34802e-25	808	44369	1597	138947	[OVER]
GO:0005737	cytoplasm	CELLULAR_COMPONENT	8.247e-18	3.97246e-20	504	25681	1901	157635	[OVER]
GO:0071944	cell periphery	CELLULAR_COMPONENT	1.20494e-17	5.939e-20	178	6339	2227	176977	[OVER]
GO:0005886	plasma membrane	CELLULAR_COMPONENT	7.3787e-16	4.1328e-18	155	5446	2250	177870	[OVER]
GO:0043227	membrane-bounded organelle	CELLULAR_COMPONENT	1.88317e-15	1.09695e-17	635	35169	1770	148147	[OVER]
GO:0043231	intracellular membrane-bounded organelle	CELLULAR_COMPONENT	8.61943e-15	5.3105e-17	623	34604	1782	148712	[OVER]
GO:0000943	retrotransposon nucleocapsid	CELLULAR_COMPONENT	5.38708e-14	3.92249e-16	12	5058	2393	178258	[UNDER]
GO:0043226	organelle	CELLULAR_COMPONENT	6.29207e-14	4.68586e-16	666	37919	1739	145397	[OVER]
GO:0043229	intracellular organelle	CELLULAR_COMPONENT	8.70216e-14	6.92118e-16	664	37863	1741	145453	[OVER]
GO:0044444	cytoplasmic part	CELLULAR_COMPONENT	2.39253e-10	2.30866e-12	394	21127	2011	162189	[OVER]
GO:0009507	chloroplast	CELLULAR_COMPONENT	3.1207e-05	6.25748e-07	114	5278	2291	178038	[OVER]
GO:0005634	nucleus	CELLULAR_COMPONENT	7.79104e-05	1.69313e-06	346	20492	2059	162824	[OVER]
GO:0009536	plastid	CELLULAR_COMPONENT	0.000122913	2.73997e-06	115	5519	2290	177797	[OVER]
GO:0012505	endomembrane system	CELLULAR_COMPONENT	0.000770735	2.05483e-05	119	6029	2286	177287	[OVER]
GO:0009532	plastid stroma	CELLULAR_COMPONENT	0.00567717	0.000210501	31	1131	2374	182185	[OVER]
GO:0044428	nuclear part	CELLULAR_COMPONENT	0.00650262	0.000246206	92	10049	2313	173267	[UNDER]
GO:0031090	organelle membrane	CELLULAR_COMPONENT	0.00735997	0.000286913	101	5271	2304	178045	[OVER]
GO:0009570	chloroplast stroma	CELLULAR_COMPONENT	0.0249113	0.00127249	28	1096	2377	182220	[OVER]
GO:0005777	peroxisome	CELLULAR_COMPONENT	0.029298	0.00155565	16	506	2389	182810	[OVER]
GO:0042579	microbody	CELLULAR_COMPONENT	0.029298	0.00155565	16	506	2389	182810	[OVER]
GO:0009505	plant-type cell wall	CELLULAR_COMPONENT	0.0300621	0.00162982	12	323	2393	182993	[OVER]
GO:0005829	cytosol	CELLULAR_COMPONENT	0.033338	0.00184858	91	4922	2314	178394	[OVER]
GO:0044435	plastid part	CELLULAR_COMPONENT	0.0386937	0.00222791	50	2417	2355	180899	[OVER]
GO:0005694	chromosome	CELLULAR_COMPONENT	0.0390276	0.00225151	39	1764	2366	181552	[OVER]
GO:0000123	histone acetyltransferase complex	CELLULAR_COMPONENT	0.040987	0.00242729	9	210	2396	183106	[OVER]
GO:1902493	acetyltransferase complex	CELLULAR_COMPONENT	0.0411346	0.0024514	10	252	2395	183064	[OVER]
GO:0031248	protein acetyltransferase complex	CELLULAR_COMPONENT	0.0411346	0.0024514	10	252	2395	183064	[OVER]
GO:0003824	catalytic activity	MOLECULAR_FUNCTION	2.14665e-85	2.40467e-89	1253	58929	1152	124387	[OVER]
GO:0016740	transferase activity	MOLECULAR_FUNCTION	4.11495e-33	5.99242e-36	564	25399	1841	157917	[OVER]
GO:0005488	binding	MOLECULAR_FUNCTION	6.4976e-32	1.019e-34	1011	55184	1394	128132	[OVER]
GO:0043167	ion binding	MOLECULAR_FUNCTION	2.8883e-28	5.82384e-31	621	30130	1784	153186	[OVER]
GO:0016773	phosphotransferase activity, alcohol group as acceptor	MOLECULAR_FUNCTION	1.06347e-25	2.8136e-28	203	6487	2202	176829	[OVER]
GO:0016301	kinase activity	MOLECULAR_FUNCTION	7.12134e-25	2.0741e-27	246	8777	2159	174539	[OVER]
GO:0016491	oxidoreductase activity	MOLECULAR_FUNCTION	4.21424e-22	1.51065e-24	221	7897	2184	175419	[OVER]
GO:0140096	catalytic activity, acting on a protein	MOLECULAR_FUNCTION	2.06337e-21	8.08983e-24	354	15448	2051	167868	[OVER]
GO:0004672	protein kinase activity	MOLECULAR_FUNCTION	4.28761e-21	1.72907e-23	169	5419	2236	177897	[OVER]
GO:0036094	small molecule binding	MOLECULAR_FUNCTION	5.89323e-20	2.44258e-22	387	17748	2018	165568	[OVER]
GO:0004674	protein serine/threonine kinase activity	MOLECULAR_FUNCTION	2.36538e-18	1.08637e-20	125	3656	2280	179660	[OVER]
GO:0043168	anion binding	MOLECULAR_FUNCTION	5.91266e-18	2.7818e-20	369	17165	2036	166151	[OVER]
GO:0008144	drug binding	MOLECULAR_FUNCTION	2.06663e-17	1.06491e-19	292	12728	2113	170588	[OVER]
GO:1901265	nucleoside phosphate binding	MOLECULAR_FUNCTION	3.75977e-17	2.06373e-19	360	16861	2045	166455	[OVER]
GO:0000166	nucleotide binding	MOLECULAR_FUNCTION	3.75977e-17	2.06373e-19	360	16861	2045	166455	[OVER]
GO:0097367	carbohydrate derivative binding	MOLECULAR_FUNCTION	2.35314e-15	1.39707e-17	326	15250	2079	168066	[OVER]
GO:0005524	ATP binding	MOLECULAR_FUNCTION	1.64306e-14	1.03071e-16	270	12089	2135	171227	[OVER]
GO:0016772	transferase activity, transferring phosphorus-containing groups	MOLECULAR_FUNCTION	2.90771e-14	1.88596e-16	288	13246	2117	170070	[OVER]
GO:0035639	purine ribonucleoside triphosphate binding	MOLECULAR_FUNCTION	3.06683e-14	2.02692e-16	293	13554	2112	169762	[OVER]
GO:0032559	adenyl ribonucleotide binding	MOLECULAR_FUNCTION	3.39315e-14	2.2806e-16	291	13453	2114	169863	[OVER]
GO:0017076	purine nucleotide binding	MOLECULAR_FUNCTION	3.81966e-14	2.61005e-16	316	14974	2089	168342	[OVER]
GO:0032553	ribonucleotide binding	MOLECULAR_FUNCTION	3.83802e-14	2.66559e-16	319	15141	2086	168175	[OVER]
GO:1901363	heterocyclic compound binding	MOLECULAR_FUNCTION	4.30399e-14	3.03743e-16	705	40534	1700	142782	[OVER]
GO:0030554	adenyl nucleotide binding	MOLECULAR_FUNCTION	4.38524e-14	3.1439e-16	291	13469	2114	169847	[OVER]
GO:0097159	organic cyclic compound binding	MOLECULAR_FUNCTION	6.29207e-14	4.79289e-16	705	40614	1700	142702	[OVER]
GO:0032555	purine ribonucleotide binding	MOLECULAR_FUNCTION	7.95262e-14	6.23595e-16	314	14946	2091	168370	[OVER]
GO:0003700	DNA-binding transcription factor activity	MOLECULAR_FUNCTION	2.08671e-11	1.84664e-13	78	2264	2327	181052	[OVER]
GO:0048037	cofactor binding	MOLECULAR_FUNCTION	2.84939e-11	2.5535e-13	115	4079	2290	179237	[OVER]
GO:0043169	cation binding	MOLECULAR_FUNCTION	1.65013e-10	1.5712e-12	298	14922	2107	168394	[OVER]
GO:0046872	metal ion binding	MOLECULAR_FUNCTION	2.39253e-10	2.33169e-12	295	14810	2110	168506	[OVER]
GO:0140110	transcription regulator activity	MOLECULAR_FUNCTION	7.41946e-10	7.31391e-12	86	2829	2319	180487	[OVER]
GO:0043565	sequence-specific DNA binding	MOLECULAR_FUNCTION	6.90753e-09	7.96993e-11	65	1967	2340	181349	[OVER]
GO:0016746	transferase activity, transferring acyl groups	MOLECULAR_FUNCTION	2.05201e-08	2.48255e-10	78	2659	2327	180657	[OVER]
GO:0003677	DNA binding	MOLECULAR_FUNCTION	3.25917e-08	4.01601e-10	185	8666	2220	174650	[OVER]
GO:0016705	oxidoreductase activity, acting on paired donors, with incorporation or reduction of molecular oxygen	MOLECULAR_FUNCTION	5.88816e-08	7.58529e-10	49	1343	2356	181973	[OVER]
GO:0050662	coenzyme binding	MOLECULAR_FUNCTION	1.3384e-07	1.79913e-09	68	2275	2337	181041	[OVER]
GO:0016874	ligase activity	MOLECULAR_FUNCTION	2.06436e-07	2.82124e-09	99	3902	2306	179414	[OVER]
GO:0004497	monooxygenase activity	MOLECULAR_FUNCTION	5.96686e-07	8.62243e-09	33	759	2372	182557	[OVER]
GO:0016157	sucrose synthase activity	MOLECULAR_FUNCTION	6.95764e-07	1.01321e-08	11	71	2394	183245	[OVER]
GO:0016174	NAD(P)H oxidase activity	MOLECULAR_FUNCTION	1.74498e-06	2.67797e-08	9	44	2396	183272	[OVER]
GO:0060089	molecular transducer activity	MOLECULAR_FUNCTION	2.1696e-06	3.35392e-08	40	1107	2365	182209	[OVER]
GO:0016787	hydrolase activity	MOLECULAR_FUNCTION	2.78774e-06	4.37194e-08	424	24984	1981	158332	[OVER]
GO:0050664	oxidoreductase activity, acting on NAD(P)H, oxygen as acceptor	MOLECULAR_FUNCTION	2.79049e-06	4.42126e-08	9	47	2396	183269	[OVER]
GO:0004523	RNA-DNA hybrid ribonuclease activity	MOLECULAR_FUNCTION	2.79049e-06	4.43878e-08	9	2865	2396	180451	[UNDER]
GO:0016634	oxidoreductase activity, acting on the CH-CH group of donors, oxygen as acceptor	MOLECULAR_FUNCTION	4.22348e-06	6.90745e-08	12	109	2393	183207	[OVER]
GO:0022857	transmembrane transporter activity	MOLECULAR_FUNCTION	4.72063e-06	7.8263e-08	124	5626	2281	177690	[OVER]
GO:0038023	signaling receptor activity	MOLECULAR_FUNCTION	7.28464e-06	1.23219e-07	34	898	2371	182418	[OVER]
GO:0016891	endoribonuclease activity, producing 5'-phosphomonoesters	MOLECULAR_FUNCTION	8.93164e-06	1.61084e-07	11	3035	2394	180281	[UNDER]
GO:0020037	heme binding	MOLECULAR_FUNCTION	9.11884e-06	1.66503e-07	39	1134	2366	182182	[OVER]
GO:0004521	endoribonuclease activity	MOLECULAR_FUNCTION	9.71867e-06	1.78544e-07	12	3150	2393	180166	[UNDER]
GO:0005215	transporter activity	MOLECULAR_FUNCTION	1.15558e-05	2.14883e-07	129	6042	2276	177274	[OVER]
GO:0035251	UDP-glucosyltransferase activity	MOLECULAR_FUNCTION	1.80538e-05	3.4785e-07	29	725	2376	182591	[OVER]
GO:0016893	endonuclease activity, active with either ribo- or deoxyribonucleic acids and producing 5'-phosphomonoesters	MOLECULAR_FUNCTION	2.35495e-05	4.59013e-07	13	3153	2392	180163	[UNDER]
GO:0046906	tetrapyrrole binding	MOLECULAR_FUNCTION	2.89388e-05	5.73783e-07	39	1183	2366	182133	[OVER]
GO:0005506	iron ion binding	MOLECULAR_FUNCTION	3.85907e-05	7.95418e-07	38	1151	2367	182165	[OVER]
GO:0000287	magnesium ion binding	MOLECULAR_FUNCTION	4.7564e-05	9.91028e-07	25	597	2380	182719	[OVER]
GO:0016757	transferase activity, transferring glycosyl groups	MOLECULAR_FUNCTION	4.7564e-05	9.89671e-07	75	3083	2330	180233	[OVER]
GO:0046527	glucosyltransferase activity	MOLECULAR_FUNCTION	5.72688e-05	1.2189e-06	32	907	2373	182409	[OVER]
GO:0004057	arginyltransferase activity	MOLECULAR_FUNCTION	8.95018e-05	1.97108e-06	5	12	2400	183304	[OVER]
GO:0016829	lyase activity	MOLECULAR_FUNCTION	8.95018e-05	1.97512e-06	54	2012	2351	181304	[OVER]
GO:0005515	protein binding	MOLECULAR_FUNCTION	0.000166708	3.82828e-06	146	7472	2259	175844	[OVER]
GO:0008194	UDP-glycosyltransferase activity	MOLECULAR_FUNCTION	0.000290779	7.05087e-06	38	1278	2367	182038	[OVER]
GO:0004888	transmembrane signaling receptor activity	MOLECULAR_FUNCTION	0.000338229	8.44909e-06	27	768	2378	182548	[OVER]
GO:0016616	oxidoreductase activity, acting on the CH-OH group of donors, NAD or NADP as acceptor	MOLECULAR_FUNCTION	0.000384523	9.77782e-06	31	942	2374	182374	[OVER]
GO:0051213	dioxygenase activity	MOLECULAR_FUNCTION	0.000394793	1.00832e-05	27	776	2378	182540	[OVER]
GO:0030746	isoflavone 4'-O-methyltransferase activity	MOLECULAR_FUNCTION	0.000489593	1.27787e-05	4	8	2401	183308	[OVER]
GO:0004842	ubiquitin-protein transferase activity	MOLECULAR_FUNCTION	0.000652229	1.71697e-05	39	1383	2366	181933	[OVER]
GO:0005509	calcium ion binding	MOLECULAR_FUNCTION	0.000692028	1.83724e-05	32	1040	2373	182276	[OVER]
GO:0019787	ubiquitin-like protein transferase activity	MOLECULAR_FUNCTION	0.000822272	2.20144e-05	40	1437	2365	181879	[OVER]
GO:0008911	lactaldehyde dehydrogenase activity	MOLECULAR_FUNCTION	0.000941482	2.53115e-05	4	10	2401	183306	[OVER]
GO:0016614	oxidoreductase activity, acting on CH-OH group of donors	MOLECULAR_FUNCTION	0.00105087	2.837e-05	33	1104	2372	182212	[OVER]
GO:0042578	phosphoric ester hydrolase activity	MOLECULAR_FUNCTION	0.00113437	3.10055e-05	56	2310	2349	181006	[OVER]
GO:0004540	ribonuclease activity	MOLECULAR_FUNCTION	0.0011527	3.16356e-05	19	3389	2386	179927	[UNDER]
GO:0008886	glyceraldehyde-3-phosphate dehydrogenase (NADP+) (non-phosphorylating) activity	MOLECULAR_FUNCTION	0.00123963	3.41602e-05	4	11	2401	183305	[OVER]
GO:0031406	carboxylic acid binding	MOLECULAR_FUNCTION	0.00135085	3.81331e-05	13	244	2392	183072	[OVER]
GO:0043177	organic acid binding	MOLECULAR_FUNCTION	0.00135085	3.81331e-05	13	244	2392	183072	[OVER]
GO:0003825	alpha,alpha-trehalose-phosphate synthase (UDP-forming) activity	MOLECULAR_FUNCTION	0.00159508	4.57421e-05	6	44	2399	183272	[OVER]
GO:0016791	phosphatase activity	MOLECULAR_FUNCTION	0.0016479	4.76262e-05	48	1916	2357	181400	[OVER]
GO:0016160	amylase activity	MOLECULAR_FUNCTION	0.00176592	5.14327e-05	9	120	2396	183196	[OVER]
GO:0016872	intramolecular lyase activity	MOLECULAR_FUNCTION	0.00194581	5.7326e-05	6	46	2399	183270	[OVER]
GO:0016741	transferase activity, transferring one-carbon groups	MOLECULAR_FUNCTION	0.00211842	6.28858e-05	58	2498	2347	180818	[OVER]
GO:0031420	alkali metal ion binding	MOLECULAR_FUNCTION	0.00236581	7.17576e-05	7	71	2398	183245	[OVER]
GO:0004519	endonuclease activity	MOLECULAR_FUNCTION	0.00236581	7.31447e-05	22	3580	2383	179736	[UNDER]
GO:0030955	potassium ion binding	MOLECULAR_FUNCTION	0.00236581	7.17576e-05	7	71	2398	183245	[OVER]
GO:0050297	stizolobate synthase activity	MOLECULAR_FUNCTION	0.00236581	7.30094e-05	3	4	2402	183312	[OVER]
GO:0015035	protein disulfide oxidoreductase activity	MOLECULAR_FUNCTION	0.00244917	7.70939e-05	12	226	2393	183090	[OVER]
GO:0004743	pyruvate kinase activity	MOLECULAR_FUNCTION	0.00246462	7.78564e-05	7	72	2398	183244	[OVER]
GO:0030234	enzyme regulator activity	MOLECULAR_FUNCTION	0.00276212	8.84917e-05	36	1326	2369	181990	[OVER]
GO:0003950	NAD+ ADP-ribosyltransferase activity	MOLECULAR_FUNCTION	0.00282091	9.13234e-05	7	74	2398	183242	[OVER]
GO:0008168	methyltransferase activity	MOLECULAR_FUNCTION	0.00314883	0.000102998	56	2423	2349	180893	[OVER]
GO:0045548	phenylalanine ammonia-lyase activity	MOLECULAR_FUNCTION	0.00340008	0.000111977	5	32	2400	183284	[OVER]
GO:0050660	flavin adenine dinucleotide binding	MOLECULAR_FUNCTION	0.0036052	0.000119944	22	662	2383	182654	[OVER]
GO:0005230	extracellular ligand-gated ion channel activity	MOLECULAR_FUNCTION	0.00463706	0.000165461	7	82	2398	183234	[OVER]
GO:0008066	glutamate receptor activity	MOLECULAR_FUNCTION	0.00463706	0.000165461	7	82	2398	183234	[OVER]
GO:0030594	neurotransmitter receptor activity	MOLECULAR_FUNCTION	0.00463706	0.000165461	7	82	2398	183234	[OVER]
GO:0022835	transmitter-gated channel activity	MOLECULAR_FUNCTION	0.00463706	0.000165461	7	82	2398	183234	[OVER]
GO:0022824	transmitter-gated ion channel activity	MOLECULAR_FUNCTION	0.00463706	0.000165461	7	82	2398	183234	[OVER]
GO:0004970	ionotropic glutamate receptor activity	MOLECULAR_FUNCTION	0.00463706	0.000165461	7	82	2398	183234	[OVER]
GO:0047500	(+)-borneol dehydrogenase activity	MOLECULAR_FUNCTION	0.00476429	0.000171849	3	6	2402	183310	[OVER]
GO:0004771	sterol esterase activity	MOLECULAR_FUNCTION	0.00476429	0.000171849	3	6	2402	183310	[OVER]
GO:0071949	FAD binding	MOLECULAR_FUNCTION	0.004799	0.000173639	13	286	2392	183030	[OVER]
GO:0004857	enzyme inhibitor activity	MOLECULAR_FUNCTION	0.00517328	0.000188341	16	412	2389	182904	[OVER]
GO:0004029	aldehyde dehydrogenase (NAD) activity	MOLECULAR_FUNCTION	0.00551995	0.000203435	7	85	2398	183231	[OVER]
GO:0015276	ligand-gated ion channel activity	MOLECULAR_FUNCTION	0.00551995	0.000203435	7	85	2398	183231	[OVER]
GO:0022834	ligand-gated channel activity	MOLECULAR_FUNCTION	0.00551995	0.000203435	7	85	2398	183231	[OVER]
GO:0098772	molecular function regulator	MOLECULAR_FUNCTION	0.00605139	0.00022641	38	1493	2367	181823	[OVER]
GO:0103025	alpha-amylase activity (releasing maltohexaose)	MOLECULAR_FUNCTION	0.00641898	0.000242321	4	20	2401	183296	[OVER]
GO:0016667	oxidoreductase activity, acting on a sulfur group of donors	MOLECULAR_FUNCTION	0.00673066	0.000256349	15	381	2390	182935	[OVER]
GO:0016747	transferase activity, transferring acyl groups other than amino-acyl groups	MOLECULAR_FUNCTION	0.00704159	0.000269768	42	1723	2363	181593	[OVER]
GO:0016627	oxidoreductase activity, acting on the CH-CH group of donors	MOLECULAR_FUNCTION	0.00721368	0.000278786	22	681	2383	182635	[OVER]
GO:0042803	protein homodimerization activity	MOLECULAR_FUNCTION	0.00735997	0.000286802	11	224	2394	183092	[OVER]
GO:0016407	acetyltransferase activity	MOLECULAR_FUNCTION	0.00736283	0.000287849	22	685	2383	182631	[OVER]
GO:0015036	disulfide oxidoreductase activity	MOLECULAR_FUNCTION	0.0074356	0.000294026	12	263	2393	183053	[OVER]
GO:0033293	monocarboxylic acid binding	MOLECULAR_FUNCTION	0.00806217	0.000319705	7	92	2398	183224	[OVER]
GO:0004109	coproporphyrinogen oxidase activity	MOLECULAR_FUNCTION	0.00825553	0.000331072	3	8	2402	183308	[OVER]
GO:0016841	ammonia-lyase activity	MOLECULAR_FUNCTION	0.00873129	0.000354064	5	42	2400	183274	[OVER]
GO:0016758	transferase activity, transferring hexosyl groups	MOLECULAR_FUNCTION	0.00939408	0.000384098	49	2142	2356	181174	[OVER]
GO:0016661	oxidoreductase activity, acting on other nitrogenous compounds as donors	MOLECULAR_FUNCTION	0.00944156	0.000388042	4	23	2401	183293	[OVER]
GO:0015318	inorganic molecular entity transmembrane transporter activity	MOLECULAR_FUNCTION	0.00970788	0.000400191	64	3045	2341	180271	[OVER]
GO:0052689	carboxylic ester hydrolase activity	MOLECULAR_FUNCTION	0.00977044	0.000406053	28	998	2377	182318	[OVER]
GO:0004709	MAP kinase kinase kinase activity	MOLECULAR_FUNCTION	0.00977044	0.000405037	12	273	2393	183043	[OVER]
GO:0005504	fatty acid binding	MOLECULAR_FUNCTION	0.0103391	0.000430846	5	44	2400	183272	[OVER]
GO:0050328	tetrahydroberberine oxidase activity	MOLECULAR_FUNCTION	0.0106952	0.00044808	4	24	2401	183292	[OVER]
GO:0140098	catalytic activity, acting on RNA	MOLECULAR_FUNCTION	0.0116344	0.000493946	41	5181	2364	178135	[UNDER]
GO:0097718	disordered domain specific binding	MOLECULAR_FUNCTION	0.0116693	0.000498527	2	1	2403	183315	[OVER]
GO:0008974	phosphoribulokinase activity	MOLECULAR_FUNCTION	0.0116693	0.000498527	2	1	2403	183315	[OVER]
GO:0102567	phospholipase A2 activity (consuming 1,2-dipalmitoylphosphatidylcholine)	MOLECULAR_FUNCTION	0.0129164	0.00056284	3	10	2402	183306	[OVER]
GO:0102568	phospholipase A2 activity consuming 1,2-dioleoylphosphatidylethanolamine)	MOLECULAR_FUNCTION	0.0129164	0.00056284	3	10	2402	183306	[OVER]
GO:0003997	acyl-CoA oxidase activity	MOLECULAR_FUNCTION	0.0130178	0.000568717	5	47	2400	183269	[OVER]
GO:0016755	transferase activity, transferring amino-acyl groups	MOLECULAR_FUNCTION	0.0140413	0.000621298	5	48	2400	183268	[OVER]
GO:0005516	calmodulin binding	MOLECULAR_FUNCTION	0.0145776	0.000651557	14	374	2391	182942	[OVER]
GO:0004556	alpha-amylase activity	MOLECULAR_FUNCTION	0.0148267	0.000667675	4	27	2401	183289	[OVER]
GO:0004516	nicotinate phosphoribosyltransferase activity	MOLECULAR_FUNCTION	0.0154485	0.000709439	3	11	2402	183305	[OVER]
GO:0004805	trehalose-phosphatase activity	MOLECULAR_FUNCTION	0.0154485	0.000709519	6	76	2399	183240	[OVER]
GO:0015075	ion transmembrane transporter activity	MOLECULAR_FUNCTION	0.0155284	0.00071493	65	3179	2340	180137	[OVER]
GO:0008374	O-acyltransferase activity	MOLECULAR_FUNCTION	0.016166	0.000758774	18	565	2387	182751	[OVER]
GO:0016706	2-oxoglutarate-dependent dioxygenase activity	MOLECULAR_FUNCTION	0.0164102	0.000773912	14	381	2391	182935	[OVER]
GO:0004724	magnesium-dependent protein serine/threonine phosphatase activity	MOLECULAR_FUNCTION	0.0169927	0.000808993	13	339	2392	182977	[OVER]
GO:0003964	RNA-directed DNA polymerase activity	MOLECULAR_FUNCTION	0.0171573	0.000819473	11	2056	2394	181260	[UNDER]
GO:0016879	ligase activity, forming carbon-nitrogen bonds	MOLECULAR_FUNCTION	0.0181583	0.000878726	19	597	2386	182719	[OVER]
GO:0004664	prephenate dehydratase activity	MOLECULAR_FUNCTION	0.0181583	0.000878259	3	12	2402	183304	[OVER]
GO:0047769	arogenate dehydratase activity	MOLECULAR_FUNCTION	0.0181583	0.000878259	3	12	2402	183304	[OVER]
GO:0004066	asparagine synthase (glutamine-hydrolyzing) activity	MOLECULAR_FUNCTION	0.0192585	0.000940595	5	53	2400	183263	[OVER]
GO:0102670	2,7,4'-trihydroxyisoflavanone-4'-O-methyltransferase activity	MOLECULAR_FUNCTION	0.0201002	0.000988463	2	2	2403	183314	[OVER]
GO:0016701	oxidoreductase activity, acting on single donors with incorporation of molecular oxygen	MOLECULAR_FUNCTION	0.0212527	0.00105228	11	264	2394	183052	[OVER]
GO:0019199	transmembrane receptor protein kinase activity	MOLECULAR_FUNCTION	0.0213611	0.00106004	20	675	2385	182641	[OVER]
GO:0016763	transferase activity, transferring pentosyl groups	MOLECULAR_FUNCTION	0.0233235	0.00117832	13	354	2392	182962	[OVER]
GO:0004675	transmembrane receptor protein serine/threonine kinase activity	MOLECULAR_FUNCTION	0.024224	0.00122924	16	494	2389	182822	[OVER]
GO:0051980	iron-nicotianamine transmembrane transporter activity	MOLECULAR_FUNCTION	0.025039	0.00128743	3	14	2402	183302	[OVER]
GO:0004514	nicotinate-nucleotide diphosphorylase (carboxylating) activity	MOLECULAR_FUNCTION	0.025039	0.00128743	3	14	2402	183302	[OVER]
GO:0004402	histone acetyltransferase activity	MOLECULAR_FUNCTION	0.0300621	0.00162982	12	323	2393	182993	[OVER]
GO:0004459	L-lactate dehydrogenase activity	MOLECULAR_FUNCTION	0.0300621	0.00163326	2	3	2403	183313	[OVER]
GO:0102671	6a-hydroxymaackiain-3-O-methyltransferase activity	MOLECULAR_FUNCTION	0.0300621	0.00163326	2	3	2403	183313	[OVER]
GO:0061733	peptide-lysine-N-acetyltransferase activity	MOLECULAR_FUNCTION	0.0300621	0.00162982	12	323	2393	182993	[OVER]
GO:0019203	carbohydrate phosphatase activity	MOLECULAR_FUNCTION	0.0300621	0.00161568	8	159	2397	183157	[OVER]
GO:0030599	pectinesterase activity	MOLECULAR_FUNCTION	0.032716	0.00180676	8	162	2397	183154	[OVER]
GO:0045330	aspartyl esterase activity	MOLECULAR_FUNCTION	0.0330804	0.00183059	7	126	2398	183190	[OVER]
GO:0004601	peroxidase activity	MOLECULAR_FUNCTION	0.03386	0.00189179	15	468	2390	182848	[OVER]
GO:0046983	protein dimerization activity	MOLECULAR_FUNCTION	0.03386	0.0018927	43	1961	2362	181355	[OVER]
GO:0046910	pectinesterase inhibitor activity	MOLECULAR_FUNCTION	0.0343539	0.00192416	5	63	2400	183253	[OVER]
GO:0016684	oxidoreductase activity, acting on peroxide as acceptor	MOLECULAR_FUNCTION	0.0343792	0.00192943	15	469	2390	182847	[OVER]
GO:0016702	oxidoreductase activity, acting on single donors with incorporation of molecular oxygen, incorporation of two atoms of oxygen	MOLECULAR_FUNCTION	0.0373977	0.00214491	9	206	2396	183110	[OVER]
GO:0003988	acetyl-CoA C-acyltransferase activity	MOLECULAR_FUNCTION	0.0397557	0.00231578	4	39	2401	183277	[OVER]
GO:0009703	nitrate reductase (NADH) activity	MOLECULAR_FUNCTION	0.040987	0.00242882	2	4	2403	183312	[OVER]
GO:0009882	blue light photoreceptor activity	MOLECULAR_FUNCTION	0.040987	0.00242274	3	18	2402	183298	[OVER]
GO:0050464	nitrate reductase (NADPH) activity	MOLECULAR_FUNCTION	0.040987	0.00242882	2	4	2403	183312	[OVER]
GO:0008940	nitrate reductase activity	MOLECULAR_FUNCTION	0.040987	0.00242882	2	4	2403	183312	[OVER]
GO:0016709	oxidoreductase activity, acting on paired donors, with incorporation or reduction of molecular oxygen, NAD(P)H as one donor, and incorporation of one atom of oxygen	MOLECULAR_FUNCTION	0.0411346	0.00244683	12	340	2393	182976	[OVER]
GO:0019842	vitamin binding	MOLECULAR_FUNCTION	0.0417357	0.00250592	20	713	2385	182603	[OVER]
GO:0004564	beta-fructofuranosidase activity	MOLECULAR_FUNCTION	0.0450355	0.00273936	4	41	2401	183275	[OVER]
GO:0047800	cysteamine dioxygenase activity	MOLECULAR_FUNCTION	0.0450355	0.00273936	4	41	2401	183275	[OVER]
GO:0042802	identical protein binding	MOLECULAR_FUNCTION	0.0450725	0.00274716	14	439	2391	182877	[OVER]
GO:0004022	alcohol dehydrogenase (NAD) activity	MOLECULAR_FUNCTION	0.0453726	0.00278942	6	101	2399	183215	[OVER]
GO:0008171	O-methyltransferase activity	MOLECULAR_FUNCTION	0.047733	0.00294622	8	176	2397	183140	[OVER]

## Sheet: Susceptible 12hr Ctrl-12hr Inoc
Table S5. Significantly enriched GOs for 12hrs Control-12hrs Inoculated comparison in the Susceptible genotype. Green: over-represented terms, red: under-represented terms
GO-ID	Term	Category	FDR	P-Value	#Test	#Ref	#notAnnotTest	#notAnnotRef	Over/Under
GO:0008152	metabolic process	BIOLOGICAL_PROCESS	1.72066e-34	3.85495e-38	665	61819	639	122598	[OVER]
GO:0009987	cellular process	BIOLOGICAL_PROCESS	2.51066e-21	1.96871e-24	604	60189	700	124228	[OVER]
GO:0071704	organic substance metabolic process	BIOLOGICAL_PROCESS	3.15578e-18	2.82808e-21	542	53795	762	130622	[OVER]
GO:0044237	cellular metabolic process	BIOLOGICAL_PROCESS	6.62003e-16	1.11236e-18	515	51796	789	132621	[OVER]
GO:0055114	oxidation-reduction process	BIOLOGICAL_PROCESS	5.02074e-13	9.56117e-16	127	8182	1177	176235	[OVER]
GO:0050896	response to stimulus	BIOLOGICAL_PROCESS	1.71002e-12	3.448e-15	165	12138	1139	172279	[OVER]
GO:0065007	biological regulation	BIOLOGICAL_PROCESS	2.8263e-12	6.33202e-15	207	16730	1097	167687	[OVER]
GO:0044238	primary metabolic process	BIOLOGICAL_PROCESS	4.38551e-12	1.03165e-14	495	51611	809	132806	[OVER]
GO:0043412	macromolecule modification	BIOLOGICAL_PROCESS	3.0269e-11	7.45958e-14	177	13898	1127	170519	[OVER]
GO:1901564	organonitrogen compound metabolic process	BIOLOGICAL_PROCESS	2.27346e-10	6.36682e-13	279	25861	1025	158556	[OVER]
GO:0009056	catabolic process	BIOLOGICAL_PROCESS	5.45123e-10	1.58768e-12	91	5646	1213	178771	[OVER]
GO:0006464	cellular protein modification process	BIOLOGICAL_PROCESS	1.15552e-09	3.62436e-12	156	12297	1148	172120	[OVER]
GO:0036211	protein modification process	BIOLOGICAL_PROCESS	1.15552e-09	3.62436e-12	156	12297	1148	172120	[OVER]
GO:0015074	DNA integration	BIOLOGICAL_PROCESS	2.82956e-09	9.82596e-12	10	7021	1294	177396	[UNDER]
GO:0005975	carbohydrate metabolic process	BIOLOGICAL_PROCESS	4.16807e-09	1.4941e-11	74	4331	1230	180086	[OVER]
GO:0006796	phosphate-containing compound metabolic process	BIOLOGICAL_PROCESS	4.25697e-09	1.57365e-11	160	12931	1144	171486	[OVER]
GO:0009813	flavonoid biosynthetic process	BIOLOGICAL_PROCESS	4.82162e-09	1.8364e-11	12	95	1292	184322	[OVER]
GO:0006793	phosphorus metabolic process	BIOLOGICAL_PROCESS	7.15343e-09	2.80464e-11	160	13046	1144	171371	[OVER]
GO:1901575	organic substance catabolic process	BIOLOGICAL_PROCESS	7.21472e-09	2.99031e-11	82	5110	1222	179307	[OVER]
GO:0044267	cellular protein metabolic process	BIOLOGICAL_PROCESS	7.21472e-09	2.97203e-11	194	16817	1110	167600	[OVER]
GO:0009812	flavonoid metabolic process	BIOLOGICAL_PROCESS	1.76872e-08	7.92525e-11	12	109	1292	184308	[OVER]
GO:0050789	regulation of biological process	BIOLOGICAL_PROCESS	2.34779e-08	1.12112e-10	170	14422	1134	169995	[OVER]
GO:0019684	photosynthesis, light reaction	BIOLOGICAL_PROCESS	2.34779e-08	1.13089e-10	15	211	1289	184206	[OVER]
GO:0015979	photosynthesis	BIOLOGICAL_PROCESS	1.21937e-07	6.96625e-10	20	475	1284	183942	[OVER]
GO:0050794	regulation of cellular process	BIOLOGICAL_PROCESS	1.52787e-07	8.94305e-10	155	13161	1149	171256	[OVER]
GO:0009311	oligosaccharide metabolic process	BIOLOGICAL_PROCESS	2.6231e-07	1.70426e-09	19	449	1285	183968	[OVER]
GO:0006259	DNA metabolic process	BIOLOGICAL_PROCESS	2.62802e-07	1.76634e-09	33	11337	1271	173080	[UNDER]
GO:0019538	protein metabolic process	BIOLOGICAL_PROCESS	3.62553e-07	2.51801e-09	225	21425	1079	162992	[OVER]
GO:0005984	disaccharide metabolic process	BIOLOGICAL_PROCESS	4.69398e-07	3.36524e-09	17	367	1287	184050	[OVER]
GO:0009714	chalcone metabolic process	BIOLOGICAL_PROCESS	5.44101e-07	4.1446e-09	5	5	1299	184412	[OVER]
GO:0009715	chalcone biosynthetic process	BIOLOGICAL_PROCESS	5.44101e-07	4.1446e-09	5	5	1299	184412	[OVER]
GO:0016310	phosphorylation	BIOLOGICAL_PROCESS	1.15127e-06	9.02757e-09	116	9316	1188	175101	[OVER]
GO:0006807	nitrogen compound metabolic process	BIOLOGICAL_PROCESS	1.77516e-06	1.43174e-08	421	46578	883	137839	[OVER]
GO:0009699	phenylpropanoid biosynthetic process	BIOLOGICAL_PROCESS	1.80581e-06	1.47669e-08	11	142	1293	184275	[OVER]
GO:0042221	response to chemical	BIOLOGICAL_PROCESS	3.0309e-06	2.51245e-08	69	4653	1235	179764	[OVER]
GO:0019222	regulation of metabolic process	BIOLOGICAL_PROCESS	3.5788e-06	3.04681e-08	112	9118	1192	175299	[OVER]
GO:0055085	transmembrane transport	BIOLOGICAL_PROCESS	3.59699e-06	3.10259e-08	82	5983	1222	178434	[OVER]
GO:0006950	response to stress	BIOLOGICAL_PROCESS	4.02705e-06	3.51865e-08	79	5695	1225	178722	[OVER]
GO:0006811	ion transport	BIOLOGICAL_PROCESS	4.29104e-06	3.79738e-08	62	4038	1242	180379	[OVER]
GO:0009057	macromolecule catabolic process	BIOLOGICAL_PROCESS	4.32343e-06	3.9229e-08	51	3024	1253	181393	[OVER]
GO:0009768	photosynthesis, light harvesting in photosystem I	BIOLOGICAL_PROCESS	4.32343e-06	3.91054e-08	6	22	1298	184395	[OVER]
GO:0006468	protein phosphorylation	BIOLOGICAL_PROCESS	4.42763e-06	4.06705e-08	78	5597	1226	178820	[OVER]
GO:0009628	response to abiotic stimulus	BIOLOGICAL_PROCESS	5.08692e-06	4.8436e-08	43	2359	1261	182058	[OVER]
GO:0051716	cellular response to stimulus	BIOLOGICAL_PROCESS	5.08692e-06	4.82972e-08	102	8112	1202	176305	[OVER]
GO:0009058	biosynthetic process	BIOLOGICAL_PROCESS	5.375e-06	5.23832e-08	208	20197	1096	164220	[OVER]
GO:0009765	photosynthesis, light harvesting	BIOLOGICAL_PROCESS	6.4551e-06	6.43557e-08	8	67	1296	184350	[OVER]
GO:0060255	regulation of macromolecule metabolic process	BIOLOGICAL_PROCESS	9.37416e-06	9.76584e-08	107	8740	1197	175677	[OVER]
GO:1901576	organic substance biosynthetic process	BIOLOGICAL_PROCESS	1.21111e-05	1.31598e-07	202	19708	1102	164709	[OVER]
GO:0043170	macromolecule metabolic process	BIOLOGICAL_PROCESS	1.72692e-05	1.99252e-07	392	43779	912	140638	[OVER]
GO:1901565	organonitrogen compound catabolic process	BIOLOGICAL_PROCESS	1.8616e-05	2.16877e-07	46	2736	1258	181681	[OVER]
GO:0043086	negative regulation of catalytic activity	BIOLOGICAL_PROCESS	1.96629e-05	2.31276e-07	16	440	1288	183977	[OVER]
GO:0006810	transport	BIOLOGICAL_PROCESS	2.56739e-05	3.10606e-07	130	11561	1174	172856	[OVER]
GO:0044092	negative regulation of molecular function	BIOLOGICAL_PROCESS	2.59903e-05	3.17346e-07	16	451	1288	183966	[OVER]
GO:0009698	phenylpropanoid metabolic process	BIOLOGICAL_PROCESS	2.7076e-05	3.34213e-07	12	242	1292	184175	[OVER]
GO:0080090	regulation of primary metabolic process	BIOLOGICAL_PROCESS	2.88425e-05	3.68326e-07	97	7949	1207	176468	[OVER]
GO:0031323	regulation of cellular metabolic process	BIOLOGICAL_PROCESS	2.93186e-05	3.84258e-07	100	8236	1204	176181	[OVER]
GO:0051179	localization	BIOLOGICAL_PROCESS	2.97047e-05	3.92646e-07	134	12064	1170	172353	[OVER]
GO:0018298	protein-chromophore linkage	BIOLOGICAL_PROCESS	3.03295e-05	4.04303e-07	7	58	1297	184359	[OVER]
GO:0051171	regulation of nitrogen compound metabolic process	BIOLOGICAL_PROCESS	3.1695e-05	4.26056e-07	96	7845	1208	176572	[OVER]
GO:0010468	regulation of gene expression	BIOLOGICAL_PROCESS	4.18052e-05	5.71327e-07	89	7147	1215	177270	[OVER]
GO:0051234	establishment of localization	BIOLOGICAL_PROCESS	4.52714e-05	6.23769e-07	130	11678	1174	172739	[OVER]
GO:0017144	drug metabolic process	BIOLOGICAL_PROCESS	5.91559e-05	8.28328e-07	31	1583	1273	182834	[OVER]
GO:0009889	regulation of biosynthetic process	BIOLOGICAL_PROCESS	6.60675e-05	9.3991e-07	83	6584	1221	177833	[OVER]
GO:0044283	small molecule biosynthetic process	BIOLOGICAL_PROCESS	6.7766e-05	9.71665e-07	40	2371	1264	182046	[OVER]
GO:0044262	cellular carbohydrate metabolic process	BIOLOGICAL_PROCESS	7.33564e-05	1.07643e-06	34	1857	1270	182560	[OVER]
GO:0044550	secondary metabolite biosynthetic process	BIOLOGICAL_PROCESS	9.6947e-05	1.43352e-06	11	230	1293	184187	[OVER]
GO:0044248	cellular catabolic process	BIOLOGICAL_PROCESS	0.000109357	1.64152e-06	61	4392	1243	180025	[OVER]
GO:0044281	small molecule metabolic process	BIOLOGICAL_PROCESS	0.000121114	1.83157e-06	83	6723	1221	177694	[OVER]
GO:0019748	secondary metabolic process	BIOLOGICAL_PROCESS	0.000121579	1.85222e-06	15	457	1289	183960	[OVER]
GO:0044249	cellular biosynthetic process	BIOLOGICAL_PROCESS	0.000140076	2.16539e-06	191	19222	1113	165195	[OVER]
GO:0016311	dephosphorylation	BIOLOGICAL_PROCESS	0.000143551	2.23519e-06	36	2085	1268	182332	[OVER]
GO:0031326	regulation of cellular biosynthetic process	BIOLOGICAL_PROCESS	0.000173484	2.77901e-06	81	6550	1223	177867	[OVER]
GO:0042737	drug catabolic process	BIOLOGICAL_PROCESS	0.000196589	3.17115e-06	16	542	1288	183875	[OVER]
GO:0009312	oligosaccharide biosynthetic process	BIOLOGICAL_PROCESS	0.000204684	3.32466e-06	11	252	1293	184165	[OVER]
GO:0006091	generation of precursor metabolites and energy	BIOLOGICAL_PROCESS	0.000223133	3.6743e-06	34	1945	1270	182472	[OVER]
GO:0030163	protein catabolic process	BIOLOGICAL_PROCESS	0.000234859	3.96819e-06	34	1956	1270	182461	[OVER]
GO:2000112	regulation of cellular macromolecule biosynthetic process	BIOLOGICAL_PROCESS	0.000263956	4.49437e-06	78	6358	1226	178059	[OVER]
GO:0010556	regulation of macromolecule biosynthetic process	BIOLOGICAL_PROCESS	0.000285236	4.91689e-06	79	6448	1225	177969	[OVER]
GO:0009314	response to radiation	BIOLOGICAL_PROCESS	0.000391595	6.88701e-06	21	938	1283	183479	[OVER]
GO:0046351	disaccharide biosynthetic process	BIOLOGICAL_PROCESS	0.000416189	7.36618e-06	9	175	1295	184242	[OVER]
GO:0051252	regulation of RNA metabolic process	BIOLOGICAL_PROCESS	0.000487845	8.68907e-06	75	6127	1229	178290	[OVER]
GO:0034220	ion transmembrane transport	BIOLOGICAL_PROCESS	0.000492702	8.83077e-06	43	2872	1261	181545	[OVER]
GO:0019219	regulation of nucleobase-containing compound metabolic process	BIOLOGICAL_PROCESS	0.000522662	9.48485e-06	77	6380	1227	178037	[OVER]
GO:0006952	defense response	BIOLOGICAL_PROCESS	0.000554661	1.01277e-05	23	1121	1281	183296	[OVER]
GO:1903506	regulation of nucleic acid-templated transcription	BIOLOGICAL_PROCESS	0.000663557	1.2339e-05	72	5884	1232	178533	[OVER]
GO:2001141	regulation of RNA biosynthetic process	BIOLOGICAL_PROCESS	0.000663557	1.2339e-05	72	5884	1232	178533	[OVER]
GO:0005985	sucrose metabolic process	BIOLOGICAL_PROCESS	0.000674766	1.2623e-05	8	142	1296	184275	[OVER]
GO:0046777	protein autophosphorylation	BIOLOGICAL_PROCESS	0.000701671	1.3205e-05	13	412	1291	184005	[OVER]
GO:0006355	regulation of transcription, DNA-templated	BIOLOGICAL_PROCESS	0.000795192	1.5054e-05	71	5797	1233	178620	[OVER]
GO:0051346	negative regulation of hydrolase activity	BIOLOGICAL_PROCESS	0.00087154	1.67923e-05	9	195	1295	184222	[OVER]
GO:0006812	cation transport	BIOLOGICAL_PROCESS	0.000956179	1.86373e-05	37	2365	1267	182052	[OVER]
GO:0044260	cellular macromolecule metabolic process	BIOLOGICAL_PROCESS	0.00104698	2.05245e-05	309	34916	995	149501	[OVER]
GO:0030001	metal ion transport	BIOLOGICAL_PROCESS	0.00115503	2.27719e-05	26	1436	1278	182981	[OVER]
GO:0016052	carbohydrate catabolic process	BIOLOGICAL_PROCESS	0.00131757	2.62716e-05	22	1111	1282	183306	[OVER]
GO:0009416	response to light stimulus	BIOLOGICAL_PROCESS	0.00131871	2.64422e-05	19	872	1285	183545	[OVER]
GO:0010200	response to chitin	BIOLOGICAL_PROCESS	0.00164187	3.34737e-05	5	47	1299	184370	[OVER]
GO:0098660	inorganic ion transmembrane transport	BIOLOGICAL_PROCESS	0.00175929	3.60647e-05	33	2099	1271	182318	[OVER]
GO:0005992	trehalose biosynthetic process	BIOLOGICAL_PROCESS	0.00188832	3.93444e-05	7	122	1297	184295	[OVER]
GO:0052547	regulation of peptidase activity	BIOLOGICAL_PROCESS	0.00269594	5.76817e-05	7	130	1297	184287	[OVER]
GO:0070887	cellular response to chemical stimulus	BIOLOGICAL_PROCESS	0.0028021	6.05809e-05	34	2234	1270	182183	[OVER]
GO:0006351	transcription, DNA-templated	BIOLOGICAL_PROCESS	0.00306507	6.66095e-05	75	6548	1229	177869	[OVER]
GO:0010393	galacturonan metabolic process	BIOLOGICAL_PROCESS	0.00373382	8.28158e-05	10	300	1294	184117	[OVER]
GO:0045488	pectin metabolic process	BIOLOGICAL_PROCESS	0.00373382	8.28158e-05	10	300	1294	184117	[OVER]
GO:0009607	response to biotic stimulus	BIOLOGICAL_PROCESS	0.00418654	9.4733e-05	20	1046	1284	183371	[OVER]
GO:0097659	nucleic acid-templated transcription	BIOLOGICAL_PROCESS	0.00423133	9.66944e-05	75	6614	1229	177803	[OVER]
GO:0051186	cofactor metabolic process	BIOLOGICAL_PROCESS	0.00455997	0.000105226	29	1824	1275	182593	[OVER]
GO:0016051	carbohydrate biosynthetic process	BIOLOGICAL_PROCESS	0.00475204	0.000111255	21	1144	1283	183273	[OVER]
GO:0032774	RNA biosynthetic process	BIOLOGICAL_PROCESS	0.00495808	0.000116635	76	6770	1228	177647	[OVER]
GO:0010951	negative regulation of endopeptidase activity	BIOLOGICAL_PROCESS	0.00514261	0.00012328	6	102	1298	184315	[OVER]
GO:0005991	trehalose metabolic process	BIOLOGICAL_PROCESS	0.00519163	0.000125036	7	148	1297	184269	[OVER]
GO:0042181	ketone biosynthetic process	BIOLOGICAL_PROCESS	0.00555842	0.000136188	8	202	1296	184215	[OVER]
GO:0010466	negative regulation of peptidase activity	BIOLOGICAL_PROCESS	0.00555842	0.000136361	6	104	1298	184313	[OVER]
GO:0051248	negative regulation of protein metabolic process	BIOLOGICAL_PROCESS	0.00592344	0.000148634	11	388	1293	184029	[OVER]
GO:0032269	negative regulation of cellular protein metabolic process	BIOLOGICAL_PROCESS	0.00592344	0.000148634	11	388	1293	184029	[OVER]
GO:0019953	sexual reproduction	BIOLOGICAL_PROCESS	0.00603755	0.000152173	7	153	1297	184264	[OVER]
GO:0010033	response to organic substance	BIOLOGICAL_PROCESS	0.00724583	0.000185062	34	2382	1270	182035	[OVER]
GO:0044703	multi-organism reproductive process	BIOLOGICAL_PROCESS	0.00741437	0.000190832	7	159	1297	184258	[OVER]
GO:0052548	regulation of endopeptidase activity	BIOLOGICAL_PROCESS	0.00741437	0.000191028	6	111	1298	184306	[OVER]
GO:0006470	protein dephosphorylation	BIOLOGICAL_PROCESS	0.00766546	0.000200039	21	1196	1283	183221	[OVER]
GO:0071214	cellular response to abiotic stimulus	BIOLOGICAL_PROCESS	0.00779144	0.00020598	9	274	1295	184143	[OVER]
GO:0104004	cellular response to environmental stimulus	BIOLOGICAL_PROCESS	0.00779144	0.00020598	9	274	1295	184143	[OVER]
GO:0010207	photosystem II assembly	BIOLOGICAL_PROCESS	0.00825915	0.000220195	5	72	1299	184345	[OVER]
GO:0009553	embryo sac development	BIOLOGICAL_PROCESS	0.00881752	0.000237057	7	165	1297	184252	[OVER]
GO:0098657	import into cell	BIOLOGICAL_PROCESS	0.00885842	0.000240141	11	411	1293	184006	[OVER]
GO:0032259	methylation	BIOLOGICAL_PROCESS	0.00895517	0.000243767	36	2623	1268	181794	[OVER]
GO:0034219	carbohydrate transmembrane transport	BIOLOGICAL_PROCESS	0.00923783	0.000252496	8	222	1296	184195	[OVER]
GO:0055046	microgametogenesis	BIOLOGICAL_PROCESS	0.00956874	0.000262613	4	40	1300	184377	[OVER]
GO:0007165	signal transduction	BIOLOGICAL_PROCESS	0.0101755	0.000283825	52	4267	1252	180150	[OVER]
GO:0023052	signaling	BIOLOGICAL_PROCESS	0.0102104	0.000285942	52	4272	1252	180145	[OVER]
GO:0006624	vacuolar protein processing	BIOLOGICAL_PROCESS	0.0108988	0.000307661	3	16	1301	184401	[OVER]
GO:0016999	antibiotic metabolic process	BIOLOGICAL_PROCESS	0.0115518	0.000328683	11	427	1293	183990	[OVER]
GO:0030162	regulation of proteolysis	BIOLOGICAL_PROCESS	0.0123194	0.000354665	8	234	1296	184183	[OVER]
GO:0065008	regulation of biological quality	BIOLOGICAL_PROCESS	0.0127422	0.000369692	39	2976	1265	181441	[OVER]
GO:0045861	negative regulation of proteolysis	BIOLOGICAL_PROCESS	0.0129804	0.000380964	6	127	1298	184290	[OVER]
GO:0051704	multi-organism process	BIOLOGICAL_PROCESS	0.0144888	0.000426857	25	1601	1279	182816	[OVER]
GO:0010114	response to red light	BIOLOGICAL_PROCESS	0.0145708	0.000430904	4	46	1300	184371	[OVER]
GO:1901362	organic cyclic compound biosynthetic process	BIOLOGICAL_PROCESS	0.0157955	0.000472431	114	11582	1190	172835	[OVER]
GO:0071555	cell wall organization	BIOLOGICAL_PROCESS	0.0161508	0.000484868	17	927	1287	183490	[OVER]
GO:0006278	RNA-dependent DNA biosynthetic process	BIOLOGICAL_PROCESS	0.0175437	0.000528648	3	2113	1301	182304	[UNDER]
GO:0006979	response to oxidative stress	BIOLOGICAL_PROCESS	0.0178181	0.000538913	15	767	1289	183650	[OVER]
GO:0072511	divalent inorganic cation transport	BIOLOGICAL_PROCESS	0.0178389	0.000543541	12	529	1292	183888	[OVER]
GO:0070838	divalent metal ion transport	BIOLOGICAL_PROCESS	0.0178389	0.000543541	12	529	1292	183888	[OVER]
GO:0010243	response to organonitrogen compound	BIOLOGICAL_PROCESS	0.0200325	0.000612622	9	320	1295	184097	[OVER]
GO:1990748	cellular detoxification	BIOLOGICAL_PROCESS	0.0206667	0.000641275	14	698	1290	183719	[OVER]
GO:0071478	cellular response to radiation	BIOLOGICAL_PROCESS	0.0206667	0.000639625	7	196	1297	184221	[OVER]
GO:0097237	cellular response to toxic substance	BIOLOGICAL_PROCESS	0.0207969	0.000649977	14	699	1290	183718	[OVER]
GO:0009892	negative regulation of metabolic process	BIOLOGICAL_PROCESS	0.0207969	0.000647705	27	1844	1277	182573	[OVER]
GO:0051254	positive regulation of RNA metabolic process	BIOLOGICAL_PROCESS	0.0216944	0.000680456	21	1303	1283	183114	[OVER]
GO:0019438	aromatic compound biosynthetic process	BIOLOGICAL_PROCESS	0.022147	0.000702095	109	11107	1195	173310	[OVER]
GO:0071472	cellular response to salt stress	BIOLOGICAL_PROCESS	0.0223465	0.000710922	4	53	1300	184364	[OVER]
GO:0046209	nitric oxide metabolic process	BIOLOGICAL_PROCESS	0.0224011	0.000725208	2	4	1302	184413	[OVER]
GO:0006809	nitric oxide biosynthetic process	BIOLOGICAL_PROCESS	0.0224011	0.000725208	2	4	1302	184413	[OVER]
GO:0098754	detoxification	BIOLOGICAL_PROCESS	0.0225607	0.000732901	14	708	1290	183709	[OVER]
GO:0009636	response to toxic substance	BIOLOGICAL_PROCESS	0.0226947	0.000739796	15	792	1289	183625	[OVER]
GO:0045229	external encapsulating structure organization	BIOLOGICAL_PROCESS	0.0231	0.000755596	17	966	1287	183451	[OVER]
GO:0090502	RNA phosphodiester bond hydrolysis, endonucleolytic	BIOLOGICAL_PROCESS	0.0246322	0.000808472	8	3165	1296	181252	[UNDER]
GO:0098869	cellular oxidant detoxification	BIOLOGICAL_PROCESS	0.0250526	0.000833498	13	636	1291	183781	[OVER]
GO:0098655	cation transmembrane transport	BIOLOGICAL_PROCESS	0.0259922	0.000867668	27	1904	1277	182513	[OVER]
GO:0005976	polysaccharide metabolic process	BIOLOGICAL_PROCESS	0.0263593	0.000882876	23	1496	1281	182921	[OVER]
GO:0010605	negative regulation of macromolecule metabolic process	BIOLOGICAL_PROCESS	0.0273794	0.000923175	26	1793	1278	182624	[OVER]
GO:0045935	positive regulation of nucleobase-containing compound metabolic process	BIOLOGICAL_PROCESS	0.0288388	0.000978846	21	1350	1283	183067	[OVER]
GO:0007166	cell surface receptor signaling pathway	BIOLOGICAL_PROCESS	0.0291008	0.000996006	13	649	1291	183768	[OVER]
GO:0015920	lipopolysaccharide transport	BIOLOGICAL_PROCESS	0.0291008	0.00101056	2	5	1302	184412	[OVER]
GO:0043436	oxoacid metabolic process	BIOLOGICAL_PROCESS	0.0305537	0.00106443	47	3978	1257	180439	[OVER]
GO:0008643	carbohydrate transport	BIOLOGICAL_PROCESS	0.0308647	0.00107873	12	574	1292	183843	[OVER]
GO:0006082	organic acid metabolic process	BIOLOGICAL_PROCESS	0.0311241	0.00109128	47	3994	1257	180423	[OVER]
GO:0045490	pectin catabolic process	BIOLOGICAL_PROCESS	0.031412	0.00110489	6	157	1298	184260	[OVER]
GO:0009891	positive regulation of biosynthetic process	BIOLOGICAL_PROCESS	0.0321149	0.00113321	22	1413	1282	183004	[OVER]
GO:0042493	response to drug	BIOLOGICAL_PROCESS	0.0330736	0.00117816	19	1168	1285	183249	[OVER]
GO:0009639	response to red or far red light	BIOLOGICAL_PROCESS	0.0334115	0.00119394	7	219	1297	184198	[OVER]
GO:0042744	hydrogen peroxide catabolic process	BIOLOGICAL_PROCESS	0.0341617	0.00122457	7	220	1297	184197	[OVER]
GO:2000142	regulation of DNA-templated transcription, initiation	BIOLOGICAL_PROCESS	0.0343186	0.00123404	4	62	1300	184355	[OVER]
GO:0098662	inorganic cation transmembrane transport	BIOLOGICAL_PROCESS	0.0349112	0.00126317	25	1732	1279	182685	[OVER]
GO:0048229	gametophyte development	BIOLOGICAL_PROCESS	0.0349222	0.00126748	11	506	1293	183911	[OVER]
GO:0009266	response to temperature stimulus	BIOLOGICAL_PROCESS	0.035546	0.0012941	14	753	1290	183664	[OVER]
GO:0043207	response to external biotic stimulus	BIOLOGICAL_PROCESS	0.0380482	0.00140651	16	935	1288	183482	[OVER]
GO:0051707	response to other organism	BIOLOGICAL_PROCESS	0.0380482	0.00140651	16	935	1288	183482	[OVER]
GO:0017001	antibiotic catabolic process	BIOLOGICAL_PROCESS	0.0398641	0.00148257	8	294	1296	184123	[OVER]
GO:0042743	hydrogen peroxide metabolic process	BIOLOGICAL_PROCESS	0.0400074	0.00149238	7	228	1297	184189	[OVER]
GO:1901698	response to nitrogen compound	BIOLOGICAL_PROCESS	0.0415282	0.00155841	10	442	1294	183975	[OVER]
GO:0090305	nucleic acid phosphodiester bond hydrolysis	BIOLOGICAL_PROCESS	0.0415282	0.00155506	14	4283	1290	180134	[UNDER]
GO:0072593	reactive oxygen species metabolic process	BIOLOGICAL_PROCESS	0.0418777	0.00157622	9	368	1295	184049	[OVER]
GO:0000041	transition metal ion transport	BIOLOGICAL_PROCESS	0.0425646	0.00160945	10	444	1294	183973	[OVER]
GO:0042545	cell wall modification	BIOLOGICAL_PROCESS	0.046431	0.0017788	6	173	1298	184244	[OVER]
GO:0071470	cellular response to osmotic stress	BIOLOGICAL_PROCESS	0.0466627	0.00179291	4	69	1300	184348	[OVER]
GO:0098542	defense response to other organism	BIOLOGICAL_PROCESS	0.0471989	0.0018188	14	782	1290	183635	[OVER]
GO:0031324	negative regulation of cellular metabolic process	BIOLOGICAL_PROCESS	0.047583	0.00185787	18	1127	1286	183290	[OVER]
GO:1903508	positive regulation of nucleic acid-templated transcription	BIOLOGICAL_PROCESS	0.047583	0.00186558	19	1232	1285	183185	[OVER]
GO:1902680	positive regulation of RNA biosynthetic process	BIOLOGICAL_PROCESS	0.047583	0.00186558	19	1232	1285	183185	[OVER]
GO:0051187	cofactor catabolic process	BIOLOGICAL_PROCESS	0.047583	0.00185266	8	305	1296	184112	[OVER]
GO:0016020	membrane	CELLULAR_COMPONENT	2.21921e-31	7.45785e-35	464	38200	840	146217	[OVER]
GO:0044425	membrane part	CELLULAR_COMPONENT	6.62416e-27	2.96815e-30	400	32488	904	151929	[OVER]
GO:0016021	integral component of membrane	CELLULAR_COMPONENT	7.99991e-27	4.48074e-30	388	31186	916	153231	[OVER]
GO:0031224	intrinsic component of membrane	CELLULAR_COMPONENT	1.16584e-26	7.83579e-30	388	31262	916	153155	[OVER]
GO:0005886	plasma membrane	CELLULAR_COMPONENT	1.46815e-17	1.6187e-20	108	5493	1196	178924	[OVER]
GO:0071944	cell periphery	CELLULAR_COMPONENT	1.46815e-17	1.64461e-20	119	6398	1185	178019	[OVER]
GO:0005623	cell	CELLULAR_COMPONENT	5.36362e-17	6.60915e-20	507	50114	797	134303	[OVER]
GO:0044464	cell part	CELLULAR_COMPONENT	6.73026e-17	9.04706e-20	499	49137	805	135280	[OVER]
GO:0009521	photosystem	CELLULAR_COMPONENT	1.84401e-08	8.4692e-11	13	139	1291	184278	[OVER]
GO:0005737	cytoplasm	CELLULAR_COMPONENT	9.26241e-08	5.08411e-10	266	25919	1038	158498	[OVER]
GO:0009522	photosystem I	CELLULAR_COMPONENT	1.52787e-07	9.07104e-10	9	56	1295	184361	[OVER]
GO:0000943	retrotransposon nucleocapsid	CELLULAR_COMPONENT	2.09875e-07	1.29306e-09	6	5064	1298	179353	[UNDER]
GO:0009523	photosystem II	CELLULAR_COMPONENT	2.35491e-07	1.47726e-09	11	112	1293	184305	[OVER]
GO:0034357	photosynthetic membrane	CELLULAR_COMPONENT	1.72264e-06	1.37009e-08	20	571	1284	183846	[OVER]
GO:0044436	thylakoid part	CELLULAR_COMPONENT	5.76258e-06	5.6806e-08	20	625	1284	183792	[OVER]
GO:0042651	thylakoid membrane	CELLULAR_COMPONENT	1.0533e-05	1.10911e-07	18	530	1286	183887	[OVER]
GO:0009535	chloroplast thylakoid membrane	CELLULAR_COMPONENT	1.17821e-05	1.25384e-07	17	476	1287	183941	[OVER]
GO:0055035	plastid thylakoid membrane	CELLULAR_COMPONENT	1.19966e-05	1.2901e-07	17	477	1287	183940	[OVER]
GO:0005622	intracellular	CELLULAR_COMPONENT	2.0611e-05	2.47046e-07	399	44778	905	139639	[OVER]
GO:0044424	intracellular part	CELLULAR_COMPONENT	2.0611e-05	2.47046e-07	399	44778	905	139639	[OVER]
GO:0009579	thylakoid	CELLULAR_COMPONENT	2.80421e-05	3.54964e-07	22	840	1282	183577	[OVER]
GO:0031976	plastid thylakoid	CELLULAR_COMPONENT	2.92379e-05	3.79926e-07	19	642	1285	183775	[OVER]
GO:0009534	chloroplast thylakoid	CELLULAR_COMPONENT	2.92379e-05	3.79926e-07	19	642	1285	183775	[OVER]
GO:0031984	organelle subcompartment	CELLULAR_COMPONENT	6.84613e-05	9.89303e-07	31	1597	1273	182820	[OVER]
GO:0010287	plastoglobule	CELLULAR_COMPONENT	0.000172621	2.74584e-06	7	79	1297	184338	[OVER]
GO:0031226	intrinsic component of plasma membrane	CELLULAR_COMPONENT	0.000227007	3.78896e-06	19	755	1285	183662	[OVER]
GO:0044444	cytoplasmic part	CELLULAR_COMPONENT	0.00147797	2.98011e-05	201	21320	1103	163097	[OVER]
GO:0044459	plasma membrane part	CELLULAR_COMPONENT	0.00159257	3.22903e-05	21	1045	1283	183372	[OVER]
GO:0044428	nuclear part	CELLULAR_COMPONENT	0.00384744	8.66287e-05	41	10100	1263	174317	[UNDER]
GO:0005887	integral component of plasma membrane	CELLULAR_COMPONENT	0.00502552	0.000119347	13	515	1291	183902	[OVER]
GO:0009941	chloroplast envelope	CELLULAR_COMPONENT	0.0066634	0.000168694	20	1094	1284	183323	[OVER]
GO:0009526	plastid envelope	CELLULAR_COMPONENT	0.00990275	0.000273998	20	1137	1284	183280	[OVER]
GO:0005576	extracellular region	CELLULAR_COMPONENT	0.0121133	0.000347374	20	1159	1284	183258	[OVER]
GO:0043227	membrane-bounded organelle	CELLULAR_COMPONENT	0.0204068	0.000626353	301	35503	1003	148914	[OVER]
GO:0044434	chloroplast part	CELLULAR_COMPONENT	0.0220188	0.000695565	32	2345	1272	182072	[OVER]
GO:0043231	intracellular membrane-bounded organelle	CELLULAR_COMPONENT	0.0344944	0.00124423	294	34933	1010	149484	[OVER]
GO:0044435	plastid part	CELLULAR_COMPONENT	0.0374088	0.00137055	32	2435	1272	181982	[OVER]
GO:0043229	intracellular organelle	CELLULAR_COMPONENT	0.0384149	0.00142437	318	38209	986	146208	[OVER]
GO:0043226	organelle	CELLULAR_COMPONENT	0.0425646	0.00161161	318	38267	986	146150	[OVER]
GO:0044439	peroxisomal part	CELLULAR_COMPONENT	0.0471989	0.00182937	6	174	1298	184243	[OVER]
GO:0044438	microbody part	CELLULAR_COMPONENT	0.0471989	0.00182937	6	174	1298	184243	[OVER]
GO:0003824	catalytic activity	MOLECULAR_FUNCTION	9.82092e-41	1.10014e-44	667	59515	637	124902	[OVER]
GO:0005488	binding	MOLECULAR_FUNCTION	2.57833e-16	3.75472e-19	547	55648	757	128769	[OVER]
GO:0016740	transferase activity	MOLECULAR_FUNCTION	5.45854e-16	8.56049e-19	301	25662	1003	158755	[OVER]
GO:0043167	ion binding	MOLECULAR_FUNCTION	1.80447e-15	3.23418e-18	340	30411	964	154006	[OVER]
GO:0016491	oxidoreductase activity	MOLECULAR_FUNCTION	2.09472e-12	4.45835e-15	123	7995	1181	176422	[OVER]
GO:0043168	anion binding	MOLECULAR_FUNCTION	4.19842e-11	1.0817e-13	208	17326	1096	167091	[OVER]
GO:0016210	naringenin-chalcone synthase activity	MOLECULAR_FUNCTION	9.19759e-11	2.47275e-13	9	19	1295	184398	[OVER]
GO:0036094	small molecule binding	MOLECULAR_FUNCTION	1.3033e-09	4.23386e-12	207	17928	1097	166489	[OVER]
GO:0008144	drug binding	MOLECULAR_FUNCTION	1.33556e-09	4.48828e-12	161	12859	1143	171558	[OVER]
GO:0005524	ATP binding	MOLECULAR_FUNCTION	1.56076e-08	6.64375e-11	151	12208	1153	172209	[OVER]
GO:0048037	cofactor binding	MOLECULAR_FUNCTION	1.61434e-08	7.05269e-11	70	4124	1234	180293	[OVER]
GO:1901265	nucleoside phosphate binding	MOLECULAR_FUNCTION	2.73944e-08	1.41161e-10	193	17028	1111	167389	[OVER]
GO:0000166	nucleotide binding	MOLECULAR_FUNCTION	2.73944e-08	1.41161e-10	193	17028	1111	167389	[OVER]
GO:0032559	adenyl ribonucleotide binding	MOLECULAR_FUNCTION	2.73944e-08	1.39897e-10	162	13582	1142	170835	[OVER]
GO:0030554	adenyl nucleotide binding	MOLECULAR_FUNCTION	3.72116e-08	1.95916e-10	162	13598	1142	170819	[OVER]
GO:0140096	catalytic activity, acting on a protein	MOLECULAR_FUNCTION	6.76945e-08	3.6399e-10	179	15623	1125	168794	[OVER]
GO:0016773	phosphotransferase activity, alcohol group as acceptor	MOLECULAR_FUNCTION	9.37145e-08	5.24894e-10	94	6596	1210	177821	[OVER]
GO:0097367	carbohydrate derivative binding	MOLECULAR_FUNCTION	1.68736e-07	1.02069e-09	175	15401	1129	169016	[OVER]
GO:0032553	ribonucleotide binding	MOLECULAR_FUNCTION	2.6231e-07	1.69699e-09	173	15287	1131	169130	[OVER]
GO:0035639	purine ribonucleoside triphosphate binding	MOLECULAR_FUNCTION	2.62436e-07	1.73448e-09	159	13688	1145	170729	[OVER]
GO:0046906	tetrapyrrole binding	MOLECULAR_FUNCTION	2.66365e-07	1.82013e-09	31	1191	1273	183226	[OVER]
GO:0016301	kinase activity	MOLECULAR_FUNCTION	3.99995e-07	2.82286e-09	114	8909	1190	175508	[OVER]
GO:0032555	purine ribonucleotide binding	MOLECULAR_FUNCTION	4.78299e-07	3.48263e-09	170	15090	1134	169327	[OVER]
GO:0017076	purine nucleotide binding	MOLECULAR_FUNCTION	4.92926e-07	3.64435e-09	170	15120	1134	169297	[OVER]
GO:0016746	transferase activity, transferring acyl groups	MOLECULAR_FUNCTION	7.416e-07	5.73209e-09	49	2688	1255	181729	[OVER]
GO:0016747	transferase activity, transferring acyl groups other than amino-acyl groups	MOLECULAR_FUNCTION	3.09591e-06	2.60102e-08	36	1729	1268	182688	[OVER]
GO:0016168	chlorophyll binding	MOLECULAR_FUNCTION	5.08692e-06	4.74319e-08	7	41	1297	184376	[OVER]
GO:0004672	protein kinase activity	MOLECULAR_FUNCTION	5.29624e-06	5.10224e-08	77	5511	1227	178906	[OVER]
GO:0043169	cation binding	MOLECULAR_FUNCTION	6.64396e-06	6.69829e-08	164	15056	1140	169361	[OVER]
GO:0022857	transmembrane transporter activity	MOLECULAR_FUNCTION	7.79845e-06	7.94958e-08	78	5672	1226	178745	[OVER]
GO:0050297	stizolobate synthase activity	MOLECULAR_FUNCTION	8.07888e-06	8.32594e-08	4	3	1300	184414	[OVER]
GO:0022804	active transmembrane transporter activity	MOLECULAR_FUNCTION	1.26315e-05	1.38667e-07	48	2886	1256	181531	[OVER]
GO:0097159	organic cyclic compound binding	MOLECULAR_FUNCTION	1.3151e-05	1.47317e-07	371	40948	933	143469	[OVER]
GO:0046872	metal ion binding	MOLECULAR_FUNCTION	1.3151e-05	1.46475e-07	161	14944	1143	169473	[OVER]
GO:0016787	hydrolase activity	MOLECULAR_FUNCTION	1.48543e-05	1.68061e-07	246	25162	1058	159255	[OVER]
GO:1901363	heterocyclic compound binding	MOLECULAR_FUNCTION	1.51141e-05	1.72694e-07	370	40869	934	143548	[OVER]
GO:0016791	phosphatase activity	MOLECULAR_FUNCTION	2.7076e-05	3.36668e-07	36	1928	1268	182489	[OVER]
GO:0005215	transporter activity	MOLECULAR_FUNCTION	2.73406e-05	3.43021e-07	80	6091	1224	178326	[OVER]
GO:0004857	enzyme inhibitor activity	MOLECULAR_FUNCTION	4.08672e-05	5.53929e-07	15	413	1289	184004	[OVER]
GO:0103025	alpha-amylase activity (releasing maltohexaose)	MOLECULAR_FUNCTION	4.63788e-05	6.44222e-07	5	19	1299	184398	[OVER]
GO:0004674	protein serine/threonine kinase activity	MOLECULAR_FUNCTION	6.42768e-05	9.07234e-07	55	3726	1249	180691	[OVER]
GO:0005509	calcium ion binding	MOLECULAR_FUNCTION	7.33564e-05	1.07647e-06	24	1048	1280	183369	[OVER]
GO:0140110	transcription regulator activity	MOLECULAR_FUNCTION	0.000107982	1.60878e-06	45	2870	1259	181547	[OVER]
GO:0004805	trehalose-phosphatase activity	MOLECULAR_FUNCTION	0.000129712	1.99066e-06	7	75	1297	184342	[OVER]
GO:0042578	phosphoric ester hydrolase activity	MOLECULAR_FUNCTION	0.000153623	2.40923e-06	39	2327	1265	182090	[OVER]
GO:0004556	alpha-amylase activity	MOLECULAR_FUNCTION	0.000156533	2.47241e-06	5	26	1299	184391	[OVER]
GO:0019203	carbohydrate phosphatase activity	MOLECULAR_FUNCTION	0.000204987	3.35253e-06	9	158	1295	184259	[OVER]
GO:0015318	inorganic molecular entity transmembrane transporter activity	MOLECULAR_FUNCTION	0.00022332	3.70241e-06	46	3063	1258	181354	[OVER]
GO:0003700	DNA-binding transcription factor activity	MOLECULAR_FUNCTION	0.000234859	3.97264e-06	38	2304	1266	182113	[OVER]
GO:0020037	heme binding	MOLECULAR_FUNCTION	0.000285236	4.92061e-06	24	1149	1280	183268	[OVER]
GO:0043565	sequence-specific DNA binding	MOLECULAR_FUNCTION	0.000318994	5.5387e-06	34	1998	1270	182419	[OVER]
GO:0015075	ion transmembrane transporter activity	MOLECULAR_FUNCTION	0.00032627	5.70159e-06	47	3197	1257	181220	[OVER]
GO:0046910	pectinesterase inhibitor activity	MOLECULAR_FUNCTION	0.000495975	8.94499e-06	6	62	1298	184355	[OVER]
GO:0033808	6'-deoxychalcone synthase activity	MOLECULAR_FUNCTION	0.000644229	1.18353e-05	3	4	1301	184413	[OVER]
GO:0005351	carbohydrate:proton symporter activity	MOLECULAR_FUNCTION	0.000843186	1.61515e-05	9	194	1295	184223	[OVER]
GO:0005402	carbohydrate:cation symporter activity	MOLECULAR_FUNCTION	0.000843186	1.61515e-05	9	194	1295	184223	[OVER]
GO:0005506	iron ion binding	MOLECULAR_FUNCTION	0.000953323	1.84748e-05	23	1166	1281	183251	[OVER]
GO:0016829	lyase activity	MOLECULAR_FUNCTION	0.00121579	2.41061e-05	33	2033	1271	182384	[OVER]
GO:0004721	phosphoprotein phosphatase activity	MOLECULAR_FUNCTION	0.00178898	3.68738e-05	21	1055	1283	183362	[OVER]
GO:0016160	amylase activity	MOLECULAR_FUNCTION	0.00188832	3.93444e-05	7	122	1297	184295	[OVER]
GO:0022890	inorganic cation transmembrane transporter activity	MOLECULAR_FUNCTION	0.00241241	5.05344e-05	31	1929	1273	182488	[OVER]
GO:0022853	active ion transmembrane transporter activity	MOLECULAR_FUNCTION	0.00257221	5.41699e-05	27	1582	1277	182835	[OVER]
GO:0008324	cation transmembrane transporter activity	MOLECULAR_FUNCTION	0.00266674	5.64595e-05	32	2058	1272	182359	[OVER]
GO:0004066	asparagine synthase (glutamine-hydrolyzing) activity	MOLECULAR_FUNCTION	0.00267803	5.69986e-05	5	53	1299	184364	[OVER]
GO:0061134	peptidase regulator activity	MOLECULAR_FUNCTION	0.0028021	6.03974e-05	7	131	1297	184286	[OVER]
GO:0008168	methyltransferase activity	MOLECULAR_FUNCTION	0.00354346	7.74027e-05	36	2443	1268	181974	[OVER]
GO:0016614	oxidoreductase activity, acting on CH-OH group of donors	MOLECULAR_FUNCTION	0.00363153	7.97334e-05	21	1116	1283	183301	[OVER]
GO:0016616	oxidoreductase activity, acting on the CH-OH group of donors, NAD or NADP as acceptor	MOLECULAR_FUNCTION	0.0037721	8.40874e-05	19	954	1285	183463	[OVER]
GO:0015294	solute:cation symporter activity	MOLECULAR_FUNCTION	0.00384744	8.65726e-05	11	364	1293	184053	[OVER]
GO:0003964	RNA-directed DNA polymerase activity	MOLECULAR_FUNCTION	0.00420468	9.56145e-05	2	2065	1302	182352	[UNDER]
GO:0042626	ATPase-coupled transmembrane transporter activity	MOLECULAR_FUNCTION	0.00446412	0.000102514	26	1565	1278	182852	[OVER]
GO:0004722	protein serine/threonine phosphatase activity	MOLECULAR_FUNCTION	0.00460071	0.000106682	14	581	1290	183836	[OVER]
GO:0016741	transferase activity, transferring one-carbon groups	MOLECULAR_FUNCTION	0.00474433	0.000110543	36	2520	1268	181897	[OVER]
GO:0004032	alditol:NADP+ 1-oxidoreductase activity	MOLECULAR_FUNCTION	0.00502552	0.000119144	4	32	1300	184385	[OVER]
GO:0004866	endopeptidase inhibitor activity	MOLECULAR_FUNCTION	0.00514261	0.00012328	6	102	1298	184315	[OVER]
GO:0030414	peptidase inhibitor activity	MOLECULAR_FUNCTION	0.00555842	0.000136361	6	104	1298	184313	[OVER]
GO:0016757	transferase activity, transferring glycosyl groups	MOLECULAR_FUNCTION	0.00555842	0.000135769	42	3116	1262	181301	[OVER]
GO:0015399	primary active transmembrane transporter activity	MOLECULAR_FUNCTION	0.00570864	0.000140686	26	1604	1278	182813	[OVER]
GO:0097718	disordered domain specific binding	MOLECULAR_FUNCTION	0.00591482	0.000147092	2	1	1302	184416	[OVER]
GO:0008974	phosphoribulokinase activity	MOLECULAR_FUNCTION	0.00591482	0.000147092	2	1	1302	184416	[OVER]
GO:0015293	symporter activity	MOLECULAR_FUNCTION	0.00693442	0.000176332	11	396	1293	184021	[OVER]
GO:0004601	peroxidase activity	MOLECULAR_FUNCTION	0.00765012	0.000197959	12	471	1292	183946	[OVER]
GO:0061135	endopeptidase regulator activity	MOLECULAR_FUNCTION	0.00766546	0.000200073	6	112	1298	184305	[OVER]
GO:0016684	oxidoreductase activity, acting on peroxide as acceptor	MOLECULAR_FUNCTION	0.0076953	0.000201714	12	472	1292	183945	[OVER]
GO:0008198	ferrous iron binding	MOLECULAR_FUNCTION	0.00780035	0.000207089	5	71	1299	184346	[OVER]
GO:0004364	glutathione transferase activity	MOLECULAR_FUNCTION	0.00881752	0.000237057	7	165	1297	184252	[OVER]
GO:0050662	coenzyme binding	MOLECULAR_FUNCTION	0.00882584	0.000238269	33	2310	1271	182107	[OVER]
GO:0016772	transferase activity, transferring phosphorus-containing groups	MOLECULAR_FUNCTION	0.0096574	0.000266128	131	13403	1173	171014	[OVER]
GO:0015295	solute:proton symporter activity	MOLECULAR_FUNCTION	0.00993745	0.000276071	10	350	1294	184067	[OVER]
GO:0008757	S-adenosylmethionine-dependent methyltransferase activity	MOLECULAR_FUNCTION	0.0107476	0.000302189	20	1146	1284	183271	[OVER]
GO:0008374	O-acyltransferase activity	MOLECULAR_FUNCTION	0.0109242	0.000309602	13	570	1291	183847	[OVER]
GO:0015144	carbohydrate transmembrane transporter activity	MOLECULAR_FUNCTION	0.0118849	0.000339493	9	294	1295	184123	[OVER]
GO:0015291	secondary active transmembrane transporter activity	MOLECULAR_FUNCTION	0.0125753	0.000363439	22	1320	1282	183097	[OVER]
GO:0016884	carbon-nitrogen ligase activity, with glutamine as amido-N-donor	MOLECULAR_FUNCTION	0.0129804	0.000380384	7	179	1297	184238	[OVER]
GO:0045330	aspartyl esterase activity	MOLECULAR_FUNCTION	0.0129804	0.000380964	6	127	1298	184290	[OVER]
GO:0034061	DNA polymerase activity	MOLECULAR_FUNCTION	0.0148478	0.00044076	4	2360	1300	182057	[UNDER]
GO:0052689	carboxylic ester hydrolase activity	MOLECULAR_FUNCTION	0.0152899	0.000455596	18	1008	1286	183409	[OVER]
GO:0004888	transmembrane signaling receptor activity	MOLECULAR_FUNCTION	0.0206657	0.000636616	15	780	1289	183637	[OVER]
GO:0016758	transferase activity, transferring hexosyl groups	MOLECULAR_FUNCTION	0.0217797	0.000685573	30	2161	1274	182256	[OVER]
GO:0009703	nitrate reductase (NADH) activity	MOLECULAR_FUNCTION	0.0224011	0.000725208	2	4	1302	184413	[OVER]
GO:0050464	nitrate reductase (NADPH) activity	MOLECULAR_FUNCTION	0.0224011	0.000725208	2	4	1302	184413	[OVER]
GO:0008940	nitrate reductase activity	MOLECULAR_FUNCTION	0.0224011	0.000725208	2	4	1302	184413	[OVER]
GO:0004553	hydrolase activity, hydrolyzing O-glycosyl compounds	MOLECULAR_FUNCTION	0.024673	0.000815964	26	1757	1278	182660	[OVER]
GO:0004519	endonuclease activity	MOLECULAR_FUNCTION	0.024673	0.000815169	10	3592	1294	180825	[UNDER]
GO:0016701	oxidoreductase activity, acting on single donors with incorporation of molecular oxygen	MOLECULAR_FUNCTION	0.024673	0.000818104	8	267	1296	184150	[OVER]
GO:0008106	alcohol dehydrogenase (NADP+) activity	MOLECULAR_FUNCTION	0.027335	0.000918618	4	57	1300	184360	[OVER]
GO:0060089	molecular transducer activity	MOLECULAR_FUNCTION	0.0277861	0.000940002	19	1128	1285	183289	[OVER]
GO:0004724	magnesium-dependent protein serine/threonine phosphatase activity	MOLECULAR_FUNCTION	0.0288992	0.000984135	9	343	1295	184074	[OVER]
GO:0030751	licodione 2'-O-methyltransferase activity	MOLECULAR_FUNCTION	0.0291008	0.00101056	2	5	1302	184412	[OVER]
GO:0015437	lipopolysaccharide floppase activity	MOLECULAR_FUNCTION	0.0291008	0.00101056	2	5	1302	184412	[OVER]
GO:0033802	isoliquiritigenin 2'-O-methyltransferase activity	MOLECULAR_FUNCTION	0.0291008	0.00101056	2	5	1302	184412	[OVER]
GO:0140328	floppase activity	MOLECULAR_FUNCTION	0.0291008	0.00101056	2	5	1302	184412	[OVER]
GO:0004675	transmembrane receptor protein serine/threonine kinase activity	MOLECULAR_FUNCTION	0.0321478	0.00113798	11	499	1293	183918	[OVER]
GO:0038023	signaling receptor activity	MOLECULAR_FUNCTION	0.0322922	0.0011467	16	916	1288	183501	[OVER]
GO:0072509	divalent inorganic cation transmembrane transporter activity	MOLECULAR_FUNCTION	0.0374088	0.00137449	5	110	1299	184307	[OVER]
GO:0030599	pectinesterase activity	MOLECULAR_FUNCTION	0.0374088	0.00136991	6	164	1298	184253	[OVER]
GO:0047500	(+)-borneol dehydrogenase activity	MOLECULAR_FUNCTION	0.0451954	0.00171628	2	7	1302	184410	[OVER]
GO:0016798	hydrolase activity, acting on glycosyl bonds	MOLECULAR_FUNCTION	0.0452354	0.00172287	27	1984	1277	182433	[OVER]
GO:0004497	monooxygenase activity	MOLECULAR_FUNCTION	0.0454824	0.00173737	14	778	1290	183639	[OVER]
GO:0004842	ubiquitin-protein transferase activity	MOLECULAR_FUNCTION	0.0484506	0.00190503	21	1401	1283	183016	[OVER]
GO:0004518	nuclease activity	MOLECULAR_FUNCTION	0.049762	0.00196216	14	4188	1290	180229	[UNDER]
GO:0051213	dioxygenase activity	MOLECULAR_FUNCTION	0.0497922	0.00196893	14	789	1290	183628	[OVER]
