# Supplementary material for: Identification of Fusarium solani f. sp. pisi (Fsp) Responsive Genes in Pisum sativum
Source: Front Genet. 2020 Aug 18;11:950. doi: 10.3389/fgene.2020.00950 (PMC7461991; doi:10.3389/fgene.2020.00950)
Supplement: Supplementary file 6 [file Table_6.XLS]

## Sheet: SNP_PS900203_1.2CM BLAST
Table S6. BLAST analysis output of transcriptome data, generated in this study, aligned against the Fsp-Ps2.1 ± 1.2 cM sequence. Annotations and differential expression analysis results are shown for each BLAST hit.																									Results of differential expression analysis
																									Control vs Inoculated												Tolerant vs Susceptible
																									Tolerant						Susceptible						Control						Inoculated
BLAST Analysis Results																					Functional annotation and Go terms				0 hr vs 0 hr		6 hr vs 6 hr		12 hr vs 12 hr		0 hr vs 0 hr		6 hr vs 6 hr		12 hr vs 12 hr		0 hr vs 0 hr		6 hr vs 6 hr		12 hr vs 12 hr		0 hr vs 0 hr		6 hr vs 6 hr		12 hr vs 12 hr
Query sequence	Hit	Id	Description	E-value	Score	Bit score	HSP start	HSP end	HSP length	Query start	Query end	Overlap	Identity	%Identity	Positive	%Positive	Gaps	%Gaps	Query frame/strand	HSP frame/strand	Description	GO Names	Enzyme Codes	Enzyme Names	FC	FDR p-value	FC	FDR p-value	FC	FDR p-value	FC	FDR p-value	FC	FDR p-value	FC	FDR p-value	FC	FDR p-value	FC	FDR p-value	FC	FDR p-value	FC	FDR p-value	FC	FDR p-value	FC	FDR p-value
SNP_PS900203_1.2CM	TRINITY_DN4180_c0_g1_i10	not available	len=5494 path=[4:0-331 15:332-355 16:356-584 19:585-595 20:596-628 22:629-1765 23:1766-2549 24:2550-2996 26:2997-3045 27:3046-3992 28:3993-3993 29:3994-5209 31:5210-5493]	0	4402	6978.59	111	5117	5007	119391	124395	1.24058	4746	94.655	4746	94.655	16	0.319107	Plus	Plus	putative nucleotidyltransferase, Ribonuclease H	F:nucleic acid binding; F:aspartic-type endopeptidase activity; F:RNA-DNA hybrid ribonuclease activity; P:proteolysis; F:zinc ion binding; P:DNA integration; F:nucleotidyltransferase activity; P:RNA phosphodiester bond hydrolysis, endonucleolytic	EC:3.1.30; EC:3.4.23; EC:3.1.26; EC:3.1.26.4	Acting on ester bonds; Acting on peptide bonds (peptidases); Acting on ester bonds; Ribonuclease H	-	-	-	-	-	-	-	-	-	-	-	-	-	-	-	-	-	-	-	-	-	-	-	-
SNP_PS900203_1.2CM	TRINITY_DN4180_c0_g1_i10	not available	len=5494 path=[4:0-331 15:332-355 16:356-584 19:585-595 20:596-628 22:629-1765 23:1766-2549 24:2550-2996 26:2997-3045 27:3046-3992 28:3993-3993 29:3994-5209 31:5210-5493]	1.03937e-69	173	275.783	423	194	230	74614	74845	0.0564914	210	90.1288	210	90.1288	4	1.71674	Plus	Minus	putative nucleotidyltransferase, Ribonuclease H	F:nucleic acid binding; F:aspartic-type endopeptidase activity; F:RNA-DNA hybrid ribonuclease activity; P:proteolysis; F:zinc ion binding; P:DNA integration; F:nucleotidyltransferase activity; P:RNA phosphodiester bond hydrolysis, endonucleolytic	EC:3.1.30; EC:3.4.23; EC:3.1.26; EC:3.1.26.4	Acting on ester bonds; Acting on peptide bonds (peptidases); Acting on ester bonds; Ribonuclease H	-	-	-	-	-	-	-	-	-	-	-	-	-	-	-	-	-	-	-	-	-	-	-	-
SNP_PS900203_1.2CM	TRINITY_DN4180_c0_g1_i10	not available	len=5494 path=[4:0-331 15:332-355 16:356-584 19:585-595 20:596-628 22:629-1765 23:1766-2549 24:2550-2996 26:2997-3045 27:3046-3992 28:3993-3993 29:3994-5209 31:5210-5493]	8.16444e-26	81	129.967	5324	5490	167	120131	120297	0.0413775	124	74.2515	124	74.2515	0	0	Plus	Plus	putative nucleotidyltransferase, Ribonuclease H	F:nucleic acid binding; F:aspartic-type endopeptidase activity; F:RNA-DNA hybrid ribonuclease activity; P:proteolysis; F:zinc ion binding; P:DNA integration; F:nucleotidyltransferase activity; P:RNA phosphodiester bond hydrolysis, endonucleolytic	EC:3.1.30; EC:3.4.23; EC:3.1.26; EC:3.1.26.4	Acting on ester bonds; Acting on peptide bonds (peptidases); Acting on ester bonds; Ribonuclease H	-	-	-	-	-	-	-	-	-	-	-	-	-	-	-	-	-	-	-	-	-	-	-	-
SNP_PS900203_1.2CM	TRINITY_DN4180_c0_g1_i10	not available	len=5494 path=[4:0-331 15:332-355 16:356-584 19:585-595 20:596-628 22:629-1765 23:1766-2549 24:2550-2996 26:2997-3045 27:3046-3992 28:3993-3993 29:3994-5209 31:5210-5493]	1.22544e-08	45	72.9083	3225	2469	757	159670	160426	0.187066	401	52.9723	401	52.9723	0	0	Plus	Minus	putative nucleotidyltransferase, Ribonuclease H	F:nucleic acid binding; F:aspartic-type endopeptidase activity; F:RNA-DNA hybrid ribonuclease activity; P:proteolysis; F:zinc ion binding; P:DNA integration; F:nucleotidyltransferase activity; P:RNA phosphodiester bond hydrolysis, endonucleolytic	EC:3.1.30; EC:3.4.23; EC:3.1.26; EC:3.1.26.4	Acting on ester bonds; Acting on peptide bonds (peptidases); Acting on ester bonds; Ribonuclease H	-	-	-	-	-	-	-	-	-	-	-	-	-	-	-	-	-	-	-	-	-	-	-	-
SNP_PS900203_1.2CM	TRINITY_DN4180_c0_g1_i10	not available	len=5494 path=[4:0-331 15:332-355 16:356-584 19:585-595 20:596-628 22:629-1765 23:1766-2549 24:2550-2996 26:2997-3045 27:3046-3992 28:3993-3993 29:3994-5209 31:5210-5493]	8.0401e-05	37	60.2286	512	611	100	125497	125598	0.0247769	81	77.8846	81	77.8846	6	5.76923	Plus	Plus	putative nucleotidyltransferase, Ribonuclease H	F:nucleic acid binding; F:aspartic-type endopeptidase activity; F:RNA-DNA hybrid ribonuclease activity; P:proteolysis; F:zinc ion binding; P:DNA integration; F:nucleotidyltransferase activity; P:RNA phosphodiester bond hydrolysis, endonucleolytic	EC:3.1.30; EC:3.4.23; EC:3.1.26; EC:3.1.26.4	Acting on ester bonds; Acting on peptide bonds (peptidases); Acting on ester bonds; Ribonuclease H	-	-	-	-	-	-	-	-	-	-	-	-	-	-	-	-	-	-	-	-	-	-	-	-
SNP_PS900203_1.2CM	TRINITY_DN4180_c0_g1_i10	not available	len=5494 path=[4:0-331 15:332-355 16:356-584 19:585-595 20:596-628 22:629-1765 23:1766-2549 24:2550-2996 26:2997-3045 27:3046-3992 28:3993-3993 29:3994-5209 31:5210-5493]	0.000723609	35	57.0587	611	512	100	74444	74544	0.0242814	83	79.8077	83	79.8077	7	6.73077	Plus	Minus	putative nucleotidyltransferase, Ribonuclease H	F:nucleic acid binding; F:aspartic-type endopeptidase activity; F:RNA-DNA hybrid ribonuclease activity; P:proteolysis; F:zinc ion binding; P:DNA integration; F:nucleotidyltransferase activity; P:RNA phosphodiester bond hydrolysis, endonucleolytic	EC:3.1.30; EC:3.4.23; EC:3.1.26; EC:3.1.26.4	Acting on ester bonds; Acting on peptide bonds (peptidases); Acting on ester bonds; Ribonuclease H	-	-	-	-	-	-	-	-	-	-	-	-	-	-	-	-	-	-	-	-	-	-	-	-
SNP_PS900203_1.2CM	TRINITY_DN4180_c0_g1_i10	not available	len=5494 path=[4:0-331 15:332-355 16:356-584 19:585-595 20:596-628 22:629-1765 23:1766-2549 24:2550-2996 26:2997-3045 27:3046-3992 28:3993-3993 29:3994-5209 31:5210-5493]	0.00651248	33	53.8887	2452	2706	255	268349	268603	0.0631812	144	56.4706	144	56.4706	0	0	Plus	Plus	putative nucleotidyltransferase, Ribonuclease H	F:nucleic acid binding; F:aspartic-type endopeptidase activity; F:RNA-DNA hybrid ribonuclease activity; P:proteolysis; F:zinc ion binding; P:DNA integration; F:nucleotidyltransferase activity; P:RNA phosphodiester bond hydrolysis, endonucleolytic	EC:3.1.30; EC:3.4.23; EC:3.1.26; EC:3.1.26.4	Acting on ester bonds; Acting on peptide bonds (peptidases); Acting on ester bonds; Ribonuclease H	-	-	-	-	-	-	-	-	-	-	-	-	-	-	-	-	-	-	-	-	-	-	-	-
SNP_PS900203_1.2CM	TRINITY_DN4180_c0_g1_i10	not available	len=5494 path=[4:0-331 15:332-355 16:356-584 19:585-595 20:596-628 22:629-1765 23:1766-2549 24:2550-2996 26:2997-3045 27:3046-3992 28:3993-3993 29:3994-5209 31:5210-5493]	0.00651248	33	53.8887	2454	2830	377	360969	361345	0.0934091	205	54.3767	205	54.3767	0	0	Plus	Plus	putative nucleotidyltransferase, Ribonuclease H	F:nucleic acid binding; F:aspartic-type endopeptidase activity; F:RNA-DNA hybrid ribonuclease activity; P:proteolysis; F:zinc ion binding; P:DNA integration; F:nucleotidyltransferase activity; P:RNA phosphodiester bond hydrolysis, endonucleolytic	EC:3.1.30; EC:3.4.23; EC:3.1.26; EC:3.1.26.4	Acting on ester bonds; Acting on peptide bonds (peptidases); Acting on ester bonds; Ribonuclease H	-	-	-	-	-	-	-	-	-	-	-	-	-	-	-	-	-	-	-	-	-	-	-	-
SNP_PS900203_1.2CM	TRINITY_DN4180_c0_g1_i10	not available	len=5494 path=[4:0-331 15:332-355 16:356-584 19:585-595 20:596-628 22:629-1765 23:1766-2549 24:2550-2996 26:2997-3045 27:3046-3992 28:3993-3993 29:3994-5209 31:5210-5493]	0.0195374	32	52.3038	2453	2706	254	374721	374974	0.0629334	143	56.2992	143	56.2992	0	0	Plus	Plus	putative nucleotidyltransferase, Ribonuclease H	F:nucleic acid binding; F:aspartic-type endopeptidase activity; F:RNA-DNA hybrid ribonuclease activity; P:proteolysis; F:zinc ion binding; P:DNA integration; F:nucleotidyltransferase activity; P:RNA phosphodiester bond hydrolysis, endonucleolytic	EC:3.1.30; EC:3.4.23; EC:3.1.26; EC:3.1.26.4	Acting on ester bonds; Acting on peptide bonds (peptidases); Acting on ester bonds; Ribonuclease H	-	-	-	-	-	-	-	-	-	-	-	-	-	-	-	-	-	-	-	-	-	-	-	-
SNP_PS900203_1.2CM	TRINITY_DN4180_c0_g1_i10	not available	len=5494 path=[4:0-331 15:332-355 16:356-584 19:585-595 20:596-628 22:629-1765 23:1766-2549 24:2550-2996 26:2997-3045 27:3046-3992 28:3993-3993 29:3994-5209 31:5210-5493]	0.175837	30	49.1338	2817	2452	366	384359	384724	0.0901881	198	54.0984	198	54.0984	0	0	Plus	Minus	putative nucleotidyltransferase, Ribonuclease H	F:nucleic acid binding; F:aspartic-type endopeptidase activity; F:RNA-DNA hybrid ribonuclease activity; P:proteolysis; F:zinc ion binding; P:DNA integration; F:nucleotidyltransferase activity; P:RNA phosphodiester bond hydrolysis, endonucleolytic	EC:3.1.30; EC:3.4.23; EC:3.1.26; EC:3.1.26.4	Acting on ester bonds; Acting on peptide bonds (peptidases); Acting on ester bonds; Ribonuclease H	-	-	-	-	-	-	-	-	-	-	-	-	-	-	-	-	-	-	-	-	-	-	-	-
SNP_PS900203_1.2CM	TRINITY_DN4180_c0_g1_i13	not available	len=5495 path=[4:0-331 15:332-355 17:356-584 18:585-585 19:586-596 20:597-629 22:630-1766 23:1767-2550 24:2551-2997 26:2998-3046 27:3047-3993 28:3994-3994 29:3995-5210 31:5211-5494]	0	4396	6969.08	111	5118	5008	119391	124395	1.24083	4744	94.5962	4744	94.5962	17	0.338983	Plus	Plus	putative nucleotidyltransferase, Ribonuclease H	F:nucleic acid binding; F:aspartic-type endopeptidase activity; F:RNA-DNA hybrid ribonuclease activity; P:proteolysis; F:zinc ion binding; P:DNA integration; F:nucleotidyltransferase activity; P:RNA phosphodiester bond hydrolysis, endonucleolytic	EC:3.1.30; EC:3.4.23; EC:3.1.26; EC:3.1.26.4	Acting on ester bonds; Acting on peptide bonds (peptidases); Acting on ester bonds; Ribonuclease H	-	-	-	-	-	-	-	-	-	-	-	-	-	-	-	-	-	-	-	-	-	-	-	-
SNP_PS900203_1.2CM	TRINITY_DN4180_c0_g1_i13	not available	len=5495 path=[4:0-331 15:332-355 17:356-584 18:585-585 19:586-596 20:597-629 22:630-1766 23:1767-2550 24:2551-2997 26:2998-3046 27:3047-3993 28:3994-3994 29:3995-5210 31:5211-5494]	1.65709e-63	160	255.179	612	194	419	74444	74845	0.10332	333	78.5377	333	78.5377	27	6.36792	Plus	Minus	putative nucleotidyltransferase, Ribonuclease H	F:nucleic acid binding; F:aspartic-type endopeptidase activity; F:RNA-DNA hybrid ribonuclease activity; P:proteolysis; F:zinc ion binding; P:DNA integration; F:nucleotidyltransferase activity; P:RNA phosphodiester bond hydrolysis, endonucleolytic	EC:3.1.30; EC:3.4.23; EC:3.1.26; EC:3.1.26.4	Acting on ester bonds; Acting on peptide bonds (peptidases); Acting on ester bonds; Ribonuclease H	-	-	-	-	-	-	-	-	-	-	-	-	-	-	-	-	-	-	-	-	-	-	-	-
SNP_PS900203_1.2CM	TRINITY_DN4180_c0_g1_i13	not available	len=5495 path=[4:0-331 15:332-355 17:356-584 18:585-585 19:586-596 20:597-629 22:630-1766 23:1767-2550 24:2551-2997 26:2998-3046 27:3047-3993 28:3994-3994 29:3995-5210 31:5211-5494]	8.16444e-26	81	129.967	5325	5491	167	120131	120297	0.0413775	124	74.2515	124	74.2515	0	0	Plus	Plus	putative nucleotidyltransferase, Ribonuclease H	F:nucleic acid binding; F:aspartic-type endopeptidase activity; F:RNA-DNA hybrid ribonuclease activity; P:proteolysis; F:zinc ion binding; P:DNA integration; F:nucleotidyltransferase activity; P:RNA phosphodiester bond hydrolysis, endonucleolytic	EC:3.1.30; EC:3.4.23; EC:3.1.26; EC:3.1.26.4	Acting on ester bonds; Acting on peptide bonds (peptidases); Acting on ester bonds; Ribonuclease H	-	-	-	-	-	-	-	-	-	-	-	-	-	-	-	-	-	-	-	-	-	-	-	-
SNP_PS900203_1.2CM	TRINITY_DN4180_c0_g1_i13	not available	len=5495 path=[4:0-331 15:332-355 17:356-584 18:585-585 19:586-596 20:597-629 22:630-1766 23:1767-2550 24:2551-2997 26:2998-3046 27:3047-3993 28:3994-3994 29:3995-5210 31:5211-5494]	1.22544e-08	45	72.9083	3226	2470	757	159670	160426	0.187066	401	52.9723	401	52.9723	0	0	Plus	Minus	putative nucleotidyltransferase, Ribonuclease H	F:nucleic acid binding; F:aspartic-type endopeptidase activity; F:RNA-DNA hybrid ribonuclease activity; P:proteolysis; F:zinc ion binding; P:DNA integration; F:nucleotidyltransferase activity; P:RNA phosphodiester bond hydrolysis, endonucleolytic	EC:3.1.30; EC:3.4.23; EC:3.1.26; EC:3.1.26.4	Acting on ester bonds; Acting on peptide bonds (peptidases); Acting on ester bonds; Ribonuclease H	-	-	-	-	-	-	-	-	-	-	-	-	-	-	-	-	-	-	-	-	-	-	-	-
SNP_PS900203_1.2CM	TRINITY_DN4180_c0_g1_i13	not available	len=5495 path=[4:0-331 15:332-355 17:356-584 18:585-585 19:586-596 20:597-629 22:630-1766 23:1767-2550 24:2551-2997 26:2998-3046 27:3047-3993 28:3994-3994 29:3995-5210 31:5211-5494]	1.10289e-07	43	69.7384	512	612	101	125496	125598	0.0250247	83	79.8077	83	79.8077	4	3.84615	Plus	Plus	putative nucleotidyltransferase, Ribonuclease H	F:nucleic acid binding; F:aspartic-type endopeptidase activity; F:RNA-DNA hybrid ribonuclease activity; P:proteolysis; F:zinc ion binding; P:DNA integration; F:nucleotidyltransferase activity; P:RNA phosphodiester bond hydrolysis, endonucleolytic	EC:3.1.30; EC:3.4.23; EC:3.1.26; EC:3.1.26.4	Acting on ester bonds; Acting on peptide bonds (peptidases); Acting on ester bonds; Ribonuclease H	-	-	-	-	-	-	-	-	-	-	-	-	-	-	-	-	-	-	-	-	-	-	-	-
SNP_PS900203_1.2CM	TRINITY_DN4180_c0_g1_i13	not available	len=5495 path=[4:0-331 15:332-355 17:356-584 18:585-585 19:586-596 20:597-629 22:630-1766 23:1767-2550 24:2551-2997 26:2998-3046 27:3047-3993 28:3994-3994 29:3995-5210 31:5211-5494]	0.00651248	33	53.8887	2453	2707	255	268349	268603	0.0631812	144	56.4706	144	56.4706	0	0	Plus	Plus	putative nucleotidyltransferase, Ribonuclease H	F:nucleic acid binding; F:aspartic-type endopeptidase activity; F:RNA-DNA hybrid ribonuclease activity; P:proteolysis; F:zinc ion binding; P:DNA integration; F:nucleotidyltransferase activity; P:RNA phosphodiester bond hydrolysis, endonucleolytic	EC:3.1.30; EC:3.4.23; EC:3.1.26; EC:3.1.26.4	Acting on ester bonds; Acting on peptide bonds (peptidases); Acting on ester bonds; Ribonuclease H	-	-	-	-	-	-	-	-	-	-	-	-	-	-	-	-	-	-	-	-	-	-	-	-
SNP_PS900203_1.2CM	TRINITY_DN4180_c0_g1_i13	not available	len=5495 path=[4:0-331 15:332-355 17:356-584 18:585-585 19:586-596 20:597-629 22:630-1766 23:1767-2550 24:2551-2997 26:2998-3046 27:3047-3993 28:3994-3994 29:3995-5210 31:5211-5494]	0.00651248	33	53.8887	2455	2831	377	360969	361345	0.0934091	205	54.3767	205	54.3767	0	0	Plus	Plus	putative nucleotidyltransferase, Ribonuclease H	F:nucleic acid binding; F:aspartic-type endopeptidase activity; F:RNA-DNA hybrid ribonuclease activity; P:proteolysis; F:zinc ion binding; P:DNA integration; F:nucleotidyltransferase activity; P:RNA phosphodiester bond hydrolysis, endonucleolytic	EC:3.1.30; EC:3.4.23; EC:3.1.26; EC:3.1.26.4	Acting on ester bonds; Acting on peptide bonds (peptidases); Acting on ester bonds; Ribonuclease H	-	-	-	-	-	-	-	-	-	-	-	-	-	-	-	-	-	-	-	-	-	-	-	-
SNP_PS900203_1.2CM	TRINITY_DN4180_c0_g1_i13	not available	len=5495 path=[4:0-331 15:332-355 17:356-584 18:585-585 19:586-596 20:597-629 22:630-1766 23:1767-2550 24:2551-2997 26:2998-3046 27:3047-3993 28:3994-3994 29:3995-5210 31:5211-5494]	0.0195374	32	52.3038	2454	2707	254	374721	374974	0.0629334	143	56.2992	143	56.2992	0	0	Plus	Plus	putative nucleotidyltransferase, Ribonuclease H	F:nucleic acid binding; F:aspartic-type endopeptidase activity; F:RNA-DNA hybrid ribonuclease activity; P:proteolysis; F:zinc ion binding; P:DNA integration; F:nucleotidyltransferase activity; P:RNA phosphodiester bond hydrolysis, endonucleolytic	EC:3.1.30; EC:3.4.23; EC:3.1.26; EC:3.1.26.4	Acting on ester bonds; Acting on peptide bonds (peptidases); Acting on ester bonds; Ribonuclease H	-	-	-	-	-	-	-	-	-	-	-	-	-	-	-	-	-	-	-	-	-	-	-	-
SNP_PS900203_1.2CM	TRINITY_DN4180_c0_g1_i13	not available	len=5495 path=[4:0-331 15:332-355 17:356-584 18:585-585 19:586-596 20:597-629 22:630-1766 23:1767-2550 24:2551-2997 26:2998-3046 27:3047-3993 28:3994-3994 29:3995-5210 31:5211-5494]	0.175837	30	49.1338	2818	2453	366	384359	384724	0.0901881	198	54.0984	198	54.0984	0	0	Plus	Minus	putative nucleotidyltransferase, Ribonuclease H	F:nucleic acid binding; F:aspartic-type endopeptidase activity; F:RNA-DNA hybrid ribonuclease activity; P:proteolysis; F:zinc ion binding; P:DNA integration; F:nucleotidyltransferase activity; P:RNA phosphodiester bond hydrolysis, endonucleolytic	EC:3.1.30; EC:3.4.23; EC:3.1.26; EC:3.1.26.4	Acting on ester bonds; Acting on peptide bonds (peptidases); Acting on ester bonds; Ribonuclease H	-	-	-	-	-	-	-	-	-	-	-	-	-	-	-	-	-	-	-	-	-	-	-	-
SNP_PS900203_1.2CM	TRINITY_DN4180_c0_g1_i4	not available	len=5570 path=[0:0-190 5:191-241 7:242-343 10:344-346 11:347-347 13:348-407 15:408-431 16:432-660 19:661-671 20:672-704 22:705-1841 23:1842-2625 24:2626-3072 26:3073-3121 27:3122-4068 28:4069-4069 29:4070-5285 31:5286-5569]	0	4282	6788.39	341	5193	4853	119546	124395	1.20243	4599	94.6686	4599	94.6686	13	0.2676	Plus	Plus	putative nucleotidyltransferase, Ribonuclease H	F:nucleic acid binding; F:aspartic-type endopeptidase activity; F:RNA-DNA hybrid ribonuclease activity; P:proteolysis; F:zinc ion binding; P:DNA integration; F:nucleotidyltransferase activity; P:RNA phosphodiester bond hydrolysis, endonucleolytic	EC:3.1.30; EC:3.4.23; EC:3.1.26; EC:3.1.26.4	Acting on ester bonds; Acting on peptide bonds (peptidases); Acting on ester bonds; Ribonuclease H	-	-	*	2.78e-06	-	-	-	-	-	-	-	-	-	-	-	-	-	-	*	2.33e-06	-	-	-	-
SNP_PS900203_1.2CM	TRINITY_DN4180_c0_g1_i4	not available	len=5570 path=[0:0-190 5:191-241 7:242-343 10:344-346 11:347-347 13:348-407 15:408-431 16:432-660 19:661-671 20:672-704 22:705-1841 23:1842-2625 24:2626-3072 26:3073-3121 27:3122-4068 28:4069-4069 29:4070-5285 31:5286-5569]	1.63186e-42	116	185.441	2	165	164	124365	124525	0.0406342	149	90.8537	149	90.8537	3	1.82927	Plus	Plus	putative nucleotidyltransferase, Ribonuclease H	F:nucleic acid binding; F:aspartic-type endopeptidase activity; F:RNA-DNA hybrid ribonuclease activity; P:proteolysis; F:zinc ion binding; P:DNA integration; F:nucleotidyltransferase activity; P:RNA phosphodiester bond hydrolysis, endonucleolytic	EC:3.1.30; EC:3.4.23; EC:3.1.26; EC:3.1.26.4	Acting on ester bonds; Acting on peptide bonds (peptidases); Acting on ester bonds; Ribonuclease H	-	-	*	2.78e-06	-	-	-	-	-	-	-	-	-	-	-	-	-	-	*	2.33e-06	-	-	-	-
SNP_PS900203_1.2CM	TRINITY_DN4180_c0_g1_i4	not available	len=5570 path=[0:0-190 5:191-241 7:242-343 10:344-346 11:347-347 13:348-407 15:408-431 16:432-660 19:661-671 20:672-704 22:705-1841 23:1842-2625 24:2626-3072 26:3073-3121 27:3122-4068 28:4069-4069 29:4070-5285 31:5286-5569]	4.60885e-31	92	147.402	499	341	159	74614	74774	0.0388998	134	82.716	134	82.716	4	2.46914	Plus	Minus	putative nucleotidyltransferase, Ribonuclease H	F:nucleic acid binding; F:aspartic-type endopeptidase activity; F:RNA-DNA hybrid ribonuclease activity; P:proteolysis; F:zinc ion binding; P:DNA integration; F:nucleotidyltransferase activity; P:RNA phosphodiester bond hydrolysis, endonucleolytic	EC:3.1.30; EC:3.4.23; EC:3.1.26; EC:3.1.26.4	Acting on ester bonds; Acting on peptide bonds (peptidases); Acting on ester bonds; Ribonuclease H	-	-	*	2.78e-06	-	-	-	-	-	-	-	-	-	-	-	-	-	-	*	2.33e-06	-	-	-	-
SNP_PS900203_1.2CM	TRINITY_DN4180_c0_g1_i4	not available	len=5570 path=[0:0-190 5:191-241 7:242-343 10:344-346 11:347-347 13:348-407 15:408-431 16:432-660 19:661-671 20:672-704 22:705-1841 23:1842-2625 24:2626-3072 26:3073-3121 27:3122-4068 28:4069-4069 29:4070-5285 31:5286-5569]	8.16444e-26	81	129.967	5400	5566	167	120131	120297	0.0413775	124	74.2515	124	74.2515	0	0	Plus	Plus	putative nucleotidyltransferase, Ribonuclease H	F:nucleic acid binding; F:aspartic-type endopeptidase activity; F:RNA-DNA hybrid ribonuclease activity; P:proteolysis; F:zinc ion binding; P:DNA integration; F:nucleotidyltransferase activity; P:RNA phosphodiester bond hydrolysis, endonucleolytic	EC:3.1.30; EC:3.4.23; EC:3.1.26; EC:3.1.26.4	Acting on ester bonds; Acting on peptide bonds (peptidases); Acting on ester bonds; Ribonuclease H	-	-	*	2.78e-06	-	-	-	-	-	-	-	-	-	-	-	-	-	-	*	2.33e-06	-	-	-	-
SNP_PS900203_1.2CM	TRINITY_DN4180_c0_g1_i4	not available	len=5570 path=[0:0-190 5:191-241 7:242-343 10:344-346 11:347-347 13:348-407 15:408-431 16:432-660 19:661-671 20:672-704 22:705-1841 23:1842-2625 24:2626-3072 26:3073-3121 27:3122-4068 28:4069-4069 29:4070-5285 31:5286-5569]	1.98396e-23	76	122.042	348	65	284	82456	82719	0.069871	207	72.1254	207	72.1254	26	9.05923	Plus	Minus	putative nucleotidyltransferase, Ribonuclease H	F:nucleic acid binding; F:aspartic-type endopeptidase activity; F:RNA-DNA hybrid ribonuclease activity; P:proteolysis; F:zinc ion binding; P:DNA integration; F:nucleotidyltransferase activity; P:RNA phosphodiester bond hydrolysis, endonucleolytic	EC:3.1.30; EC:3.4.23; EC:3.1.26; EC:3.1.26.4	Acting on ester bonds; Acting on peptide bonds (peptidases); Acting on ester bonds; Ribonuclease H	-	-	*	2.78e-06	-	-	-	-	-	-	-	-	-	-	-	-	-	-	*	2.33e-06	-	-	-	-
SNP_PS900203_1.2CM	TRINITY_DN4180_c0_g1_i4	not available	len=5570 path=[0:0-190 5:191-241 7:242-343 10:344-346 11:347-347 13:348-407 15:408-431 16:432-660 19:661-671 20:672-704 22:705-1841 23:1842-2625 24:2626-3072 26:3073-3121 27:3122-4068 28:4069-4069 29:4070-5285 31:5286-5569]	1.22544e-08	45	72.9083	3301	2545	757	159670	160426	0.187066	401	52.9723	401	52.9723	0	0	Plus	Minus	putative nucleotidyltransferase, Ribonuclease H	F:nucleic acid binding; F:aspartic-type endopeptidase activity; F:RNA-DNA hybrid ribonuclease activity; P:proteolysis; F:zinc ion binding; P:DNA integration; F:nucleotidyltransferase activity; P:RNA phosphodiester bond hydrolysis, endonucleolytic	EC:3.1.30; EC:3.4.23; EC:3.1.26; EC:3.1.26.4	Acting on ester bonds; Acting on peptide bonds (peptidases); Acting on ester bonds; Ribonuclease H	-	-	*	2.78e-06	-	-	-	-	-	-	-	-	-	-	-	-	-	-	*	2.33e-06	-	-	-	-
SNP_PS900203_1.2CM	TRINITY_DN4180_c0_g1_i4	not available	len=5570 path=[0:0-190 5:191-241 7:242-343 10:344-346 11:347-347 13:348-407 15:408-431 16:432-660 19:661-671 20:672-704 22:705-1841 23:1842-2625 24:2626-3072 26:3073-3121 27:3122-4068 28:4069-4069 29:4070-5285 31:5286-5569]	8.0401e-05	37	60.2286	588	687	100	125497	125598	0.0247769	81	77.8846	81	77.8846	6	5.76923	Plus	Plus	putative nucleotidyltransferase, Ribonuclease H	F:nucleic acid binding; F:aspartic-type endopeptidase activity; F:RNA-DNA hybrid ribonuclease activity; P:proteolysis; F:zinc ion binding; P:DNA integration; F:nucleotidyltransferase activity; P:RNA phosphodiester bond hydrolysis, endonucleolytic	EC:3.1.30; EC:3.4.23; EC:3.1.26; EC:3.1.26.4	Acting on ester bonds; Acting on peptide bonds (peptidases); Acting on ester bonds; Ribonuclease H	-	-	*	2.78e-06	-	-	-	-	-	-	-	-	-	-	-	-	-	-	*	2.33e-06	-	-	-	-
SNP_PS900203_1.2CM	TRINITY_DN4180_c0_g1_i4	not available	len=5570 path=[0:0-190 5:191-241 7:242-343 10:344-346 11:347-347 13:348-407 15:408-431 16:432-660 19:661-671 20:672-704 22:705-1841 23:1842-2625 24:2626-3072 26:3073-3121 27:3122-4068 28:4069-4069 29:4070-5285 31:5286-5569]	0.000723609	35	57.0587	687	588	100	74444	74544	0.0242814	83	79.8077	83	79.8077	7	6.73077	Plus	Minus	putative nucleotidyltransferase, Ribonuclease H	F:nucleic acid binding; F:aspartic-type endopeptidase activity; F:RNA-DNA hybrid ribonuclease activity; P:proteolysis; F:zinc ion binding; P:DNA integration; F:nucleotidyltransferase activity; P:RNA phosphodiester bond hydrolysis, endonucleolytic	EC:3.1.30; EC:3.4.23; EC:3.1.26; EC:3.1.26.4	Acting on ester bonds; Acting on peptide bonds (peptidases); Acting on ester bonds; Ribonuclease H	-	-	*	2.78e-06	-	-	-	-	-	-	-	-	-	-	-	-	-	-	*	2.33e-06	-	-	-	-
SNP_PS900203_1.2CM	TRINITY_DN4180_c0_g1_i4	not available	len=5570 path=[0:0-190 5:191-241 7:242-343 10:344-346 11:347-347 13:348-407 15:408-431 16:432-660 19:661-671 20:672-704 22:705-1841 23:1842-2625 24:2626-3072 26:3073-3121 27:3122-4068 28:4069-4069 29:4070-5285 31:5286-5569]	0.00651248	33	53.8887	2528	2782	255	268349	268603	0.0631812	144	56.4706	144	56.4706	0	0	Plus	Plus	putative nucleotidyltransferase, Ribonuclease H	F:nucleic acid binding; F:aspartic-type endopeptidase activity; F:RNA-DNA hybrid ribonuclease activity; P:proteolysis; F:zinc ion binding; P:DNA integration; F:nucleotidyltransferase activity; P:RNA phosphodiester bond hydrolysis, endonucleolytic	EC:3.1.30; EC:3.4.23; EC:3.1.26; EC:3.1.26.4	Acting on ester bonds; Acting on peptide bonds (peptidases); Acting on ester bonds; Ribonuclease H	-	-	*	2.78e-06	-	-	-	-	-	-	-	-	-	-	-	-	-	-	*	2.33e-06	-	-	-	-
SNP_PS900203_1.2CM	TRINITY_DN4180_c0_g1_i4	not available	len=5570 path=[0:0-190 5:191-241 7:242-343 10:344-346 11:347-347 13:348-407 15:408-431 16:432-660 19:661-671 20:672-704 22:705-1841 23:1842-2625 24:2626-3072 26:3073-3121 27:3122-4068 28:4069-4069 29:4070-5285 31:5286-5569]	0.00651248	33	53.8887	2530	2906	377	360969	361345	0.0934091	205	54.3767	205	54.3767	0	0	Plus	Plus	putative nucleotidyltransferase, Ribonuclease H	F:nucleic acid binding; F:aspartic-type endopeptidase activity; F:RNA-DNA hybrid ribonuclease activity; P:proteolysis; F:zinc ion binding; P:DNA integration; F:nucleotidyltransferase activity; P:RNA phosphodiester bond hydrolysis, endonucleolytic	EC:3.1.30; EC:3.4.23; EC:3.1.26; EC:3.1.26.4	Acting on ester bonds; Acting on peptide bonds (peptidases); Acting on ester bonds; Ribonuclease H	-	-	*	2.78e-06	-	-	-	-	-	-	-	-	-	-	-	-	-	-	*	2.33e-06	-	-	-	-
SNP_PS900203_1.2CM	TRINITY_DN4180_c0_g1_i4	not available	len=5570 path=[0:0-190 5:191-241 7:242-343 10:344-346 11:347-347 13:348-407 15:408-431 16:432-660 19:661-671 20:672-704 22:705-1841 23:1842-2625 24:2626-3072 26:3073-3121 27:3122-4068 28:4069-4069 29:4070-5285 31:5286-5569]	0.0195374	32	52.3038	2529	2782	254	374721	374974	0.0629334	143	56.2992	143	56.2992	0	0	Plus	Plus	putative nucleotidyltransferase, Ribonuclease H	F:nucleic acid binding; F:aspartic-type endopeptidase activity; F:RNA-DNA hybrid ribonuclease activity; P:proteolysis; F:zinc ion binding; P:DNA integration; F:nucleotidyltransferase activity; P:RNA phosphodiester bond hydrolysis, endonucleolytic	EC:3.1.30; EC:3.4.23; EC:3.1.26; EC:3.1.26.4	Acting on ester bonds; Acting on peptide bonds (peptidases); Acting on ester bonds; Ribonuclease H	-	-	*	2.78e-06	-	-	-	-	-	-	-	-	-	-	-	-	-	-	*	2.33e-06	-	-	-	-
SNP_PS900203_1.2CM	TRINITY_DN4180_c0_g1_i4	not available	len=5570 path=[0:0-190 5:191-241 7:242-343 10:344-346 11:347-347 13:348-407 15:408-431 16:432-660 19:661-671 20:672-704 22:705-1841 23:1842-2625 24:2626-3072 26:3073-3121 27:3122-4068 28:4069-4069 29:4070-5285 31:5286-5569]	0.175837	30	49.1338	2893	2528	366	384359	384724	0.0901881	198	54.0984	198	54.0984	0	0	Plus	Minus	putative nucleotidyltransferase, Ribonuclease H	F:nucleic acid binding; F:aspartic-type endopeptidase activity; F:RNA-DNA hybrid ribonuclease activity; P:proteolysis; F:zinc ion binding; P:DNA integration; F:nucleotidyltransferase activity; P:RNA phosphodiester bond hydrolysis, endonucleolytic	EC:3.1.30; EC:3.4.23; EC:3.1.26; EC:3.1.26.4	Acting on ester bonds; Acting on peptide bonds (peptidases); Acting on ester bonds; Ribonuclease H	-	-	*	2.78e-06	-	-	-	-	-	-	-	-	-	-	-	-	-	-	*	2.33e-06	-	-	-	-
SNP_PS900203_1.2CM	TRINITY_DN4180_c0_g1_i4	not available	len=5570 path=[0:0-190 5:191-241 7:242-343 10:344-346 11:347-347 13:348-407 15:408-431 16:432-660 19:661-671 20:672-704 22:705-1841 23:1842-2625 24:2626-3072 26:3073-3121 27:3122-4068 28:4069-4069 29:4070-5285 31:5286-5569]	4.7476	27	44.379	65	107	43	118395	118436	0.0106541	38	88.3721	38	88.3721	1	2.32558	Plus	Plus	putative nucleotidyltransferase, Ribonuclease H	F:nucleic acid binding; F:aspartic-type endopeptidase activity; F:RNA-DNA hybrid ribonuclease activity; P:proteolysis; F:zinc ion binding; P:DNA integration; F:nucleotidyltransferase activity; P:RNA phosphodiester bond hydrolysis, endonucleolytic	EC:3.1.30; EC:3.4.23; EC:3.1.26; EC:3.1.26.4	Acting on ester bonds; Acting on peptide bonds (peptidases); Acting on ester bonds; Ribonuclease H	-	-	*	2.78e-06	-	-	-	-	-	-	-	-	-	-	-	-	-	-	*	2.33e-06	-	-	-	-
SNP_PS900203_1.2CM	TRINITY_DN4180_c0_g1_i12	not available	len=9568 path=[0:0-190 5:191-241 7:242-343 8:344-1363 9:1364-1365 10:1366-1368 11:1369-1369 13:1370-1429 15:1430-1453 16:1454-1682 19:1683-1693 20:1694-1726 22:1727-2863 23:2864-3647 24:3648-4094 26:4095-4143 27:4144-5090 28:5091-5091 29:5092-6307 31:6308-6591 33:6592-6651 34:6652-7794 36:7795-7852 37:7853-8124 38:8125-9567]	0	4280	6785.22	1365	6215	4851	119548	124395	1.20193	4597	94.6664	4597	94.6664	13	0.26771	Plus	Plus	putative nucleotidyltransferase, Ribonuclease H	F:nucleic acid binding; F:aspartic-type endopeptidase activity; F:RNA-DNA hybrid ribonuclease activity; P:proteolysis; F:zinc ion binding; P:DNA integration; F:nucleotidyltransferase activity; P:RNA phosphodiester bond hydrolysis, endonucleolytic	EC:3.1.30; EC:3.4.23; EC:3.1.26; EC:3.1.26.4	Acting on ester bonds; Acting on peptide bonds (peptidases); Acting on ester bonds; Ribonuclease H	-425000000	3.38e-15	-	-	-	-	-	-	-	-	-2.99	2.19e-10	-	-	-	-	18.85	3.26e-12	351000000	4.12e-13	-	-	21.68	0.00212
SNP_PS900203_1.2CM	TRINITY_DN4180_c0_g1_i12	not available	len=9568 path=[0:0-190 5:191-241 7:242-343 8:344-1363 9:1364-1365 10:1366-1368 11:1369-1369 13:1370-1429 15:1430-1453 16:1454-1682 19:1683-1693 20:1694-1726 22:1727-2863 23:2864-3647 24:3648-4094 26:4095-4143 27:4144-5090 28:5091-5091 29:5092-6307 31:6308-6591 33:6592-6651 34:6652-7794 36:7795-7852 37:7853-8124 38:8125-9567]	0	1258	1995.47	6422	9568	3147	120131	123271	0.77973	2227	70.6311	2227	70.6311	18	0.570885	Plus	Plus	putative nucleotidyltransferase, Ribonuclease H	F:nucleic acid binding; F:aspartic-type endopeptidase activity; F:RNA-DNA hybrid ribonuclease activity; P:proteolysis; F:zinc ion binding; P:DNA integration; F:nucleotidyltransferase activity; P:RNA phosphodiester bond hydrolysis, endonucleolytic	EC:3.1.30; EC:3.4.23; EC:3.1.26; EC:3.1.26.4	Acting on ester bonds; Acting on peptide bonds (peptidases); Acting on ester bonds; Ribonuclease H	-425000000	3.38e-15	-	-	-	-	-	-	-	-	-2.99	2.19e-10	-	-	-	-	18.85	3.26e-12	351000000	4.12e-13	-	-	21.68	0.00212
SNP_PS900203_1.2CM	TRINITY_DN4180_c0_g1_i12	not available	len=9568 path=[0:0-190 5:191-241 7:242-343 8:344-1363 9:1364-1365 10:1366-1368 11:1369-1369 13:1370-1429 15:1430-1453 16:1454-1682 19:1683-1693 20:1694-1726 22:1727-2863 23:2864-3647 24:3648-4094 26:4095-4143 27:4144-5090 28:5091-5091 29:5092-6307 31:6308-6591 33:6592-6651 34:6652-7794 36:7795-7852 37:7853-8124 38:8125-9567]	1.03937e-69	173	275.783	481	1299	819	120144	120968	0.202923	521	62.6955	521	62.6955	18	2.16606	Plus	Plus	putative nucleotidyltransferase, Ribonuclease H	F:nucleic acid binding; F:aspartic-type endopeptidase activity; F:RNA-DNA hybrid ribonuclease activity; P:proteolysis; F:zinc ion binding; P:DNA integration; F:nucleotidyltransferase activity; P:RNA phosphodiester bond hydrolysis, endonucleolytic	EC:3.1.30; EC:3.4.23; EC:3.1.26; EC:3.1.26.4	Acting on ester bonds; Acting on peptide bonds (peptidases); Acting on ester bonds; Ribonuclease H	-425000000	3.38e-15	-	-	-	-	-	-	-	-	-2.99	2.19e-10	-	-	-	-	18.85	3.26e-12	351000000	4.12e-13	-	-	21.68	0.00212
SNP_PS900203_1.2CM	TRINITY_DN4180_c0_g1_i12	not available	len=9568 path=[0:0-190 5:191-241 7:242-343 8:344-1363 9:1364-1365 10:1366-1368 11:1369-1369 13:1370-1429 15:1430-1453 16:1454-1682 19:1683-1693 20:1694-1726 22:1727-2863 23:2864-3647 24:3648-4094 26:4095-4143 27:4144-5090 28:5091-5091 29:5092-6307 31:6308-6591 33:6592-6651 34:6652-7794 36:7795-7852 37:7853-8124 38:8125-9567]	1.63186e-42	116	185.441	2	165	164	124365	124525	0.0406342	149	90.8537	149	90.8537	3	1.82927	Plus	Plus	putative nucleotidyltransferase, Ribonuclease H	F:nucleic acid binding; F:aspartic-type endopeptidase activity; F:RNA-DNA hybrid ribonuclease activity; P:proteolysis; F:zinc ion binding; P:DNA integration; F:nucleotidyltransferase activity; P:RNA phosphodiester bond hydrolysis, endonucleolytic	EC:3.1.30; EC:3.4.23; EC:3.1.26; EC:3.1.26.4	Acting on ester bonds; Acting on peptide bonds (peptidases); Acting on ester bonds; Ribonuclease H	-425000000	3.38e-15	-	-	-	-	-	-	-	-	-2.99	2.19e-10	-	-	-	-	18.85	3.26e-12	351000000	4.12e-13	-	-	21.68	0.00212
SNP_PS900203_1.2CM	TRINITY_DN4180_c0_g1_i12	not available	len=9568 path=[0:0-190 5:191-241 7:242-343 8:344-1363 9:1364-1365 10:1366-1368 11:1369-1369 13:1370-1429 15:1430-1453 16:1454-1682 19:1683-1693 20:1694-1726 22:1727-2863 23:2864-3647 24:3648-4094 26:4095-4143 27:4144-5090 28:5091-5091 29:5092-6307 31:6308-6591 33:6592-6651 34:6652-7794 36:7795-7852 37:7853-8124 38:8125-9567]	4.14796e-30	90	144.232	1521	1365	157	74614	74772	0.0384043	132	82.5	132	82.5	4	2.5	Plus	Minus	putative nucleotidyltransferase, Ribonuclease H	F:nucleic acid binding; F:aspartic-type endopeptidase activity; F:RNA-DNA hybrid ribonuclease activity; P:proteolysis; F:zinc ion binding; P:DNA integration; F:nucleotidyltransferase activity; P:RNA phosphodiester bond hydrolysis, endonucleolytic	EC:3.1.30; EC:3.4.23; EC:3.1.26; EC:3.1.26.4	Acting on ester bonds; Acting on peptide bonds (peptidases); Acting on ester bonds; Ribonuclease H	-425000000	3.38e-15	-	-	-	-	-	-	-	-	-2.99	2.19e-10	-	-	-	-	18.85	3.26e-12	351000000	4.12e-13	-	-	21.68	0.00212
SNP_PS900203_1.2CM	TRINITY_DN4180_c0_g1_i12	not available	len=9568 path=[0:0-190 5:191-241 7:242-343 8:344-1363 9:1364-1365 10:1366-1368 11:1369-1369 13:1370-1429 15:1430-1453 16:1454-1682 19:1683-1693 20:1694-1726 22:1727-2863 23:2864-3647 24:3648-4094 26:4095-4143 27:4144-5090 28:5091-5091 29:5092-6307 31:6308-6591 33:6592-6651 34:6652-7794 36:7795-7852 37:7853-8124 38:8125-9567]	1.60701e-21	72	115.702	344	65	280	82460	82719	0.0688799	203	71.7314	203	71.7314	26	9.18728	Plus	Minus	putative nucleotidyltransferase, Ribonuclease H	F:nucleic acid binding; F:aspartic-type endopeptidase activity; F:RNA-DNA hybrid ribonuclease activity; P:proteolysis; F:zinc ion binding; P:DNA integration; F:nucleotidyltransferase activity; P:RNA phosphodiester bond hydrolysis, endonucleolytic	EC:3.1.30; EC:3.4.23; EC:3.1.26; EC:3.1.26.4	Acting on ester bonds; Acting on peptide bonds (peptidases); Acting on ester bonds; Ribonuclease H	-425000000	3.38e-15	-	-	-	-	-	-	-	-	-2.99	2.19e-10	-	-	-	-	18.85	3.26e-12	351000000	4.12e-13	-	-	21.68	0.00212
SNP_PS900203_1.2CM	TRINITY_DN4180_c0_g1_i12	not available	len=9568 path=[0:0-190 5:191-241 7:242-343 8:344-1363 9:1364-1365 10:1366-1368 11:1369-1369 13:1370-1429 15:1430-1453 16:1454-1682 19:1683-1693 20:1694-1726 22:1727-2863 23:2864-3647 24:3648-4094 26:4095-4143 27:4144-5090 28:5091-5091 29:5092-6307 31:6308-6591 33:6592-6651 34:6652-7794 36:7795-7852 37:7853-8124 38:8125-9567]	1.51289e-10	49	79.2481	8392	8022	371	384359	384729	0.0914269	210	56.6038	210	56.6038	0	0	Plus	Minus	putative nucleotidyltransferase, Ribonuclease H	F:nucleic acid binding; F:aspartic-type endopeptidase activity; F:RNA-DNA hybrid ribonuclease activity; P:proteolysis; F:zinc ion binding; P:DNA integration; F:nucleotidyltransferase activity; P:RNA phosphodiester bond hydrolysis, endonucleolytic	EC:3.1.30; EC:3.4.23; EC:3.1.26; EC:3.1.26.4	Acting on ester bonds; Acting on peptide bonds (peptidases); Acting on ester bonds; Ribonuclease H	-425000000	3.38e-15	-	-	-	-	-	-	-	-	-2.99	2.19e-10	-	-	-	-	18.85	3.26e-12	351000000	4.12e-13	-	-	21.68	0.00212
SNP_PS900203_1.2CM	TRINITY_DN4180_c0_g1_i12	not available	len=9568 path=[0:0-190 5:191-241 7:242-343 8:344-1363 9:1364-1365 10:1366-1368 11:1369-1369 13:1370-1429 15:1430-1453 16:1454-1682 19:1683-1693 20:1694-1726 22:1727-2863 23:2864-3647 24:3648-4094 26:4095-4143 27:4144-5090 28:5091-5091 29:5092-6307 31:6308-6591 33:6592-6651 34:6652-7794 36:7795-7852 37:7853-8124 38:8125-9567]	1.22544e-08	45	72.9083	4323	3567	757	159670	160426	0.187066	401	52.9723	401	52.9723	0	0	Plus	Minus	putative nucleotidyltransferase, Ribonuclease H	F:nucleic acid binding; F:aspartic-type endopeptidase activity; F:RNA-DNA hybrid ribonuclease activity; P:proteolysis; F:zinc ion binding; P:DNA integration; F:nucleotidyltransferase activity; P:RNA phosphodiester bond hydrolysis, endonucleolytic	EC:3.1.30; EC:3.4.23; EC:3.1.26; EC:3.1.26.4	Acting on ester bonds; Acting on peptide bonds (peptidases); Acting on ester bonds; Ribonuclease H	-425000000	3.38e-15	-	-	-	-	-	-	-	-	-2.99	2.19e-10	-	-	-	-	18.85	3.26e-12	351000000	4.12e-13	-	-	21.68	0.00212
SNP_PS900203_1.2CM	TRINITY_DN4180_c0_g1_i12	not available	len=9568 path=[0:0-190 5:191-241 7:242-343 8:344-1363 9:1364-1365 10:1366-1368 11:1369-1369 13:1370-1429 15:1430-1453 16:1454-1682 19:1683-1693 20:1694-1726 22:1727-2863 23:2864-3647 24:3648-4094 26:4095-4143 27:4144-5090 28:5091-5091 29:5092-6307 31:6308-6591 33:6592-6651 34:6652-7794 36:7795-7852 37:7853-8124 38:8125-9567]	9.92605e-07	41	66.5684	7998	8270	273	268320	268592	0.0676411	157	57.5092	157	57.5092	0	0	Plus	Plus	putative nucleotidyltransferase, Ribonuclease H	F:nucleic acid binding; F:aspartic-type endopeptidase activity; F:RNA-DNA hybrid ribonuclease activity; P:proteolysis; F:zinc ion binding; P:DNA integration; F:nucleotidyltransferase activity; P:RNA phosphodiester bond hydrolysis, endonucleolytic	EC:3.1.30; EC:3.4.23; EC:3.1.26; EC:3.1.26.4	Acting on ester bonds; Acting on peptide bonds (peptidases); Acting on ester bonds; Ribonuclease H	-425000000	3.38e-15	-	-	-	-	-	-	-	-	-2.99	2.19e-10	-	-	-	-	18.85	3.26e-12	351000000	4.12e-13	-	-	21.68	0.00212
SNP_PS900203_1.2CM	TRINITY_DN4180_c0_g1_i12	not available	len=9568 path=[0:0-190 5:191-241 7:242-343 8:344-1363 9:1364-1365 10:1366-1368 11:1369-1369 13:1370-1429 15:1430-1453 16:1454-1682 19:1683-1693 20:1694-1726 22:1727-2863 23:2864-3647 24:3648-4094 26:4095-4143 27:4144-5090 28:5091-5091 29:5092-6307 31:6308-6591 33:6592-6651 34:6652-7794 36:7795-7852 37:7853-8124 38:8125-9567]	8.0401e-05	37	60.2286	1610	1709	100	125497	125598	0.0247769	81	77.8846	81	77.8846	6	5.76923	Plus	Plus	putative nucleotidyltransferase, Ribonuclease H	F:nucleic acid binding; F:aspartic-type endopeptidase activity; F:RNA-DNA hybrid ribonuclease activity; P:proteolysis; F:zinc ion binding; P:DNA integration; F:nucleotidyltransferase activity; P:RNA phosphodiester bond hydrolysis, endonucleolytic	EC:3.1.30; EC:3.4.23; EC:3.1.26; EC:3.1.26.4	Acting on ester bonds; Acting on peptide bonds (peptidases); Acting on ester bonds; Ribonuclease H	-425000000	3.38e-15	-	-	-	-	-	-	-	-	-2.99	2.19e-10	-	-	-	-	18.85	3.26e-12	351000000	4.12e-13	-	-	21.68	0.00212
SNP_PS900203_1.2CM	TRINITY_DN4180_c0_g1_i12	not available	len=9568 path=[0:0-190 5:191-241 7:242-343 8:344-1363 9:1364-1365 10:1366-1368 11:1369-1369 13:1370-1429 15:1430-1453 16:1454-1682 19:1683-1693 20:1694-1726 22:1727-2863 23:2864-3647 24:3648-4094 26:4095-4143 27:4144-5090 28:5091-5091 29:5092-6307 31:6308-6591 33:6592-6651 34:6652-7794 36:7795-7852 37:7853-8124 38:8125-9567]	0.000723609	35	57.0587	1709	1610	100	74444	74544	0.0242814	83	79.8077	83	79.8077	7	6.73077	Plus	Minus	putative nucleotidyltransferase, Ribonuclease H	F:nucleic acid binding; F:aspartic-type endopeptidase activity; F:RNA-DNA hybrid ribonuclease activity; P:proteolysis; F:zinc ion binding; P:DNA integration; F:nucleotidyltransferase activity; P:RNA phosphodiester bond hydrolysis, endonucleolytic	EC:3.1.30; EC:3.4.23; EC:3.1.26; EC:3.1.26.4	Acting on ester bonds; Acting on peptide bonds (peptidases); Acting on ester bonds; Ribonuclease H	-425000000	3.38e-15	-	-	-	-	-	-	-	-	-2.99	2.19e-10	-	-	-	-	18.85	3.26e-12	351000000	4.12e-13	-	-	21.68	0.00212
SNP_PS900203_1.2CM	TRINITY_DN4180_c0_g1_i12	not available	len=9568 path=[0:0-190 5:191-241 7:242-343 8:344-1363 9:1364-1365 10:1366-1368 11:1369-1369 13:1370-1429 15:1430-1453 16:1454-1682 19:1683-1693 20:1694-1726 22:1727-2863 23:2864-3647 24:3648-4094 26:4095-4143 27:4144-5090 28:5091-5091 29:5092-6307 31:6308-6591 33:6592-6651 34:6652-7794 36:7795-7852 37:7853-8124 38:8125-9567]	0.00651248	33	53.8887	3550	3804	255	268349	268603	0.0631812	144	56.4706	144	56.4706	0	0	Plus	Plus	putative nucleotidyltransferase, Ribonuclease H	F:nucleic acid binding; F:aspartic-type endopeptidase activity; F:RNA-DNA hybrid ribonuclease activity; P:proteolysis; F:zinc ion binding; P:DNA integration; F:nucleotidyltransferase activity; P:RNA phosphodiester bond hydrolysis, endonucleolytic	EC:3.1.30; EC:3.4.23; EC:3.1.26; EC:3.1.26.4	Acting on ester bonds; Acting on peptide bonds (peptidases); Acting on ester bonds; Ribonuclease H	-425000000	3.38e-15	-	-	-	-	-	-	-	-	-2.99	2.19e-10	-	-	-	-	18.85	3.26e-12	351000000	4.12e-13	-	-	21.68	0.00212
SNP_PS900203_1.2CM	TRINITY_DN4180_c0_g1_i12	not available	len=9568 path=[0:0-190 5:191-241 7:242-343 8:344-1363 9:1364-1365 10:1366-1368 11:1369-1369 13:1370-1429 15:1430-1453 16:1454-1682 19:1683-1693 20:1694-1726 22:1727-2863 23:2864-3647 24:3648-4094 26:4095-4143 27:4144-5090 28:5091-5091 29:5092-6307 31:6308-6591 33:6592-6651 34:6652-7794 36:7795-7852 37:7853-8124 38:8125-9567]	0.00651248	33	53.8887	3552	3928	377	360969	361345	0.0934091	205	54.3767	205	54.3767	0	0	Plus	Plus	putative nucleotidyltransferase, Ribonuclease H	F:nucleic acid binding; F:aspartic-type endopeptidase activity; F:RNA-DNA hybrid ribonuclease activity; P:proteolysis; F:zinc ion binding; P:DNA integration; F:nucleotidyltransferase activity; P:RNA phosphodiester bond hydrolysis, endonucleolytic	EC:3.1.30; EC:3.4.23; EC:3.1.26; EC:3.1.26.4	Acting on ester bonds; Acting on peptide bonds (peptidases); Acting on ester bonds; Ribonuclease H	-425000000	3.38e-15	-	-	-	-	-	-	-	-	-2.99	2.19e-10	-	-	-	-	18.85	3.26e-12	351000000	4.12e-13	-	-	21.68	0.00212
SNP_PS900203_1.2CM	TRINITY_DN4180_c0_g1_i12	not available	len=9568 path=[0:0-190 5:191-241 7:242-343 8:344-1363 9:1364-1365 10:1366-1368 11:1369-1369 13:1370-1429 15:1430-1453 16:1454-1682 19:1683-1693 20:1694-1726 22:1727-2863 23:2864-3647 24:3648-4094 26:4095-4143 27:4144-5090 28:5091-5091 29:5092-6307 31:6308-6591 33:6592-6651 34:6652-7794 36:7795-7852 37:7853-8124 38:8125-9567]	0.0195374	32	52.3038	3551	3804	254	374721	374974	0.0629334	143	56.2992	143	56.2992	0	0	Plus	Plus	putative nucleotidyltransferase, Ribonuclease H	F:nucleic acid binding; F:aspartic-type endopeptidase activity; F:RNA-DNA hybrid ribonuclease activity; P:proteolysis; F:zinc ion binding; P:DNA integration; F:nucleotidyltransferase activity; P:RNA phosphodiester bond hydrolysis, endonucleolytic	EC:3.1.30; EC:3.4.23; EC:3.1.26; EC:3.1.26.4	Acting on ester bonds; Acting on peptide bonds (peptidases); Acting on ester bonds; Ribonuclease H	-425000000	3.38e-15	-	-	-	-	-	-	-	-	-2.99	2.19e-10	-	-	-	-	18.85	3.26e-12	351000000	4.12e-13	-	-	21.68	0.00212
SNP_PS900203_1.2CM	TRINITY_DN4180_c0_g1_i12	not available	len=9568 path=[0:0-190 5:191-241 7:242-343 8:344-1363 9:1364-1365 10:1366-1368 11:1369-1369 13:1370-1429 15:1430-1453 16:1454-1682 19:1683-1693 20:1694-1726 22:1727-2863 23:2864-3647 24:3648-4094 26:4095-4143 27:4144-5090 28:5091-5091 29:5092-6307 31:6308-6591 33:6592-6651 34:6652-7794 36:7795-7852 37:7853-8124 38:8125-9567]	0.175837	30	49.1338	3915	3550	366	384359	384724	0.0901881	198	54.0984	198	54.0984	0	0	Plus	Minus	putative nucleotidyltransferase, Ribonuclease H	F:nucleic acid binding; F:aspartic-type endopeptidase activity; F:RNA-DNA hybrid ribonuclease activity; P:proteolysis; F:zinc ion binding; P:DNA integration; F:nucleotidyltransferase activity; P:RNA phosphodiester bond hydrolysis, endonucleolytic	EC:3.1.30; EC:3.4.23; EC:3.1.26; EC:3.1.26.4	Acting on ester bonds; Acting on peptide bonds (peptidases); Acting on ester bonds; Ribonuclease H	-425000000	3.38e-15	-	-	-	-	-	-	-	-	-2.99	2.19e-10	-	-	-	-	18.85	3.26e-12	351000000	4.12e-13	-	-	21.68	0.00212
SNP_PS900203_1.2CM	TRINITY_DN4180_c0_g1_i12	not available	len=9568 path=[0:0-190 5:191-241 7:242-343 8:344-1363 9:1364-1365 10:1366-1368 11:1369-1369 13:1370-1429 15:1430-1453 16:1454-1682 19:1683-1693 20:1694-1726 22:1727-2863 23:2864-3647 24:3648-4094 26:4095-4143 27:4144-5090 28:5091-5091 29:5092-6307 31:6308-6591 33:6592-6651 34:6652-7794 36:7795-7852 37:7853-8124 38:8125-9567]	0.175837	30	49.1338	8029	8282	254	360969	361222	0.0629334	142	55.9055	142	55.9055	0	0	Plus	Plus	putative nucleotidyltransferase, Ribonuclease H	F:nucleic acid binding; F:aspartic-type endopeptidase activity; F:RNA-DNA hybrid ribonuclease activity; P:proteolysis; F:zinc ion binding; P:DNA integration; F:nucleotidyltransferase activity; P:RNA phosphodiester bond hydrolysis, endonucleolytic	EC:3.1.30; EC:3.4.23; EC:3.1.26; EC:3.1.26.4	Acting on ester bonds; Acting on peptide bonds (peptidases); Acting on ester bonds; Ribonuclease H	-425000000	3.38e-15	-	-	-	-	-	-	-	-	-2.99	2.19e-10	-	-	-	-	18.85	3.26e-12	351000000	4.12e-13	-	-	21.68	0.00212
SNP_PS900203_1.2CM	TRINITY_DN4180_c0_g1_i12	not available	len=9568 path=[0:0-190 5:191-241 7:242-343 8:344-1363 9:1364-1365 10:1366-1368 11:1369-1369 13:1370-1429 15:1430-1453 16:1454-1682 19:1683-1693 20:1694-1726 22:1727-2863 23:2864-3647 24:3648-4094 26:4095-4143 27:4144-5090 28:5091-5091 29:5092-6307 31:6308-6591 33:6592-6651 34:6652-7794 36:7795-7852 37:7853-8124 38:8125-9567]	0.527511	29	47.5489	8128	7998	131	344427	344557	0.0319623	80	61.0687	80	61.0687	0	0	Plus	Minus	putative nucleotidyltransferase, Ribonuclease H	F:nucleic acid binding; F:aspartic-type endopeptidase activity; F:RNA-DNA hybrid ribonuclease activity; P:proteolysis; F:zinc ion binding; P:DNA integration; F:nucleotidyltransferase activity; P:RNA phosphodiester bond hydrolysis, endonucleolytic	EC:3.1.30; EC:3.4.23; EC:3.1.26; EC:3.1.26.4	Acting on ester bonds; Acting on peptide bonds (peptidases); Acting on ester bonds; Ribonuclease H	-425000000	3.38e-15	-	-	-	-	-	-	-	-	-2.99	2.19e-10	-	-	-	-	18.85	3.26e-12	351000000	4.12e-13	-	-	21.68	0.00212
SNP_PS900203_1.2CM	TRINITY_DN4180_c0_g1_i12	not available	len=9568 path=[0:0-190 5:191-241 7:242-343 8:344-1363 9:1364-1365 10:1366-1368 11:1369-1369 13:1370-1429 15:1430-1453 16:1454-1682 19:1683-1693 20:1694-1726 22:1727-2863 23:2864-3647 24:3648-4094 26:4095-4143 27:4144-5090 28:5091-5091 29:5092-6307 31:6308-6591 33:6592-6651 34:6652-7794 36:7795-7852 37:7853-8124 38:8125-9567]	4.7476	27	44.379	65	107	43	118395	118436	0.0106541	38	88.3721	38	88.3721	1	2.32558	Plus	Plus	putative nucleotidyltransferase, Ribonuclease H	F:nucleic acid binding; F:aspartic-type endopeptidase activity; F:RNA-DNA hybrid ribonuclease activity; P:proteolysis; F:zinc ion binding; P:DNA integration; F:nucleotidyltransferase activity; P:RNA phosphodiester bond hydrolysis, endonucleolytic	EC:3.1.30; EC:3.4.23; EC:3.1.26; EC:3.1.26.4	Acting on ester bonds; Acting on peptide bonds (peptidases); Acting on ester bonds; Ribonuclease H	-425000000	3.38e-15	-	-	-	-	-	-	-	-	-2.99	2.19e-10	-	-	-	-	18.85	3.26e-12	351000000	4.12e-13	-	-	21.68	0.00212
SNP_PS900203_1.2CM	TRINITY_DN4180_c0_g1_i9	not available	len=11407 path=[2:0-47 7:48-149 8:150-1169 9:1170-1171 10:1172-1174 11:1175-1175 13:1176-1235 15:1236-1259 16:1260-1488 19:1489-1499 20:1500-1532 22:1533-2669 23:2670-3453 24:3454-3900 26:3901-3949 27:3950-4896 28:4897-4897 29:4898-6113 31:6114-6397 33:6398-6457 34:6458-7600 35:7601-7658 37:7659-7930 38:7931-9373 39:9374-11130 40:11131-11212 41:11213-11406]	0	4280	6785.22	1171	6021	4851	119548	124395	1.20193	4597	94.6664	4597	94.6664	13	0.26771	Plus	Plus	putative nucleotidyltransferase, Ribonuclease H	F:nucleic acid binding; F:aspartic-type endopeptidase activity; F:RNA-DNA hybrid ribonuclease activity; P:proteolysis; F:zinc ion binding; P:DNA integration; F:nucleotidyltransferase activity; P:RNA phosphodiester bond hydrolysis, endonucleolytic	EC:3.1.30; EC:3.4.23; EC:3.1.26; EC:3.1.26.4	Acting on ester bonds; Acting on peptide bonds (peptidases); Acting on ester bonds; Ribonuclease H	-	-	-	-	-	-	4.2	0	-	-	-	-	-	-	-	-	-	-	-	-	-	-	-	-
SNP_PS900203_1.2CM	TRINITY_DN4180_c0_g1_i9	not available	len=11407 path=[2:0-47 7:48-149 8:150-1169 9:1170-1171 10:1172-1174 11:1175-1175 13:1176-1235 15:1236-1259 16:1260-1488 19:1489-1499 20:1500-1532 22:1533-2669 23:2670-3453 24:3454-3900 26:3901-3949 27:3950-4896 28:4897-4897 29:4898-6113 31:6114-6397 33:6398-6457 34:6458-7600 35:7601-7658 37:7659-7930 38:7931-9373 39:9374-11130 40:11131-11212 41:11213-11406]	0	1969	3122.38	6228	10601	4374	120131	124499	1.08374	3206	73.1629	3206	73.1629	21	0.479233	Plus	Plus	putative nucleotidyltransferase, Ribonuclease H	F:nucleic acid binding; F:aspartic-type endopeptidase activity; F:RNA-DNA hybrid ribonuclease activity; P:proteolysis; F:zinc ion binding; P:DNA integration; F:nucleotidyltransferase activity; P:RNA phosphodiester bond hydrolysis, endonucleolytic	EC:3.1.30; EC:3.4.23; EC:3.1.26; EC:3.1.26.4	Acting on ester bonds; Acting on peptide bonds (peptidases); Acting on ester bonds; Ribonuclease H	-	-	-	-	-	-	4.2	0	-	-	-	-	-	-	-	-	-	-	-	-	-	-	-	-
SNP_PS900203_1.2CM	TRINITY_DN4180_c0_g1_i9	not available	len=11407 path=[2:0-47 7:48-149 8:150-1169 9:1170-1171 10:1172-1174 11:1175-1175 13:1176-1235 15:1236-1259 16:1260-1488 19:1489-1499 20:1500-1532 22:1533-2669 23:2670-3453 24:3454-3900 26:3901-3949 27:3950-4896 28:4897-4897 29:4898-6113 31:6114-6397 33:6398-6457 34:6458-7600 35:7601-7658 37:7659-7930 38:7931-9373 39:9374-11130 40:11131-11212 41:11213-11406]	1.03937e-69	173	275.783	287	1105	819	120144	120968	0.202923	521	62.6955	521	62.6955	18	2.16606	Plus	Plus	putative nucleotidyltransferase, Ribonuclease H	F:nucleic acid binding; F:aspartic-type endopeptidase activity; F:RNA-DNA hybrid ribonuclease activity; P:proteolysis; F:zinc ion binding; P:DNA integration; F:nucleotidyltransferase activity; P:RNA phosphodiester bond hydrolysis, endonucleolytic	EC:3.1.30; EC:3.4.23; EC:3.1.26; EC:3.1.26.4	Acting on ester bonds; Acting on peptide bonds (peptidases); Acting on ester bonds; Ribonuclease H	-	-	-	-	-	-	4.2	0	-	-	-	-	-	-	-	-	-	-	-	-	-	-	-	-
SNP_PS900203_1.2CM	TRINITY_DN4180_c0_g1_i9	not available	len=11407 path=[2:0-47 7:48-149 8:150-1169 9:1170-1171 10:1172-1174 11:1175-1175 13:1176-1235 15:1236-1259 16:1260-1488 19:1489-1499 20:1500-1532 22:1533-2669 23:2670-3453 24:3454-3900 26:3901-3949 27:3950-4896 28:4897-4897 29:4898-6113 31:6114-6397 33:6398-6457 34:6458-7600 35:7601-7658 37:7659-7930 38:7931-9373 39:9374-11130 40:11131-11212 41:11213-11406]	1.07066e-38	108	172.761	10883	11149	267	124823	125091	0.0661544	214	78.6765	214	78.6765	8	2.94118	Plus	Plus	putative nucleotidyltransferase, Ribonuclease H	F:nucleic acid binding; F:aspartic-type endopeptidase activity; F:RNA-DNA hybrid ribonuclease activity; P:proteolysis; F:zinc ion binding; P:DNA integration; F:nucleotidyltransferase activity; P:RNA phosphodiester bond hydrolysis, endonucleolytic	EC:3.1.30; EC:3.4.23; EC:3.1.26; EC:3.1.26.4	Acting on ester bonds; Acting on peptide bonds (peptidases); Acting on ester bonds; Ribonuclease H	-	-	-	-	-	-	4.2	0	-	-	-	-	-	-	-	-	-	-	-	-	-	-	-	-
SNP_PS900203_1.2CM	TRINITY_DN4180_c0_g1_i9	not available	len=11407 path=[2:0-47 7:48-149 8:150-1169 9:1170-1171 10:1172-1174 11:1175-1175 13:1176-1235 15:1236-1259 16:1260-1488 19:1489-1499 20:1500-1532 22:1533-2669 23:2670-3453 24:3454-3900 26:3901-3949 27:3950-4896 28:4897-4897 29:4898-6113 31:6114-6397 33:6398-6457 34:6458-7600 35:7601-7658 37:7659-7930 38:7931-9373 39:9374-11130 40:11131-11212 41:11213-11406]	4.14796e-30	90	144.232	1327	1171	157	74614	74772	0.0384043	132	82.5	132	82.5	4	2.5	Plus	Minus	putative nucleotidyltransferase, Ribonuclease H	F:nucleic acid binding; F:aspartic-type endopeptidase activity; F:RNA-DNA hybrid ribonuclease activity; P:proteolysis; F:zinc ion binding; P:DNA integration; F:nucleotidyltransferase activity; P:RNA phosphodiester bond hydrolysis, endonucleolytic	EC:3.1.30; EC:3.4.23; EC:3.1.26; EC:3.1.26.4	Acting on ester bonds; Acting on peptide bonds (peptidases); Acting on ester bonds; Ribonuclease H	-	-	-	-	-	-	4.2	0	-	-	-	-	-	-	-	-	-	-	-	-	-	-	-	-
SNP_PS900203_1.2CM	TRINITY_DN4180_c0_g1_i9	not available	len=11407 path=[2:0-47 7:48-149 8:150-1169 9:1170-1171 10:1172-1174 11:1175-1175 13:1176-1235 15:1236-1259 16:1260-1488 19:1489-1499 20:1500-1532 22:1533-2669 23:2670-3453 24:3454-3900 26:3901-3949 27:3950-4896 28:4897-4897 29:4898-6113 31:6114-6397 33:6398-6457 34:6458-7600 35:7601-7658 37:7659-7930 38:7931-9373 39:9374-11130 40:11131-11212 41:11213-11406]	1.98396e-23	76	122.042	11050	11367	318	118522	118816	0.0787907	229	71.5625	229	71.5625	27	8.4375	Plus	Plus	putative nucleotidyltransferase, Ribonuclease H	F:nucleic acid binding; F:aspartic-type endopeptidase activity; F:RNA-DNA hybrid ribonuclease activity; P:proteolysis; F:zinc ion binding; P:DNA integration; F:nucleotidyltransferase activity; P:RNA phosphodiester bond hydrolysis, endonucleolytic	EC:3.1.30; EC:3.4.23; EC:3.1.26; EC:3.1.26.4	Acting on ester bonds; Acting on peptide bonds (peptidases); Acting on ester bonds; Ribonuclease H	-	-	-	-	-	-	4.2	0	-	-	-	-	-	-	-	-	-	-	-	-	-	-	-	-
SNP_PS900203_1.2CM	TRINITY_DN4180_c0_g1_i9	not available	len=11407 path=[2:0-47 7:48-149 8:150-1169 9:1170-1171 10:1172-1174 11:1175-1175 13:1176-1235 15:1236-1259 16:1260-1488 19:1489-1499 20:1500-1532 22:1533-2669 23:2670-3453 24:3454-3900 26:3901-3949 27:3950-4896 28:4897-4897 29:4898-6113 31:6114-6397 33:6398-6457 34:6458-7600 35:7601-7658 37:7659-7930 38:7931-9373 39:9374-11130 40:11131-11212 41:11213-11406]	2.56209e-15	59	95.0978	150	61	90	82460	82551	0.0218037	79	85.8696	79	85.8696	2	2.17391	Plus	Minus	putative nucleotidyltransferase, Ribonuclease H	F:nucleic acid binding; F:aspartic-type endopeptidase activity; F:RNA-DNA hybrid ribonuclease activity; P:proteolysis; F:zinc ion binding; P:DNA integration; F:nucleotidyltransferase activity; P:RNA phosphodiester bond hydrolysis, endonucleolytic	EC:3.1.30; EC:3.4.23; EC:3.1.26; EC:3.1.26.4	Acting on ester bonds; Acting on peptide bonds (peptidases); Acting on ester bonds; Ribonuclease H	-	-	-	-	-	-	4.2	0	-	-	-	-	-	-	-	-	-	-	-	-	-	-	-	-
SNP_PS900203_1.2CM	TRINITY_DN4180_c0_g1_i9	not available	len=11407 path=[2:0-47 7:48-149 8:150-1169 9:1170-1171 10:1172-1174 11:1175-1175 13:1176-1235 15:1236-1259 16:1260-1488 19:1489-1499 20:1500-1532 22:1533-2669 23:2670-3453 24:3454-3900 26:3901-3949 27:3950-4896 28:4897-4897 29:4898-6113 31:6114-6397 33:6398-6457 34:6458-7600 35:7601-7658 37:7659-7930 38:7931-9373 39:9374-11130 40:11131-11212 41:11213-11406]	1.51289e-10	49	79.2481	8198	7828	371	384359	384729	0.0914269	210	56.6038	210	56.6038	0	0	Plus	Minus	putative nucleotidyltransferase, Ribonuclease H	F:nucleic acid binding; F:aspartic-type endopeptidase activity; F:RNA-DNA hybrid ribonuclease activity; P:proteolysis; F:zinc ion binding; P:DNA integration; F:nucleotidyltransferase activity; P:RNA phosphodiester bond hydrolysis, endonucleolytic	EC:3.1.30; EC:3.4.23; EC:3.1.26; EC:3.1.26.4	Acting on ester bonds; Acting on peptide bonds (peptidases); Acting on ester bonds; Ribonuclease H	-	-	-	-	-	-	4.2	0	-	-	-	-	-	-	-	-	-	-	-	-	-	-	-	-
SNP_PS900203_1.2CM	TRINITY_DN4180_c0_g1_i9	not available	len=11407 path=[2:0-47 7:48-149 8:150-1169 9:1170-1171 10:1172-1174 11:1175-1175 13:1176-1235 15:1236-1259 16:1260-1488 19:1489-1499 20:1500-1532 22:1533-2669 23:2670-3453 24:3454-3900 26:3901-3949 27:3950-4896 28:4897-4897 29:4898-6113 31:6114-6397 33:6398-6457 34:6458-7600 35:7601-7658 37:7659-7930 38:7931-9373 39:9374-11130 40:11131-11212 41:11213-11406]	1.22544e-08	45	72.9083	4129	3373	757	159670	160426	0.187066	401	52.9723	401	52.9723	0	0	Plus	Minus	putative nucleotidyltransferase, Ribonuclease H	F:nucleic acid binding; F:aspartic-type endopeptidase activity; F:RNA-DNA hybrid ribonuclease activity; P:proteolysis; F:zinc ion binding; P:DNA integration; F:nucleotidyltransferase activity; P:RNA phosphodiester bond hydrolysis, endonucleolytic	EC:3.1.30; EC:3.4.23; EC:3.1.26; EC:3.1.26.4	Acting on ester bonds; Acting on peptide bonds (peptidases); Acting on ester bonds; Ribonuclease H	-	-	-	-	-	-	4.2	0	-	-	-	-	-	-	-	-	-	-	-	-	-	-	-	-
SNP_PS900203_1.2CM	TRINITY_DN4180_c0_g1_i9	not available	len=11407 path=[2:0-47 7:48-149 8:150-1169 9:1170-1171 10:1172-1174 11:1175-1175 13:1176-1235 15:1236-1259 16:1260-1488 19:1489-1499 20:1500-1532 22:1533-2669 23:2670-3453 24:3454-3900 26:3901-3949 27:3950-4896 28:4897-4897 29:4898-6113 31:6114-6397 33:6398-6457 34:6458-7600 35:7601-7658 37:7659-7930 38:7931-9373 39:9374-11130 40:11131-11212 41:11213-11406]	9.92605e-07	41	66.5684	7804	8076	273	268320	268592	0.0676411	157	57.5092	157	57.5092	0	0	Plus	Plus	putative nucleotidyltransferase, Ribonuclease H	F:nucleic acid binding; F:aspartic-type endopeptidase activity; F:RNA-DNA hybrid ribonuclease activity; P:proteolysis; F:zinc ion binding; P:DNA integration; F:nucleotidyltransferase activity; P:RNA phosphodiester bond hydrolysis, endonucleolytic	EC:3.1.30; EC:3.4.23; EC:3.1.26; EC:3.1.26.4	Acting on ester bonds; Acting on peptide bonds (peptidases); Acting on ester bonds; Ribonuclease H	-	-	-	-	-	-	4.2	0	-	-	-	-	-	-	-	-	-	-	-	-	-	-	-	-
SNP_PS900203_1.2CM	TRINITY_DN4180_c0_g1_i9	not available	len=11407 path=[2:0-47 7:48-149 8:150-1169 9:1170-1171 10:1172-1174 11:1175-1175 13:1176-1235 15:1236-1259 16:1260-1488 19:1489-1499 20:1500-1532 22:1533-2669 23:2670-3453 24:3454-3900 26:3901-3949 27:3950-4896 28:4897-4897 29:4898-6113 31:6114-6397 33:6398-6457 34:6458-7600 35:7601-7658 37:7659-7930 38:7931-9373 39:9374-11130 40:11131-11212 41:11213-11406]	9.92605e-07	41	66.5684	10601	10531	71	82648	82719	0.0170961	66	90.411	66	90.411	3	4.10959	Plus	Minus	putative nucleotidyltransferase, Ribonuclease H	F:nucleic acid binding; F:aspartic-type endopeptidase activity; F:RNA-DNA hybrid ribonuclease activity; P:proteolysis; F:zinc ion binding; P:DNA integration; F:nucleotidyltransferase activity; P:RNA phosphodiester bond hydrolysis, endonucleolytic	EC:3.1.30; EC:3.4.23; EC:3.1.26; EC:3.1.26.4	Acting on ester bonds; Acting on peptide bonds (peptidases); Acting on ester bonds; Ribonuclease H	-	-	-	-	-	-	4.2	0	-	-	-	-	-	-	-	-	-	-	-	-	-	-	-	-
SNP_PS900203_1.2CM	TRINITY_DN4180_c0_g1_i9	not available	len=11407 path=[2:0-47 7:48-149 8:150-1169 9:1170-1171 10:1172-1174 11:1175-1175 13:1176-1235 15:1236-1259 16:1260-1488 19:1489-1499 20:1500-1532 22:1533-2669 23:2670-3453 24:3454-3900 26:3901-3949 27:3950-4896 28:4897-4897 29:4898-6113 31:6114-6397 33:6398-6457 34:6458-7600 35:7601-7658 37:7659-7930 38:7931-9373 39:9374-11130 40:11131-11212 41:11213-11406]	2.97781e-06	40	64.9835	11212	11293	82	125133	125214	0.0203171	61	74.3902	61	74.3902	0	0	Plus	Plus	putative nucleotidyltransferase, Ribonuclease H	F:nucleic acid binding; F:aspartic-type endopeptidase activity; F:RNA-DNA hybrid ribonuclease activity; P:proteolysis; F:zinc ion binding; P:DNA integration; F:nucleotidyltransferase activity; P:RNA phosphodiester bond hydrolysis, endonucleolytic	EC:3.1.30; EC:3.4.23; EC:3.1.26; EC:3.1.26.4	Acting on ester bonds; Acting on peptide bonds (peptidases); Acting on ester bonds; Ribonuclease H	-	-	-	-	-	-	4.2	0	-	-	-	-	-	-	-	-	-	-	-	-	-	-	-	-
SNP_PS900203_1.2CM	TRINITY_DN4180_c0_g1_i9	not available	len=11407 path=[2:0-47 7:48-149 8:150-1169 9:1170-1171 10:1172-1174 11:1175-1175 13:1176-1235 15:1236-1259 16:1260-1488 19:1489-1499 20:1500-1532 22:1533-2669 23:2670-3453 24:3454-3900 26:3901-3949 27:3950-4896 28:4897-4897 29:4898-6113 31:6114-6397 33:6398-6457 34:6458-7600 35:7601-7658 37:7659-7930 38:7931-9373 39:9374-11130 40:11131-11212 41:11213-11406]	8.0401e-05	37	60.2286	1416	1515	100	125497	125598	0.0247769	81	77.8846	81	77.8846	6	5.76923	Plus	Plus	putative nucleotidyltransferase, Ribonuclease H	F:nucleic acid binding; F:aspartic-type endopeptidase activity; F:RNA-DNA hybrid ribonuclease activity; P:proteolysis; F:zinc ion binding; P:DNA integration; F:nucleotidyltransferase activity; P:RNA phosphodiester bond hydrolysis, endonucleolytic	EC:3.1.30; EC:3.4.23; EC:3.1.26; EC:3.1.26.4	Acting on ester bonds; Acting on peptide bonds (peptidases); Acting on ester bonds; Ribonuclease H	-	-	-	-	-	-	4.2	0	-	-	-	-	-	-	-	-	-	-	-	-	-	-	-	-
SNP_PS900203_1.2CM	TRINITY_DN4180_c0_g1_i9	not available	len=11407 path=[2:0-47 7:48-149 8:150-1169 9:1170-1171 10:1172-1174 11:1175-1175 13:1176-1235 15:1236-1259 16:1260-1488 19:1489-1499 20:1500-1532 22:1533-2669 23:2670-3453 24:3454-3900 26:3901-3949 27:3950-4896 28:4897-4897 29:4898-6113 31:6114-6397 33:6398-6457 34:6458-7600 35:7601-7658 37:7659-7930 38:7931-9373 39:9374-11130 40:11131-11212 41:11213-11406]	0.000723609	35	57.0587	1515	1416	100	74444	74544	0.0242814	83	79.8077	83	79.8077	7	6.73077	Plus	Minus	putative nucleotidyltransferase, Ribonuclease H	F:nucleic acid binding; F:aspartic-type endopeptidase activity; F:RNA-DNA hybrid ribonuclease activity; P:proteolysis; F:zinc ion binding; P:DNA integration; F:nucleotidyltransferase activity; P:RNA phosphodiester bond hydrolysis, endonucleolytic	EC:3.1.30; EC:3.4.23; EC:3.1.26; EC:3.1.26.4	Acting on ester bonds; Acting on peptide bonds (peptidases); Acting on ester bonds; Ribonuclease H	-	-	-	-	-	-	4.2	0	-	-	-	-	-	-	-	-	-	-	-	-	-	-	-	-
SNP_PS900203_1.2CM	TRINITY_DN4180_c0_g1_i9	not available	len=11407 path=[2:0-47 7:48-149 8:150-1169 9:1170-1171 10:1172-1174 11:1175-1175 13:1176-1235 15:1236-1259 16:1260-1488 19:1489-1499 20:1500-1532 22:1533-2669 23:2670-3453 24:3454-3900 26:3901-3949 27:3950-4896 28:4897-4897 29:4898-6113 31:6114-6397 33:6398-6457 34:6458-7600 35:7601-7658 37:7659-7930 38:7931-9373 39:9374-11130 40:11131-11212 41:11213-11406]	0.00651248	33	53.8887	3356	3610	255	268349	268603	0.0631812	144	56.4706	144	56.4706	0	0	Plus	Plus	putative nucleotidyltransferase, Ribonuclease H	F:nucleic acid binding; F:aspartic-type endopeptidase activity; F:RNA-DNA hybrid ribonuclease activity; P:proteolysis; F:zinc ion binding; P:DNA integration; F:nucleotidyltransferase activity; P:RNA phosphodiester bond hydrolysis, endonucleolytic	EC:3.1.30; EC:3.4.23; EC:3.1.26; EC:3.1.26.4	Acting on ester bonds; Acting on peptide bonds (peptidases); Acting on ester bonds; Ribonuclease H	-	-	-	-	-	-	4.2	0	-	-	-	-	-	-	-	-	-	-	-	-	-	-	-	-
SNP_PS900203_1.2CM	TRINITY_DN4180_c0_g1_i9	not available	len=11407 path=[2:0-47 7:48-149 8:150-1169 9:1170-1171 10:1172-1174 11:1175-1175 13:1176-1235 15:1236-1259 16:1260-1488 19:1489-1499 20:1500-1532 22:1533-2669 23:2670-3453 24:3454-3900 26:3901-3949 27:3950-4896 28:4897-4897 29:4898-6113 31:6114-6397 33:6398-6457 34:6458-7600 35:7601-7658 37:7659-7930 38:7931-9373 39:9374-11130 40:11131-11212 41:11213-11406]	0.00651248	33	53.8887	3358	3734	377	360969	361345	0.0934091	205	54.3767	205	54.3767	0	0	Plus	Plus	putative nucleotidyltransferase, Ribonuclease H	F:nucleic acid binding; F:aspartic-type endopeptidase activity; F:RNA-DNA hybrid ribonuclease activity; P:proteolysis; F:zinc ion binding; P:DNA integration; F:nucleotidyltransferase activity; P:RNA phosphodiester bond hydrolysis, endonucleolytic	EC:3.1.30; EC:3.4.23; EC:3.1.26; EC:3.1.26.4	Acting on ester bonds; Acting on peptide bonds (peptidases); Acting on ester bonds; Ribonuclease H	-	-	-	-	-	-	4.2	0	-	-	-	-	-	-	-	-	-	-	-	-	-	-	-	-
SNP_PS900203_1.2CM	TRINITY_DN4180_c0_g1_i9	not available	len=11407 path=[2:0-47 7:48-149 8:150-1169 9:1170-1171 10:1172-1174 11:1175-1175 13:1176-1235 15:1236-1259 16:1260-1488 19:1489-1499 20:1500-1532 22:1533-2669 23:2670-3453 24:3454-3900 26:3901-3949 27:3950-4896 28:4897-4897 29:4898-6113 31:6114-6397 33:6398-6457 34:6458-7600 35:7601-7658 37:7659-7930 38:7931-9373 39:9374-11130 40:11131-11212 41:11213-11406]	0.00651248	33	53.8887	11150	11190	41	125051	125091	0.0101585	37	90.2439	37	90.2439	0	0	Plus	Plus	putative nucleotidyltransferase, Ribonuclease H	F:nucleic acid binding; F:aspartic-type endopeptidase activity; F:RNA-DNA hybrid ribonuclease activity; P:proteolysis; F:zinc ion binding; P:DNA integration; F:nucleotidyltransferase activity; P:RNA phosphodiester bond hydrolysis, endonucleolytic	EC:3.1.30; EC:3.4.23; EC:3.1.26; EC:3.1.26.4	Acting on ester bonds; Acting on peptide bonds (peptidases); Acting on ester bonds; Ribonuclease H	-	-	-	-	-	-	4.2	0	-	-	-	-	-	-	-	-	-	-	-	-	-	-	-	-
SNP_PS900203_1.2CM	TRINITY_DN4180_c0_g1_i9	not available	len=11407 path=[2:0-47 7:48-149 8:150-1169 9:1170-1171 10:1172-1174 11:1175-1175 13:1176-1235 15:1236-1259 16:1260-1488 19:1489-1499 20:1500-1532 22:1533-2669 23:2670-3453 24:3454-3900 26:3901-3949 27:3950-4896 28:4897-4897 29:4898-6113 31:6114-6397 33:6398-6457 34:6458-7600 35:7601-7658 37:7659-7930 38:7931-9373 39:9374-11130 40:11131-11212 41:11213-11406]	0.00651248	33	53.8887	11191	11231	41	118582	118622	0.0101585	37	90.2439	37	90.2439	0	0	Plus	Plus	putative nucleotidyltransferase, Ribonuclease H	F:nucleic acid binding; F:aspartic-type endopeptidase activity; F:RNA-DNA hybrid ribonuclease activity; P:proteolysis; F:zinc ion binding; P:DNA integration; F:nucleotidyltransferase activity; P:RNA phosphodiester bond hydrolysis, endonucleolytic	EC:3.1.30; EC:3.4.23; EC:3.1.26; EC:3.1.26.4	Acting on ester bonds; Acting on peptide bonds (peptidases); Acting on ester bonds; Ribonuclease H	-	-	-	-	-	-	4.2	0	-	-	-	-	-	-	-	-	-	-	-	-	-	-	-	-
SNP_PS900203_1.2CM	TRINITY_DN4180_c0_g1_i9	not available	len=11407 path=[2:0-47 7:48-149 8:150-1169 9:1170-1171 10:1172-1174 11:1175-1175 13:1176-1235 15:1236-1259 16:1260-1488 19:1489-1499 20:1500-1532 22:1533-2669 23:2670-3453 24:3454-3900 26:3901-3949 27:3950-4896 28:4897-4897 29:4898-6113 31:6114-6397 33:6398-6457 34:6458-7600 35:7601-7658 37:7659-7930 38:7931-9373 39:9374-11130 40:11131-11212 41:11213-11406]	0.00651248	33	53.8887	11191	11231	41	125051	125091	0.0101585	37	90.2439	37	90.2439	0	0	Plus	Plus	putative nucleotidyltransferase, Ribonuclease H	F:nucleic acid binding; F:aspartic-type endopeptidase activity; F:RNA-DNA hybrid ribonuclease activity; P:proteolysis; F:zinc ion binding; P:DNA integration; F:nucleotidyltransferase activity; P:RNA phosphodiester bond hydrolysis, endonucleolytic	EC:3.1.30; EC:3.4.23; EC:3.1.26; EC:3.1.26.4	Acting on ester bonds; Acting on peptide bonds (peptidases); Acting on ester bonds; Ribonuclease H	-	-	-	-	-	-	4.2	0	-	-	-	-	-	-	-	-	-	-	-	-	-	-	-	-
SNP_PS900203_1.2CM	TRINITY_DN4180_c0_g1_i9	not available	len=11407 path=[2:0-47 7:48-149 8:150-1169 9:1170-1171 10:1172-1174 11:1175-1175 13:1176-1235 15:1236-1259 16:1260-1488 19:1489-1499 20:1500-1532 22:1533-2669 23:2670-3453 24:3454-3900 26:3901-3949 27:3950-4896 28:4897-4897 29:4898-6113 31:6114-6397 33:6398-6457 34:6458-7600 35:7601-7658 37:7659-7930 38:7931-9373 39:9374-11130 40:11131-11212 41:11213-11406]	0.0195374	32	52.3038	3357	3610	254	374721	374974	0.0629334	143	56.2992	143	56.2992	0	0	Plus	Plus	putative nucleotidyltransferase, Ribonuclease H	F:nucleic acid binding; F:aspartic-type endopeptidase activity; F:RNA-DNA hybrid ribonuclease activity; P:proteolysis; F:zinc ion binding; P:DNA integration; F:nucleotidyltransferase activity; P:RNA phosphodiester bond hydrolysis, endonucleolytic	EC:3.1.30; EC:3.4.23; EC:3.1.26; EC:3.1.26.4	Acting on ester bonds; Acting on peptide bonds (peptidases); Acting on ester bonds; Ribonuclease H	-	-	-	-	-	-	4.2	0	-	-	-	-	-	-	-	-	-	-	-	-	-	-	-	-
SNP_PS900203_1.2CM	TRINITY_DN4180_c0_g1_i9	not available	len=11407 path=[2:0-47 7:48-149 8:150-1169 9:1170-1171 10:1172-1174 11:1175-1175 13:1176-1235 15:1236-1259 16:1260-1488 19:1489-1499 20:1500-1532 22:1533-2669 23:2670-3453 24:3454-3900 26:3901-3949 27:3950-4896 28:4897-4897 29:4898-6113 31:6114-6397 33:6398-6457 34:6458-7600 35:7601-7658 37:7659-7930 38:7931-9373 39:9374-11130 40:11131-11212 41:11213-11406]	0.175837	30	49.1338	3721	3356	366	384359	384724	0.0901881	198	54.0984	198	54.0984	0	0	Plus	Minus	putative nucleotidyltransferase, Ribonuclease H	F:nucleic acid binding; F:aspartic-type endopeptidase activity; F:RNA-DNA hybrid ribonuclease activity; P:proteolysis; F:zinc ion binding; P:DNA integration; F:nucleotidyltransferase activity; P:RNA phosphodiester bond hydrolysis, endonucleolytic	EC:3.1.30; EC:3.4.23; EC:3.1.26; EC:3.1.26.4	Acting on ester bonds; Acting on peptide bonds (peptidases); Acting on ester bonds; Ribonuclease H	-	-	-	-	-	-	4.2	0	-	-	-	-	-	-	-	-	-	-	-	-	-	-	-	-
SNP_PS900203_1.2CM	TRINITY_DN4180_c0_g1_i9	not available	len=11407 path=[2:0-47 7:48-149 8:150-1169 9:1170-1171 10:1172-1174 11:1175-1175 13:1176-1235 15:1236-1259 16:1260-1488 19:1489-1499 20:1500-1532 22:1533-2669 23:2670-3453 24:3454-3900 26:3901-3949 27:3950-4896 28:4897-4897 29:4898-6113 31:6114-6397 33:6398-6457 34:6458-7600 35:7601-7658 37:7659-7930 38:7931-9373 39:9374-11130 40:11131-11212 41:11213-11406]	0.175837	30	49.1338	7835	8088	254	360969	361222	0.0629334	142	55.9055	142	55.9055	0	0	Plus	Plus	putative nucleotidyltransferase, Ribonuclease H	F:nucleic acid binding; F:aspartic-type endopeptidase activity; F:RNA-DNA hybrid ribonuclease activity; P:proteolysis; F:zinc ion binding; P:DNA integration; F:nucleotidyltransferase activity; P:RNA phosphodiester bond hydrolysis, endonucleolytic	EC:3.1.30; EC:3.4.23; EC:3.1.26; EC:3.1.26.4	Acting on ester bonds; Acting on peptide bonds (peptidases); Acting on ester bonds; Ribonuclease H	-	-	-	-	-	-	4.2	0	-	-	-	-	-	-	-	-	-	-	-	-	-	-	-	-
SNP_PS900203_1.2CM	TRINITY_DN4180_c0_g1_i9	not available	len=11407 path=[2:0-47 7:48-149 8:150-1169 9:1170-1171 10:1172-1174 11:1175-1175 13:1176-1235 15:1236-1259 16:1260-1488 19:1489-1499 20:1500-1532 22:1533-2669 23:2670-3453 24:3454-3900 26:3901-3949 27:3950-4896 28:4897-4897 29:4898-6113 31:6114-6397 33:6398-6457 34:6458-7600 35:7601-7658 37:7659-7930 38:7931-9373 39:9374-11130 40:11131-11212 41:11213-11406]	0.527511	29	47.5489	7934	7804	131	344427	344557	0.0319623	80	61.0687	80	61.0687	0	0	Plus	Minus	putative nucleotidyltransferase, Ribonuclease H	F:nucleic acid binding; F:aspartic-type endopeptidase activity; F:RNA-DNA hybrid ribonuclease activity; P:proteolysis; F:zinc ion binding; P:DNA integration; F:nucleotidyltransferase activity; P:RNA phosphodiester bond hydrolysis, endonucleolytic	EC:3.1.30; EC:3.4.23; EC:3.1.26; EC:3.1.26.4	Acting on ester bonds; Acting on peptide bonds (peptidases); Acting on ester bonds; Ribonuclease H	-	-	-	-	-	-	4.2	0	-	-	-	-	-	-	-	-	-	-	-	-	-	-	-	-
SNP_PS900203_1.2CM	TRINITY_DN4180_c0_g1_i9	not available	len=11407 path=[2:0-47 7:48-149 8:150-1169 9:1170-1171 10:1172-1174 11:1175-1175 13:1176-1235 15:1236-1259 16:1260-1488 19:1489-1499 20:1500-1532 22:1533-2669 23:2670-3453 24:3454-3900 26:3901-3949 27:3950-4896 28:4897-4897 29:4898-6113 31:6114-6397 33:6398-6457 34:6458-7600 35:7601-7658 37:7659-7930 38:7931-9373 39:9374-11130 40:11131-11212 41:11213-11406]	1.58253	28	45.9639	11211	11296	86	118785	118870	0.0213082	57	66.2791	57	66.2791	0	0	Plus	Plus	putative nucleotidyltransferase, Ribonuclease H	F:nucleic acid binding; F:aspartic-type endopeptidase activity; F:RNA-DNA hybrid ribonuclease activity; P:proteolysis; F:zinc ion binding; P:DNA integration; F:nucleotidyltransferase activity; P:RNA phosphodiester bond hydrolysis, endonucleolytic	EC:3.1.30; EC:3.4.23; EC:3.1.26; EC:3.1.26.4	Acting on ester bonds; Acting on peptide bonds (peptidases); Acting on ester bonds; Ribonuclease H	-	-	-	-	-	-	4.2	0	-	-	-	-	-	-	-	-	-	-	-	-	-	-	-	-
SNP_PS900203_1.2CM	TRINITY_DN4180_c0_g1_i9	not available	len=11407 path=[2:0-47 7:48-149 8:150-1169 9:1170-1171 10:1172-1174 11:1175-1175 13:1176-1235 15:1236-1259 16:1260-1488 19:1489-1499 20:1500-1532 22:1533-2669 23:2670-3453 24:3454-3900 26:3901-3949 27:3950-4896 28:4897-4897 29:4898-6113 31:6114-6397 33:6398-6457 34:6458-7600 35:7601-7658 37:7659-7930 38:7931-9373 39:9374-11130 40:11131-11212 41:11213-11406]	4.7476	27	44.379	10531	10594	64	118395	118459	0.0158572	53	80.303	53	80.303	3	4.54545	Plus	Plus	putative nucleotidyltransferase, Ribonuclease H	F:nucleic acid binding; F:aspartic-type endopeptidase activity; F:RNA-DNA hybrid ribonuclease activity; P:proteolysis; F:zinc ion binding; P:DNA integration; F:nucleotidyltransferase activity; P:RNA phosphodiester bond hydrolysis, endonucleolytic	EC:3.1.30; EC:3.4.23; EC:3.1.26; EC:3.1.26.4	Acting on ester bonds; Acting on peptide bonds (peptidases); Acting on ester bonds; Ribonuclease H	-	-	-	-	-	-	4.2	0	-	-	-	-	-	-	-	-	-	-	-	-	-	-	-	-
SNP_PS900203_1.2CM	TRINITY_DN4180_c0_g1_i7	not available	len=11714 path=[0:0-190 5:191-241 7:242-343 10:344-346 11:347-347 12:348-1540 14:1541-1888 20:1889-1921 22:1922-3058 23:3059-3842 24:3843-4289 26:4290-4338 27:4339-5285 28:5286-5286 29:5287-6502 31:6503-6786 33:6787-6846 34:6847-7989 35:7990-8047 37:8048-8319 38:8320-9762 39:9763-11519 41:11520-11713]	0	4161	6596.61	1856	6410	4555	119842	124395	1.12859	4361	95.7409	4361	95.7409	1	0.0219539	Plus	Plus	putative nucleotidyltransferase, Ribonuclease H	F:nucleic acid binding; F:aspartic-type endopeptidase activity; F:RNA-DNA hybrid ribonuclease activity; P:proteolysis; F:zinc ion binding; P:DNA integration; F:nucleotidyltransferase activity; P:RNA phosphodiester bond hydrolysis, endonucleolytic	EC:3.1.30; EC:3.4.23; EC:3.1.26; EC:3.1.26.4	Acting on ester bonds; Acting on peptide bonds (peptidases); Acting on ester bonds; Ribonuclease H	-669.18	1.14e-54	-	-	-	-	-	-	-	-	-	-	-	-	-	-	-	-	1183.24	2.07e-11	-	-	-	-
SNP_PS900203_1.2CM	TRINITY_DN4180_c0_g1_i7	not available	len=11714 path=[0:0-190 5:191-241 7:242-343 10:344-346 11:347-347 12:348-1540 14:1541-1888 20:1889-1921 22:1922-3058 23:3059-3842 24:3843-4289 26:4290-4338 27:4339-5285 28:5286-5286 29:5287-6502 31:6503-6786 33:6787-6846 34:6847-7989 35:7990-8047 37:8048-8319 38:8320-9762 39:9763-11519 41:11520-11713]	0	1969	3122.38	6617	10990	4374	120131	124499	1.08374	3206	73.1629	3206	73.1629	21	0.479233	Plus	Plus	putative nucleotidyltransferase, Ribonuclease H	F:nucleic acid binding; F:aspartic-type endopeptidase activity; F:RNA-DNA hybrid ribonuclease activity; P:proteolysis; F:zinc ion binding; P:DNA integration; F:nucleotidyltransferase activity; P:RNA phosphodiester bond hydrolysis, endonucleolytic	EC:3.1.30; EC:3.4.23; EC:3.1.26; EC:3.1.26.4	Acting on ester bonds; Acting on peptide bonds (peptidases); Acting on ester bonds; Ribonuclease H	-669.18	1.14e-54	-	-	-	-	-	-	-	-	-	-	-	-	-	-	-	-	1183.24	2.07e-11	-	-	-	-
SNP_PS900203_1.2CM	TRINITY_DN4180_c0_g1_i7	not available	len=11714 path=[0:0-190 5:191-241 7:242-343 10:344-346 11:347-347 12:348-1540 14:1541-1888 20:1889-1921 22:1922-3058 23:3059-3842 24:3843-4289 26:4290-4338 27:4339-5285 28:5286-5286 29:5287-6502 31:6503-6786 33:6787-6846 34:6847-7989 35:7990-8047 37:8048-8319 38:8320-9762 39:9763-11519 41:11520-11713]	7.03186e-108	253	402.58	2	702	701	124365	125091	0.173686	556	75.7493	556	75.7493	40	5.44959	Plus	Plus	putative nucleotidyltransferase, Ribonuclease H	F:nucleic acid binding; F:aspartic-type endopeptidase activity; F:RNA-DNA hybrid ribonuclease activity; P:proteolysis; F:zinc ion binding; P:DNA integration; F:nucleotidyltransferase activity; P:RNA phosphodiester bond hydrolysis, endonucleolytic	EC:3.1.30; EC:3.4.23; EC:3.1.26; EC:3.1.26.4	Acting on ester bonds; Acting on peptide bonds (peptidases); Acting on ester bonds; Ribonuclease H	-669.18	1.14e-54	-	-	-	-	-	-	-	-	-	-	-	-	-	-	-	-	1183.24	2.07e-11	-	-	-	-
SNP_PS900203_1.2CM	TRINITY_DN4180_c0_g1_i7	not available	len=11714 path=[0:0-190 5:191-241 7:242-343 10:344-346 11:347-347 12:348-1540 14:1541-1888 20:1889-1921 22:1922-3058 23:3059-3842 24:3843-4289 26:4290-4338 27:4339-5285 28:5286-5286 29:5287-6502 31:6503-6786 33:6787-6846 34:6847-7989 35:7990-8047 37:8048-8319 38:8320-9762 39:9763-11519 41:11520-11713]	1.73338e-53	139	221.895	433	65	369	82371	82719	0.0909314	281	75.5376	281	75.5376	26	6.98925	Plus	Minus	putative nucleotidyltransferase, Ribonuclease H	F:nucleic acid binding; F:aspartic-type endopeptidase activity; F:RNA-DNA hybrid ribonuclease activity; P:proteolysis; F:zinc ion binding; P:DNA integration; F:nucleotidyltransferase activity; P:RNA phosphodiester bond hydrolysis, endonucleolytic	EC:3.1.30; EC:3.4.23; EC:3.1.26; EC:3.1.26.4	Acting on ester bonds; Acting on peptide bonds (peptidases); Acting on ester bonds; Ribonuclease H	-669.18	1.14e-54	-	-	-	-	-	-	-	-	-	-	-	-	-	-	-	-	1183.24	2.07e-11	-	-	-	-
SNP_PS900203_1.2CM	TRINITY_DN4180_c0_g1_i7	not available	len=11714 path=[0:0-190 5:191-241 7:242-343 10:344-346 11:347-347 12:348-1540 14:1541-1888 20:1889-1921 22:1922-3058 23:3059-3842 24:3843-4289 26:4290-4338 27:4339-5285 28:5286-5286 29:5287-6502 31:6503-6786 33:6787-6846 34:6847-7989 35:7990-8047 37:8048-8319 38:8320-9762 39:9763-11519 41:11520-11713]	1.07066e-38	108	172.761	11272	11538	267	124823	125091	0.0661544	214	78.6765	214	78.6765	8	2.94118	Plus	Plus	putative nucleotidyltransferase, Ribonuclease H	F:nucleic acid binding; F:aspartic-type endopeptidase activity; F:RNA-DNA hybrid ribonuclease activity; P:proteolysis; F:zinc ion binding; P:DNA integration; F:nucleotidyltransferase activity; P:RNA phosphodiester bond hydrolysis, endonucleolytic	EC:3.1.30; EC:3.4.23; EC:3.1.26; EC:3.1.26.4	Acting on ester bonds; Acting on peptide bonds (peptidases); Acting on ester bonds; Ribonuclease H	-669.18	1.14e-54	-	-	-	-	-	-	-	-	-	-	-	-	-	-	-	-	1183.24	2.07e-11	-	-	-	-
SNP_PS900203_1.2CM	TRINITY_DN4180_c0_g1_i7	not available	len=11714 path=[0:0-190 5:191-241 7:242-343 10:344-346 11:347-347 12:348-1540 14:1541-1888 20:1889-1921 22:1922-3058 23:3059-3842 24:3843-4289 26:4290-4338 27:4339-5285 28:5286-5286 29:5287-6502 31:6503-6786 33:6787-6846 34:6847-7989 35:7990-8047 37:8048-8319 38:8320-9762 39:9763-11519 41:11520-11713]	7.34799e-25	79	126.797	854	1076	223	118801	119022	0.0552526	167	74.2222	167	74.2222	5	2.22222	Plus	Plus	putative nucleotidyltransferase, Ribonuclease H	F:nucleic acid binding; F:aspartic-type endopeptidase activity; F:RNA-DNA hybrid ribonuclease activity; P:proteolysis; F:zinc ion binding; P:DNA integration; F:nucleotidyltransferase activity; P:RNA phosphodiester bond hydrolysis, endonucleolytic	EC:3.1.30; EC:3.4.23; EC:3.1.26; EC:3.1.26.4	Acting on ester bonds; Acting on peptide bonds (peptidases); Acting on ester bonds; Ribonuclease H	-669.18	1.14e-54	-	-	-	-	-	-	-	-	-	-	-	-	-	-	-	-	1183.24	2.07e-11	-	-	-	-
SNP_PS900203_1.2CM	TRINITY_DN4180_c0_g1_i7	not available	len=11714 path=[0:0-190 5:191-241 7:242-343 10:344-346 11:347-347 12:348-1540 14:1541-1888 20:1889-1921 22:1922-3058 23:3059-3842 24:3843-4289 26:4290-4338 27:4339-5285 28:5286-5286 29:5287-6502 31:6503-6786 33:6787-6846 34:6847-7989 35:7990-8047 37:8048-8319 38:8320-9762 39:9763-11519 41:11520-11713]	1.30167e-19	68	109.362	683	838	156	118664	118816	0.038652	125	79.6178	125	79.6178	5	3.18471	Plus	Plus	putative nucleotidyltransferase, Ribonuclease H	F:nucleic acid binding; F:aspartic-type endopeptidase activity; F:RNA-DNA hybrid ribonuclease activity; P:proteolysis; F:zinc ion binding; P:DNA integration; F:nucleotidyltransferase activity; P:RNA phosphodiester bond hydrolysis, endonucleolytic	EC:3.1.30; EC:3.4.23; EC:3.1.26; EC:3.1.26.4	Acting on ester bonds; Acting on peptide bonds (peptidases); Acting on ester bonds; Ribonuclease H	-669.18	1.14e-54	-	-	-	-	-	-	-	-	-	-	-	-	-	-	-	-	1183.24	2.07e-11	-	-	-	-
SNP_PS900203_1.2CM	TRINITY_DN4180_c0_g1_i7	not available	len=11714 path=[0:0-190 5:191-241 7:242-343 10:344-346 11:347-347 12:348-1540 14:1541-1888 20:1889-1921 22:1922-3058 23:3059-3842 24:3843-4289 26:4290-4338 27:4339-5285 28:5286-5286 29:5287-6502 31:6503-6786 33:6787-6846 34:6847-7989 35:7990-8047 37:8048-8319 38:8320-9762 39:9763-11519 41:11520-11713]	1.30167e-19	68	109.362	11519	11674	156	118664	118816	0.038652	125	79.6178	125	79.6178	5	3.18471	Plus	Plus	putative nucleotidyltransferase, Ribonuclease H	F:nucleic acid binding; F:aspartic-type endopeptidase activity; F:RNA-DNA hybrid ribonuclease activity; P:proteolysis; F:zinc ion binding; P:DNA integration; F:nucleotidyltransferase activity; P:RNA phosphodiester bond hydrolysis, endonucleolytic	EC:3.1.30; EC:3.4.23; EC:3.1.26; EC:3.1.26.4	Acting on ester bonds; Acting on peptide bonds (peptidases); Acting on ester bonds; Ribonuclease H	-669.18	1.14e-54	-	-	-	-	-	-	-	-	-	-	-	-	-	-	-	-	1183.24	2.07e-11	-	-	-	-
SNP_PS900203_1.2CM	TRINITY_DN4180_c0_g1_i7	not available	len=11714 path=[0:0-190 5:191-241 7:242-343 10:344-346 11:347-347 12:348-1540 14:1541-1888 20:1889-1921 22:1922-3058 23:3059-3842 24:3843-4289 26:4290-4338 27:4339-5285 28:5286-5286 29:5287-6502 31:6503-6786 33:6787-6846 34:6847-7989 35:7990-8047 37:8048-8319 38:8320-9762 39:9763-11519 41:11520-11713]	2.84676e-16	61	98.2677	11439	11538	100	118522	118622	0.0247769	84	83.1683	84	83.1683	1	0.990099	Plus	Plus	putative nucleotidyltransferase, Ribonuclease H	F:nucleic acid binding; F:aspartic-type endopeptidase activity; F:RNA-DNA hybrid ribonuclease activity; P:proteolysis; F:zinc ion binding; P:DNA integration; F:nucleotidyltransferase activity; P:RNA phosphodiester bond hydrolysis, endonucleolytic	EC:3.1.30; EC:3.4.23; EC:3.1.26; EC:3.1.26.4	Acting on ester bonds; Acting on peptide bonds (peptidases); Acting on ester bonds; Ribonuclease H	-669.18	1.14e-54	-	-	-	-	-	-	-	-	-	-	-	-	-	-	-	-	1183.24	2.07e-11	-	-	-	-
SNP_PS900203_1.2CM	TRINITY_DN4180_c0_g1_i7	not available	len=11714 path=[0:0-190 5:191-241 7:242-343 10:344-346 11:347-347 12:348-1540 14:1541-1888 20:1889-1921 22:1922-3058 23:3059-3842 24:3843-4289 26:4290-4338 27:4339-5285 28:5286-5286 29:5287-6502 31:6503-6786 33:6787-6846 34:6847-7989 35:7990-8047 37:8048-8319 38:8320-9762 39:9763-11519 41:11520-11713]	8.54029e-16	60	96.6827	598	702	105	118518	118622	0.0260158	89	83.9623	89	83.9623	2	1.88679	Plus	Plus	putative nucleotidyltransferase, Ribonuclease H	F:nucleic acid binding; F:aspartic-type endopeptidase activity; F:RNA-DNA hybrid ribonuclease activity; P:proteolysis; F:zinc ion binding; P:DNA integration; F:nucleotidyltransferase activity; P:RNA phosphodiester bond hydrolysis, endonucleolytic	EC:3.1.30; EC:3.4.23; EC:3.1.26; EC:3.1.26.4	Acting on ester bonds; Acting on peptide bonds (peptidases); Acting on ester bonds; Ribonuclease H	-669.18	1.14e-54	-	-	-	-	-	-	-	-	-	-	-	-	-	-	-	-	1183.24	2.07e-11	-	-	-	-
SNP_PS900203_1.2CM	TRINITY_DN4180_c0_g1_i7	not available	len=11714 path=[0:0-190 5:191-241 7:242-343 10:344-346 11:347-347 12:348-1540 14:1541-1888 20:1889-1921 22:1922-3058 23:3059-3842 24:3843-4289 26:4290-4338 27:4339-5285 28:5286-5286 29:5287-6502 31:6503-6786 33:6787-6846 34:6847-7989 35:7990-8047 37:8048-8319 38:8320-9762 39:9763-11519 41:11520-11713]	1.51289e-10	49	79.2481	8587	8217	371	384359	384729	0.0914269	210	56.6038	210	56.6038	0	0	Plus	Minus	putative nucleotidyltransferase, Ribonuclease H	F:nucleic acid binding; F:aspartic-type endopeptidase activity; F:RNA-DNA hybrid ribonuclease activity; P:proteolysis; F:zinc ion binding; P:DNA integration; F:nucleotidyltransferase activity; P:RNA phosphodiester bond hydrolysis, endonucleolytic	EC:3.1.30; EC:3.4.23; EC:3.1.26; EC:3.1.26.4	Acting on ester bonds; Acting on peptide bonds (peptidases); Acting on ester bonds; Ribonuclease H	-669.18	1.14e-54	-	-	-	-	-	-	-	-	-	-	-	-	-	-	-	-	1183.24	2.07e-11	-	-	-	-
SNP_PS900203_1.2CM	TRINITY_DN4180_c0_g1_i7	not available	len=11714 path=[0:0-190 5:191-241 7:242-343 10:344-346 11:347-347 12:348-1540 14:1541-1888 20:1889-1921 22:1922-3058 23:3059-3842 24:3843-4289 26:4290-4338 27:4339-5285 28:5286-5286 29:5287-6502 31:6503-6786 33:6787-6846 34:6847-7989 35:7990-8047 37:8048-8319 38:8320-9762 39:9763-11519 41:11520-11713]	1.22544e-08	45	72.9083	4518	3762	757	159670	160426	0.187066	401	52.9723	401	52.9723	0	0	Plus	Minus	putative nucleotidyltransferase, Ribonuclease H	F:nucleic acid binding; F:aspartic-type endopeptidase activity; F:RNA-DNA hybrid ribonuclease activity; P:proteolysis; F:zinc ion binding; P:DNA integration; F:nucleotidyltransferase activity; P:RNA phosphodiester bond hydrolysis, endonucleolytic	EC:3.1.30; EC:3.4.23; EC:3.1.26; EC:3.1.26.4	Acting on ester bonds; Acting on peptide bonds (peptidases); Acting on ester bonds; Ribonuclease H	-669.18	1.14e-54	-	-	-	-	-	-	-	-	-	-	-	-	-	-	-	-	1183.24	2.07e-11	-	-	-	-
SNP_PS900203_1.2CM	TRINITY_DN4180_c0_g1_i7	not available	len=11714 path=[0:0-190 5:191-241 7:242-343 10:344-346 11:347-347 12:348-1540 14:1541-1888 20:1889-1921 22:1922-3058 23:3059-3842 24:3843-4289 26:4290-4338 27:4339-5285 28:5286-5286 29:5287-6502 31:6503-6786 33:6787-6846 34:6847-7989 35:7990-8047 37:8048-8319 38:8320-9762 39:9763-11519 41:11520-11713]	9.92605e-07	41	66.5684	8193	8465	273	268320	268592	0.0676411	157	57.5092	157	57.5092	0	0	Plus	Plus	putative nucleotidyltransferase, Ribonuclease H	F:nucleic acid binding; F:aspartic-type endopeptidase activity; F:RNA-DNA hybrid ribonuclease activity; P:proteolysis; F:zinc ion binding; P:DNA integration; F:nucleotidyltransferase activity; P:RNA phosphodiester bond hydrolysis, endonucleolytic	EC:3.1.30; EC:3.4.23; EC:3.1.26; EC:3.1.26.4	Acting on ester bonds; Acting on peptide bonds (peptidases); Acting on ester bonds; Ribonuclease H	-669.18	1.14e-54	-	-	-	-	-	-	-	-	-	-	-	-	-	-	-	-	1183.24	2.07e-11	-	-	-	-
SNP_PS900203_1.2CM	TRINITY_DN4180_c0_g1_i7	not available	len=11714 path=[0:0-190 5:191-241 7:242-343 10:344-346 11:347-347 12:348-1540 14:1541-1888 20:1889-1921 22:1922-3058 23:3059-3842 24:3843-4289 26:4290-4338 27:4339-5285 28:5286-5286 29:5287-6502 31:6503-6786 33:6787-6846 34:6847-7989 35:7990-8047 37:8048-8319 38:8320-9762 39:9763-11519 41:11520-11713]	9.92605e-07	41	66.5684	10990	10920	71	82648	82719	0.0170961	66	90.411	66	90.411	3	4.10959	Plus	Minus	putative nucleotidyltransferase, Ribonuclease H	F:nucleic acid binding; F:aspartic-type endopeptidase activity; F:RNA-DNA hybrid ribonuclease activity; P:proteolysis; F:zinc ion binding; P:DNA integration; F:nucleotidyltransferase activity; P:RNA phosphodiester bond hydrolysis, endonucleolytic	EC:3.1.30; EC:3.4.23; EC:3.1.26; EC:3.1.26.4	Acting on ester bonds; Acting on peptide bonds (peptidases); Acting on ester bonds; Ribonuclease H	-669.18	1.14e-54	-	-	-	-	-	-	-	-	-	-	-	-	-	-	-	-	1183.24	2.07e-11	-	-	-	-
SNP_PS900203_1.2CM	TRINITY_DN4180_c0_g1_i7	not available	len=11714 path=[0:0-190 5:191-241 7:242-343 10:344-346 11:347-347 12:348-1540 14:1541-1888 20:1889-1921 22:1922-3058 23:3059-3842 24:3843-4289 26:4290-4338 27:4339-5285 28:5286-5286 29:5287-6502 31:6503-6786 33:6787-6846 34:6847-7989 35:7990-8047 37:8048-8319 38:8320-9762 39:9763-11519 41:11520-11713]	2.97781e-06	40	64.9835	683	764	82	125133	125214	0.0203171	61	74.3902	61	74.3902	0	0	Plus	Plus	putative nucleotidyltransferase, Ribonuclease H	F:nucleic acid binding; F:aspartic-type endopeptidase activity; F:RNA-DNA hybrid ribonuclease activity; P:proteolysis; F:zinc ion binding; P:DNA integration; F:nucleotidyltransferase activity; P:RNA phosphodiester bond hydrolysis, endonucleolytic	EC:3.1.30; EC:3.4.23; EC:3.1.26; EC:3.1.26.4	Acting on ester bonds; Acting on peptide bonds (peptidases); Acting on ester bonds; Ribonuclease H	-669.18	1.14e-54	-	-	-	-	-	-	-	-	-	-	-	-	-	-	-	-	1183.24	2.07e-11	-	-	-	-
SNP_PS900203_1.2CM	TRINITY_DN4180_c0_g1_i7	not available	len=11714 path=[0:0-190 5:191-241 7:242-343 10:344-346 11:347-347 12:348-1540 14:1541-1888 20:1889-1921 22:1922-3058 23:3059-3842 24:3843-4289 26:4290-4338 27:4339-5285 28:5286-5286 29:5287-6502 31:6503-6786 33:6787-6846 34:6847-7989 35:7990-8047 37:8048-8319 38:8320-9762 39:9763-11519 41:11520-11713]	2.97781e-06	40	64.9835	11519	11600	82	125133	125214	0.0203171	61	74.3902	61	74.3902	0	0	Plus	Plus	putative nucleotidyltransferase, Ribonuclease H	F:nucleic acid binding; F:aspartic-type endopeptidase activity; F:RNA-DNA hybrid ribonuclease activity; P:proteolysis; F:zinc ion binding; P:DNA integration; F:nucleotidyltransferase activity; P:RNA phosphodiester bond hydrolysis, endonucleolytic	EC:3.1.30; EC:3.4.23; EC:3.1.26; EC:3.1.26.4	Acting on ester bonds; Acting on peptide bonds (peptidases); Acting on ester bonds; Ribonuclease H	-669.18	1.14e-54	-	-	-	-	-	-	-	-	-	-	-	-	-	-	-	-	1183.24	2.07e-11	-	-	-	-
SNP_PS900203_1.2CM	TRINITY_DN4180_c0_g1_i7	not available	len=11714 path=[0:0-190 5:191-241 7:242-343 10:344-346 11:347-347 12:348-1540 14:1541-1888 20:1889-1921 22:1922-3058 23:3059-3842 24:3843-4289 26:4290-4338 27:4339-5285 28:5286-5286 29:5287-6502 31:6503-6786 33:6787-6846 34:6847-7989 35:7990-8047 37:8048-8319 38:8320-9762 39:9763-11519 41:11520-11713]	0.00651248	33	53.8887	3745	3999	255	268349	268603	0.0631812	144	56.4706	144	56.4706	0	0	Plus	Plus	putative nucleotidyltransferase, Ribonuclease H	F:nucleic acid binding; F:aspartic-type endopeptidase activity; F:RNA-DNA hybrid ribonuclease activity; P:proteolysis; F:zinc ion binding; P:DNA integration; F:nucleotidyltransferase activity; P:RNA phosphodiester bond hydrolysis, endonucleolytic	EC:3.1.30; EC:3.4.23; EC:3.1.26; EC:3.1.26.4	Acting on ester bonds; Acting on peptide bonds (peptidases); Acting on ester bonds; Ribonuclease H	-669.18	1.14e-54	-	-	-	-	-	-	-	-	-	-	-	-	-	-	-	-	1183.24	2.07e-11	-	-	-	-
SNP_PS900203_1.2CM	TRINITY_DN4180_c0_g1_i7	not available	len=11714 path=[0:0-190 5:191-241 7:242-343 10:344-346 11:347-347 12:348-1540 14:1541-1888 20:1889-1921 22:1922-3058 23:3059-3842 24:3843-4289 26:4290-4338 27:4339-5285 28:5286-5286 29:5287-6502 31:6503-6786 33:6787-6846 34:6847-7989 35:7990-8047 37:8048-8319 38:8320-9762 39:9763-11519 41:11520-11713]	0.00651248	33	53.8887	3747	4123	377	360969	361345	0.0934091	205	54.3767	205	54.3767	0	0	Plus	Plus	putative nucleotidyltransferase, Ribonuclease H	F:nucleic acid binding; F:aspartic-type endopeptidase activity; F:RNA-DNA hybrid ribonuclease activity; P:proteolysis; F:zinc ion binding; P:DNA integration; F:nucleotidyltransferase activity; P:RNA phosphodiester bond hydrolysis, endonucleolytic	EC:3.1.30; EC:3.4.23; EC:3.1.26; EC:3.1.26.4	Acting on ester bonds; Acting on peptide bonds (peptidases); Acting on ester bonds; Ribonuclease H	-669.18	1.14e-54	-	-	-	-	-	-	-	-	-	-	-	-	-	-	-	-	1183.24	2.07e-11	-	-	-	-
SNP_PS900203_1.2CM	TRINITY_DN4180_c0_g1_i7	not available	len=11714 path=[0:0-190 5:191-241 7:242-343 10:344-346 11:347-347 12:348-1540 14:1541-1888 20:1889-1921 22:1922-3058 23:3059-3842 24:3843-4289 26:4290-4338 27:4339-5285 28:5286-5286 29:5287-6502 31:6503-6786 33:6787-6846 34:6847-7989 35:7990-8047 37:8048-8319 38:8320-9762 39:9763-11519 41:11520-11713]	0.0195374	32	52.3038	3746	3999	254	374721	374974	0.0629334	143	56.2992	143	56.2992	0	0	Plus	Plus	putative nucleotidyltransferase, Ribonuclease H	F:nucleic acid binding; F:aspartic-type endopeptidase activity; F:RNA-DNA hybrid ribonuclease activity; P:proteolysis; F:zinc ion binding; P:DNA integration; F:nucleotidyltransferase activity; P:RNA phosphodiester bond hydrolysis, endonucleolytic	EC:3.1.30; EC:3.4.23; EC:3.1.26; EC:3.1.26.4	Acting on ester bonds; Acting on peptide bonds (peptidases); Acting on ester bonds; Ribonuclease H	-669.18	1.14e-54	-	-	-	-	-	-	-	-	-	-	-	-	-	-	-	-	1183.24	2.07e-11	-	-	-	-
SNP_PS900203_1.2CM	TRINITY_DN4180_c0_g1_i7	not available	len=11714 path=[0:0-190 5:191-241 7:242-343 10:344-346 11:347-347 12:348-1540 14:1541-1888 20:1889-1921 22:1922-3058 23:3059-3842 24:3843-4289 26:4290-4338 27:4339-5285 28:5286-5286 29:5287-6502 31:6503-6786 33:6787-6846 34:6847-7989 35:7990-8047 37:8048-8319 38:8320-9762 39:9763-11519 41:11520-11713]	0.175837	30	49.1338	4110	3745	366	384359	384724	0.0901881	198	54.0984	198	54.0984	0	0	Plus	Minus	putative nucleotidyltransferase, Ribonuclease H	F:nucleic acid binding; F:aspartic-type endopeptidase activity; F:RNA-DNA hybrid ribonuclease activity; P:proteolysis; F:zinc ion binding; P:DNA integration; F:nucleotidyltransferase activity; P:RNA phosphodiester bond hydrolysis, endonucleolytic	EC:3.1.30; EC:3.4.23; EC:3.1.26; EC:3.1.26.4	Acting on ester bonds; Acting on peptide bonds (peptidases); Acting on ester bonds; Ribonuclease H	-669.18	1.14e-54	-	-	-	-	-	-	-	-	-	-	-	-	-	-	-	-	1183.24	2.07e-11	-	-	-	-
SNP_PS900203_1.2CM	TRINITY_DN4180_c0_g1_i7	not available	len=11714 path=[0:0-190 5:191-241 7:242-343 10:344-346 11:347-347 12:348-1540 14:1541-1888 20:1889-1921 22:1922-3058 23:3059-3842 24:3843-4289 26:4290-4338 27:4339-5285 28:5286-5286 29:5287-6502 31:6503-6786 33:6787-6846 34:6847-7989 35:7990-8047 37:8048-8319 38:8320-9762 39:9763-11519 41:11520-11713]	0.175837	30	49.1338	8224	8477	254	360969	361222	0.0629334	142	55.9055	142	55.9055	0	0	Plus	Plus	putative nucleotidyltransferase, Ribonuclease H	F:nucleic acid binding; F:aspartic-type endopeptidase activity; F:RNA-DNA hybrid ribonuclease activity; P:proteolysis; F:zinc ion binding; P:DNA integration; F:nucleotidyltransferase activity; P:RNA phosphodiester bond hydrolysis, endonucleolytic	EC:3.1.30; EC:3.4.23; EC:3.1.26; EC:3.1.26.4	Acting on ester bonds; Acting on peptide bonds (peptidases); Acting on ester bonds; Ribonuclease H	-669.18	1.14e-54	-	-	-	-	-	-	-	-	-	-	-	-	-	-	-	-	1183.24	2.07e-11	-	-	-	-
SNP_PS900203_1.2CM	TRINITY_DN4180_c0_g1_i7	not available	len=11714 path=[0:0-190 5:191-241 7:242-343 10:344-346 11:347-347 12:348-1540 14:1541-1888 20:1889-1921 22:1922-3058 23:3059-3842 24:3843-4289 26:4290-4338 27:4339-5285 28:5286-5286 29:5287-6502 31:6503-6786 33:6787-6846 34:6847-7989 35:7990-8047 37:8048-8319 38:8320-9762 39:9763-11519 41:11520-11713]	0.527511	29	47.5489	8323	8193	131	344427	344557	0.0319623	80	61.0687	80	61.0687	0	0	Plus	Minus	putative nucleotidyltransferase, Ribonuclease H	F:nucleic acid binding; F:aspartic-type endopeptidase activity; F:RNA-DNA hybrid ribonuclease activity; P:proteolysis; F:zinc ion binding; P:DNA integration; F:nucleotidyltransferase activity; P:RNA phosphodiester bond hydrolysis, endonucleolytic	EC:3.1.30; EC:3.4.23; EC:3.1.26; EC:3.1.26.4	Acting on ester bonds; Acting on peptide bonds (peptidases); Acting on ester bonds; Ribonuclease H	-669.18	1.14e-54	-	-	-	-	-	-	-	-	-	-	-	-	-	-	-	-	1183.24	2.07e-11	-	-	-	-
SNP_PS900203_1.2CM	TRINITY_DN4180_c0_g1_i7	not available	len=11714 path=[0:0-190 5:191-241 7:242-343 10:344-346 11:347-347 12:348-1540 14:1541-1888 20:1889-1921 22:1922-3058 23:3059-3842 24:3843-4289 26:4290-4338 27:4339-5285 28:5286-5286 29:5287-6502 31:6503-6786 33:6787-6846 34:6847-7989 35:7990-8047 37:8048-8319 38:8320-9762 39:9763-11519 41:11520-11713]	1.58253	28	45.9639	682	767	86	118785	118870	0.0213082	57	66.2791	57	66.2791	0	0	Plus	Plus	putative nucleotidyltransferase, Ribonuclease H	F:nucleic acid binding; F:aspartic-type endopeptidase activity; F:RNA-DNA hybrid ribonuclease activity; P:proteolysis; F:zinc ion binding; P:DNA integration; F:nucleotidyltransferase activity; P:RNA phosphodiester bond hydrolysis, endonucleolytic	EC:3.1.30; EC:3.4.23; EC:3.1.26; EC:3.1.26.4	Acting on ester bonds; Acting on peptide bonds (peptidases); Acting on ester bonds; Ribonuclease H	-669.18	1.14e-54	-	-	-	-	-	-	-	-	-	-	-	-	-	-	-	-	1183.24	2.07e-11	-	-	-	-
SNP_PS900203_1.2CM	TRINITY_DN4180_c0_g1_i7	not available	len=11714 path=[0:0-190 5:191-241 7:242-343 10:344-346 11:347-347 12:348-1540 14:1541-1888 20:1889-1921 22:1922-3058 23:3059-3842 24:3843-4289 26:4290-4338 27:4339-5285 28:5286-5286 29:5287-6502 31:6503-6786 33:6787-6846 34:6847-7989 35:7990-8047 37:8048-8319 38:8320-9762 39:9763-11519 41:11520-11713]	1.58253	28	45.9639	11518	11603	86	118785	118870	0.0213082	57	66.2791	57	66.2791	0	0	Plus	Plus	putative nucleotidyltransferase, Ribonuclease H	F:nucleic acid binding; F:aspartic-type endopeptidase activity; F:RNA-DNA hybrid ribonuclease activity; P:proteolysis; F:zinc ion binding; P:DNA integration; F:nucleotidyltransferase activity; P:RNA phosphodiester bond hydrolysis, endonucleolytic	EC:3.1.30; EC:3.4.23; EC:3.1.26; EC:3.1.26.4	Acting on ester bonds; Acting on peptide bonds (peptidases); Acting on ester bonds; Ribonuclease H	-669.18	1.14e-54	-	-	-	-	-	-	-	-	-	-	-	-	-	-	-	-	1183.24	2.07e-11	-	-	-	-
SNP_PS900203_1.2CM	TRINITY_DN4180_c0_g1_i7	not available	len=11714 path=[0:0-190 5:191-241 7:242-343 10:344-346 11:347-347 12:348-1540 14:1541-1888 20:1889-1921 22:1922-3058 23:3059-3842 24:3843-4289 26:4290-4338 27:4339-5285 28:5286-5286 29:5287-6502 31:6503-6786 33:6787-6846 34:6847-7989 35:7990-8047 37:8048-8319 38:8320-9762 39:9763-11519 41:11520-11713]	4.7476	27	44.379	65	107	43	118395	118436	0.0106541	38	88.3721	38	88.3721	1	2.32558	Plus	Plus	putative nucleotidyltransferase, Ribonuclease H	F:nucleic acid binding; F:aspartic-type endopeptidase activity; F:RNA-DNA hybrid ribonuclease activity; P:proteolysis; F:zinc ion binding; P:DNA integration; F:nucleotidyltransferase activity; P:RNA phosphodiester bond hydrolysis, endonucleolytic	EC:3.1.30; EC:3.4.23; EC:3.1.26; EC:3.1.26.4	Acting on ester bonds; Acting on peptide bonds (peptidases); Acting on ester bonds; Ribonuclease H	-669.18	1.14e-54	-	-	-	-	-	-	-	-	-	-	-	-	-	-	-	-	1183.24	2.07e-11	-	-	-	-
SNP_PS900203_1.2CM	TRINITY_DN4180_c0_g1_i7	not available	len=11714 path=[0:0-190 5:191-241 7:242-343 10:344-346 11:347-347 12:348-1540 14:1541-1888 20:1889-1921 22:1922-3058 23:3059-3842 24:3843-4289 26:4290-4338 27:4339-5285 28:5286-5286 29:5287-6502 31:6503-6786 33:6787-6846 34:6847-7989 35:7990-8047 37:8048-8319 38:8320-9762 39:9763-11519 41:11520-11713]	4.7476	27	44.379	10920	10983	64	118395	118459	0.0158572	53	80.303	53	80.303	3	4.54545	Plus	Plus	putative nucleotidyltransferase, Ribonuclease H	F:nucleic acid binding; F:aspartic-type endopeptidase activity; F:RNA-DNA hybrid ribonuclease activity; P:proteolysis; F:zinc ion binding; P:DNA integration; F:nucleotidyltransferase activity; P:RNA phosphodiester bond hydrolysis, endonucleolytic	EC:3.1.30; EC:3.4.23; EC:3.1.26; EC:3.1.26.4	Acting on ester bonds; Acting on peptide bonds (peptidases); Acting on ester bonds; Ribonuclease H	-669.18	1.14e-54	-	-	-	-	-	-	-	-	-	-	-	-	-	-	-	-	1183.24	2.07e-11	-	-	-	-
SNP_PS900203_1.2CM	TRINITY_DN4180_c0_g1_i6	not available	len=11796 path=[0:0-190 5:191-241 7:242-343 10:344-346 11:347-347 12:348-1540 14:1541-1888 20:1889-1921 22:1922-3058 23:3059-3842 24:3843-4289 26:4290-4338 27:4339-5285 28:5286-5286 29:5287-6502 31:6503-6786 33:6787-6846 34:6847-7989 35:7990-8047 37:8048-8319 38:8320-9762 39:9763-11519 40:11520-11601 41:11602-11795]	0	4161	6596.61	1856	6410	4555	119842	124395	1.12859	4361	95.7409	4361	95.7409	1	0.0219539	Plus	Plus	putative nucleotidyltransferase, Ribonuclease H	F:nucleic acid binding; F:aspartic-type endopeptidase activity; F:RNA-DNA hybrid ribonuclease activity; P:proteolysis; F:zinc ion binding; P:DNA integration; F:nucleotidyltransferase activity; P:RNA phosphodiester bond hydrolysis, endonucleolytic	EC:3.1.30; EC:3.4.23; EC:3.1.26; EC:3.1.26.4	Acting on ester bonds; Acting on peptide bonds (peptidases); Acting on ester bonds; Ribonuclease H	-	-	-	-	-	-	-	-	-	-	-	-	-	-	48864.4	0.00486	-	-	-	-	-	-	291992	0
SNP_PS900203_1.2CM	TRINITY_DN4180_c0_g1_i6	not available	len=11796 path=[0:0-190 5:191-241 7:242-343 10:344-346 11:347-347 12:348-1540 14:1541-1888 20:1889-1921 22:1922-3058 23:3059-3842 24:3843-4289 26:4290-4338 27:4339-5285 28:5286-5286 29:5287-6502 31:6503-6786 33:6787-6846 34:6847-7989 35:7990-8047 37:8048-8319 38:8320-9762 39:9763-11519 40:11520-11601 41:11602-11795]	0	1969	3122.38	6617	10990	4374	120131	124499	1.08374	3206	73.1629	3206	73.1629	21	0.479233	Plus	Plus	putative nucleotidyltransferase, Ribonuclease H	F:nucleic acid binding; F:aspartic-type endopeptidase activity; F:RNA-DNA hybrid ribonuclease activity; P:proteolysis; F:zinc ion binding; P:DNA integration; F:nucleotidyltransferase activity; P:RNA phosphodiester bond hydrolysis, endonucleolytic	EC:3.1.30; EC:3.4.23; EC:3.1.26; EC:3.1.26.4	Acting on ester bonds; Acting on peptide bonds (peptidases); Acting on ester bonds; Ribonuclease H	-	-	-	-	-	-	-	-	-	-	-	-	-	-	48864.4	0.00486	-	-	-	-	-	-	291992	0
SNP_PS900203_1.2CM	TRINITY_DN4180_c0_g1_i6	not available	len=11796 path=[0:0-190 5:191-241 7:242-343 10:344-346 11:347-347 12:348-1540 14:1541-1888 20:1889-1921 22:1922-3058 23:3059-3842 24:3843-4289 26:4290-4338 27:4339-5285 28:5286-5286 29:5287-6502 31:6503-6786 33:6787-6846 34:6847-7989 35:7990-8047 37:8048-8319 38:8320-9762 39:9763-11519 40:11520-11601 41:11602-11795]	7.03186e-108	253	402.58	2	702	701	124365	125091	0.173686	556	75.7493	556	75.7493	40	5.44959	Plus	Plus	putative nucleotidyltransferase, Ribonuclease H	F:nucleic acid binding; F:aspartic-type endopeptidase activity; F:RNA-DNA hybrid ribonuclease activity; P:proteolysis; F:zinc ion binding; P:DNA integration; F:nucleotidyltransferase activity; P:RNA phosphodiester bond hydrolysis, endonucleolytic	EC:3.1.30; EC:3.4.23; EC:3.1.26; EC:3.1.26.4	Acting on ester bonds; Acting on peptide bonds (peptidases); Acting on ester bonds; Ribonuclease H	-	-	-	-	-	-	-	-	-	-	-	-	-	-	48864.4	0.00486	-	-	-	-	-	-	291992	0
SNP_PS900203_1.2CM	TRINITY_DN4180_c0_g1_i6	not available	len=11796 path=[0:0-190 5:191-241 7:242-343 10:344-346 11:347-347 12:348-1540 14:1541-1888 20:1889-1921 22:1922-3058 23:3059-3842 24:3843-4289 26:4290-4338 27:4339-5285 28:5286-5286 29:5287-6502 31:6503-6786 33:6787-6846 34:6847-7989 35:7990-8047 37:8048-8319 38:8320-9762 39:9763-11519 40:11520-11601 41:11602-11795]	1.73338e-53	139	221.895	433	65	369	82371	82719	0.0909314	281	75.5376	281	75.5376	26	6.98925	Plus	Minus	putative nucleotidyltransferase, Ribonuclease H	F:nucleic acid binding; F:aspartic-type endopeptidase activity; F:RNA-DNA hybrid ribonuclease activity; P:proteolysis; F:zinc ion binding; P:DNA integration; F:nucleotidyltransferase activity; P:RNA phosphodiester bond hydrolysis, endonucleolytic	EC:3.1.30; EC:3.4.23; EC:3.1.26; EC:3.1.26.4	Acting on ester bonds; Acting on peptide bonds (peptidases); Acting on ester bonds; Ribonuclease H	-	-	-	-	-	-	-	-	-	-	-	-	-	-	48864.4	0.00486	-	-	-	-	-	-	291992	0
SNP_PS900203_1.2CM	TRINITY_DN4180_c0_g1_i6	not available	len=11796 path=[0:0-190 5:191-241 7:242-343 10:344-346 11:347-347 12:348-1540 14:1541-1888 20:1889-1921 22:1922-3058 23:3059-3842 24:3843-4289 26:4290-4338 27:4339-5285 28:5286-5286 29:5287-6502 31:6503-6786 33:6787-6846 34:6847-7989 35:7990-8047 37:8048-8319 38:8320-9762 39:9763-11519 40:11520-11601 41:11602-11795]	1.07066e-38	108	172.761	11272	11538	267	124823	125091	0.0661544	214	78.6765	214	78.6765	8	2.94118	Plus	Plus	putative nucleotidyltransferase, Ribonuclease H	F:nucleic acid binding; F:aspartic-type endopeptidase activity; F:RNA-DNA hybrid ribonuclease activity; P:proteolysis; F:zinc ion binding; P:DNA integration; F:nucleotidyltransferase activity; P:RNA phosphodiester bond hydrolysis, endonucleolytic	EC:3.1.30; EC:3.4.23; EC:3.1.26; EC:3.1.26.4	Acting on ester bonds; Acting on peptide bonds (peptidases); Acting on ester bonds; Ribonuclease H	-	-	-	-	-	-	-	-	-	-	-	-	-	-	48864.4	0.00486	-	-	-	-	-	-	291992	0
SNP_PS900203_1.2CM	TRINITY_DN4180_c0_g1_i6	not available	len=11796 path=[0:0-190 5:191-241 7:242-343 10:344-346 11:347-347 12:348-1540 14:1541-1888 20:1889-1921 22:1922-3058 23:3059-3842 24:3843-4289 26:4290-4338 27:4339-5285 28:5286-5286 29:5287-6502 31:6503-6786 33:6787-6846 34:6847-7989 35:7990-8047 37:8048-8319 38:8320-9762 39:9763-11519 40:11520-11601 41:11602-11795]	7.34799e-25	79	126.797	854	1076	223	118801	119022	0.0552526	167	74.2222	167	74.2222	5	2.22222	Plus	Plus	putative nucleotidyltransferase, Ribonuclease H	F:nucleic acid binding; F:aspartic-type endopeptidase activity; F:RNA-DNA hybrid ribonuclease activity; P:proteolysis; F:zinc ion binding; P:DNA integration; F:nucleotidyltransferase activity; P:RNA phosphodiester bond hydrolysis, endonucleolytic	EC:3.1.30; EC:3.4.23; EC:3.1.26; EC:3.1.26.4	Acting on ester bonds; Acting on peptide bonds (peptidases); Acting on ester bonds; Ribonuclease H	-	-	-	-	-	-	-	-	-	-	-	-	-	-	48864.4	0.00486	-	-	-	-	-	-	291992	0
SNP_PS900203_1.2CM	TRINITY_DN4180_c0_g1_i6	not available	len=11796 path=[0:0-190 5:191-241 7:242-343 10:344-346 11:347-347 12:348-1540 14:1541-1888 20:1889-1921 22:1922-3058 23:3059-3842 24:3843-4289 26:4290-4338 27:4339-5285 28:5286-5286 29:5287-6502 31:6503-6786 33:6787-6846 34:6847-7989 35:7990-8047 37:8048-8319 38:8320-9762 39:9763-11519 40:11520-11601 41:11602-11795]	1.98396e-23	76	122.042	11439	11756	318	118522	118816	0.0787907	229	71.5625	229	71.5625	27	8.4375	Plus	Plus	putative nucleotidyltransferase, Ribonuclease H	F:nucleic acid binding; F:aspartic-type endopeptidase activity; F:RNA-DNA hybrid ribonuclease activity; P:proteolysis; F:zinc ion binding; P:DNA integration; F:nucleotidyltransferase activity; P:RNA phosphodiester bond hydrolysis, endonucleolytic	EC:3.1.30; EC:3.4.23; EC:3.1.26; EC:3.1.26.4	Acting on ester bonds; Acting on peptide bonds (peptidases); Acting on ester bonds; Ribonuclease H	-	-	-	-	-	-	-	-	-	-	-	-	-	-	48864.4	0.00486	-	-	-	-	-	-	291992	0
SNP_PS900203_1.2CM	TRINITY_DN4180_c0_g1_i6	not available	len=11796 path=[0:0-190 5:191-241 7:242-343 10:344-346 11:347-347 12:348-1540 14:1541-1888 20:1889-1921 22:1922-3058 23:3059-3842 24:3843-4289 26:4290-4338 27:4339-5285 28:5286-5286 29:5287-6502 31:6503-6786 33:6787-6846 34:6847-7989 35:7990-8047 37:8048-8319 38:8320-9762 39:9763-11519 40:11520-11601 41:11602-11795]	1.30167e-19	68	109.362	683	838	156	118664	118816	0.038652	125	79.6178	125	79.6178	5	3.18471	Plus	Plus	putative nucleotidyltransferase, Ribonuclease H	F:nucleic acid binding; F:aspartic-type endopeptidase activity; F:RNA-DNA hybrid ribonuclease activity; P:proteolysis; F:zinc ion binding; P:DNA integration; F:nucleotidyltransferase activity; P:RNA phosphodiester bond hydrolysis, endonucleolytic	EC:3.1.30; EC:3.4.23; EC:3.1.26; EC:3.1.26.4	Acting on ester bonds; Acting on peptide bonds (peptidases); Acting on ester bonds; Ribonuclease H	-	-	-	-	-	-	-	-	-	-	-	-	-	-	48864.4	0.00486	-	-	-	-	-	-	291992	0
SNP_PS900203_1.2CM	TRINITY_DN4180_c0_g1_i6	not available	len=11796 path=[0:0-190 5:191-241 7:242-343 10:344-346 11:347-347 12:348-1540 14:1541-1888 20:1889-1921 22:1922-3058 23:3059-3842 24:3843-4289 26:4290-4338 27:4339-5285 28:5286-5286 29:5287-6502 31:6503-6786 33:6787-6846 34:6847-7989 35:7990-8047 37:8048-8319 38:8320-9762 39:9763-11519 40:11520-11601 41:11602-11795]	8.54029e-16	60	96.6827	598	702	105	118518	118622	0.0260158	89	83.9623	89	83.9623	2	1.88679	Plus	Plus	putative nucleotidyltransferase, Ribonuclease H	F:nucleic acid binding; F:aspartic-type endopeptidase activity; F:RNA-DNA hybrid ribonuclease activity; P:proteolysis; F:zinc ion binding; P:DNA integration; F:nucleotidyltransferase activity; P:RNA phosphodiester bond hydrolysis, endonucleolytic	EC:3.1.30; EC:3.4.23; EC:3.1.26; EC:3.1.26.4	Acting on ester bonds; Acting on peptide bonds (peptidases); Acting on ester bonds; Ribonuclease H	-	-	-	-	-	-	-	-	-	-	-	-	-	-	48864.4	0.00486	-	-	-	-	-	-	291992	0
SNP_PS900203_1.2CM	TRINITY_DN4180_c0_g1_i6	not available	len=11796 path=[0:0-190 5:191-241 7:242-343 10:344-346 11:347-347 12:348-1540 14:1541-1888 20:1889-1921 22:1922-3058 23:3059-3842 24:3843-4289 26:4290-4338 27:4339-5285 28:5286-5286 29:5287-6502 31:6503-6786 33:6787-6846 34:6847-7989 35:7990-8047 37:8048-8319 38:8320-9762 39:9763-11519 40:11520-11601 41:11602-11795]	1.51289e-10	49	79.2481	8587	8217	371	384359	384729	0.0914269	210	56.6038	210	56.6038	0	0	Plus	Minus	putative nucleotidyltransferase, Ribonuclease H	F:nucleic acid binding; F:aspartic-type endopeptidase activity; F:RNA-DNA hybrid ribonuclease activity; P:proteolysis; F:zinc ion binding; P:DNA integration; F:nucleotidyltransferase activity; P:RNA phosphodiester bond hydrolysis, endonucleolytic	EC:3.1.30; EC:3.4.23; EC:3.1.26; EC:3.1.26.4	Acting on ester bonds; Acting on peptide bonds (peptidases); Acting on ester bonds; Ribonuclease H	-	-	-	-	-	-	-	-	-	-	-	-	-	-	48864.4	0.00486	-	-	-	-	-	-	291992	0
SNP_PS900203_1.2CM	TRINITY_DN4180_c0_g1_i6	not available	len=11796 path=[0:0-190 5:191-241 7:242-343 10:344-346 11:347-347 12:348-1540 14:1541-1888 20:1889-1921 22:1922-3058 23:3059-3842 24:3843-4289 26:4290-4338 27:4339-5285 28:5286-5286 29:5287-6502 31:6503-6786 33:6787-6846 34:6847-7989 35:7990-8047 37:8048-8319 38:8320-9762 39:9763-11519 40:11520-11601 41:11602-11795]	1.22544e-08	45	72.9083	4518	3762	757	159670	160426	0.187066	401	52.9723	401	52.9723	0	0	Plus	Minus	putative nucleotidyltransferase, Ribonuclease H	F:nucleic acid binding; F:aspartic-type endopeptidase activity; F:RNA-DNA hybrid ribonuclease activity; P:proteolysis; F:zinc ion binding; P:DNA integration; F:nucleotidyltransferase activity; P:RNA phosphodiester bond hydrolysis, endonucleolytic	EC:3.1.30; EC:3.4.23; EC:3.1.26; EC:3.1.26.4	Acting on ester bonds; Acting on peptide bonds (peptidases); Acting on ester bonds; Ribonuclease H	-	-	-	-	-	-	-	-	-	-	-	-	-	-	48864.4	0.00486	-	-	-	-	-	-	291992	0
SNP_PS900203_1.2CM	TRINITY_DN4180_c0_g1_i6	not available	len=11796 path=[0:0-190 5:191-241 7:242-343 10:344-346 11:347-347 12:348-1540 14:1541-1888 20:1889-1921 22:1922-3058 23:3059-3842 24:3843-4289 26:4290-4338 27:4339-5285 28:5286-5286 29:5287-6502 31:6503-6786 33:6787-6846 34:6847-7989 35:7990-8047 37:8048-8319 38:8320-9762 39:9763-11519 40:11520-11601 41:11602-11795]	9.92605e-07	41	66.5684	8193	8465	273	268320	268592	0.0676411	157	57.5092	157	57.5092	0	0	Plus	Plus	putative nucleotidyltransferase, Ribonuclease H	F:nucleic acid binding; F:aspartic-type endopeptidase activity; F:RNA-DNA hybrid ribonuclease activity; P:proteolysis; F:zinc ion binding; P:DNA integration; F:nucleotidyltransferase activity; P:RNA phosphodiester bond hydrolysis, endonucleolytic	EC:3.1.30; EC:3.4.23; EC:3.1.26; EC:3.1.26.4	Acting on ester bonds; Acting on peptide bonds (peptidases); Acting on ester bonds; Ribonuclease H	-	-	-	-	-	-	-	-	-	-	-	-	-	-	48864.4	0.00486	-	-	-	-	-	-	291992	0
SNP_PS900203_1.2CM	TRINITY_DN4180_c0_g1_i6	not available	len=11796 path=[0:0-190 5:191-241 7:242-343 10:344-346 11:347-347 12:348-1540 14:1541-1888 20:1889-1921 22:1922-3058 23:3059-3842 24:3843-4289 26:4290-4338 27:4339-5285 28:5286-5286 29:5287-6502 31:6503-6786 33:6787-6846 34:6847-7989 35:7990-8047 37:8048-8319 38:8320-9762 39:9763-11519 40:11520-11601 41:11602-11795]	9.92605e-07	41	66.5684	10990	10920	71	82648	82719	0.0170961	66	90.411	66	90.411	3	4.10959	Plus	Minus	putative nucleotidyltransferase, Ribonuclease H	F:nucleic acid binding; F:aspartic-type endopeptidase activity; F:RNA-DNA hybrid ribonuclease activity; P:proteolysis; F:zinc ion binding; P:DNA integration; F:nucleotidyltransferase activity; P:RNA phosphodiester bond hydrolysis, endonucleolytic	EC:3.1.30; EC:3.4.23; EC:3.1.26; EC:3.1.26.4	Acting on ester bonds; Acting on peptide bonds (peptidases); Acting on ester bonds; Ribonuclease H	-	-	-	-	-	-	-	-	-	-	-	-	-	-	48864.4	0.00486	-	-	-	-	-	-	291992	0
SNP_PS900203_1.2CM	TRINITY_DN4180_c0_g1_i6	not available	len=11796 path=[0:0-190 5:191-241 7:242-343 10:344-346 11:347-347 12:348-1540 14:1541-1888 20:1889-1921 22:1922-3058 23:3059-3842 24:3843-4289 26:4290-4338 27:4339-5285 28:5286-5286 29:5287-6502 31:6503-6786 33:6787-6846 34:6847-7989 35:7990-8047 37:8048-8319 38:8320-9762 39:9763-11519 40:11520-11601 41:11602-11795]	2.97781e-06	40	64.9835	683	764	82	125133	125214	0.0203171	61	74.3902	61	74.3902	0	0	Plus	Plus	putative nucleotidyltransferase, Ribonuclease H	F:nucleic acid binding; F:aspartic-type endopeptidase activity; F:RNA-DNA hybrid ribonuclease activity; P:proteolysis; F:zinc ion binding; P:DNA integration; F:nucleotidyltransferase activity; P:RNA phosphodiester bond hydrolysis, endonucleolytic	EC:3.1.30; EC:3.4.23; EC:3.1.26; EC:3.1.26.4	Acting on ester bonds; Acting on peptide bonds (peptidases); Acting on ester bonds; Ribonuclease H	-	-	-	-	-	-	-	-	-	-	-	-	-	-	48864.4	0.00486	-	-	-	-	-	-	291992	0
SNP_PS900203_1.2CM	TRINITY_DN4180_c0_g1_i6	not available	len=11796 path=[0:0-190 5:191-241 7:242-343 10:344-346 11:347-347 12:348-1540 14:1541-1888 20:1889-1921 22:1922-3058 23:3059-3842 24:3843-4289 26:4290-4338 27:4339-5285 28:5286-5286 29:5287-6502 31:6503-6786 33:6787-6846 34:6847-7989 35:7990-8047 37:8048-8319 38:8320-9762 39:9763-11519 40:11520-11601 41:11602-11795]	2.97781e-06	40	64.9835	11601	11682	82	125133	125214	0.0203171	61	74.3902	61	74.3902	0	0	Plus	Plus	putative nucleotidyltransferase, Ribonuclease H	F:nucleic acid binding; F:aspartic-type endopeptidase activity; F:RNA-DNA hybrid ribonuclease activity; P:proteolysis; F:zinc ion binding; P:DNA integration; F:nucleotidyltransferase activity; P:RNA phosphodiester bond hydrolysis, endonucleolytic	EC:3.1.30; EC:3.4.23; EC:3.1.26; EC:3.1.26.4	Acting on ester bonds; Acting on peptide bonds (peptidases); Acting on ester bonds; Ribonuclease H	-	-	-	-	-	-	-	-	-	-	-	-	-	-	48864.4	0.00486	-	-	-	-	-	-	291992	0
SNP_PS900203_1.2CM	TRINITY_DN4180_c0_g1_i6	not available	len=11796 path=[0:0-190 5:191-241 7:242-343 10:344-346 11:347-347 12:348-1540 14:1541-1888 20:1889-1921 22:1922-3058 23:3059-3842 24:3843-4289 26:4290-4338 27:4339-5285 28:5286-5286 29:5287-6502 31:6503-6786 33:6787-6846 34:6847-7989 35:7990-8047 37:8048-8319 38:8320-9762 39:9763-11519 40:11520-11601 41:11602-11795]	0.00651248	33	53.8887	3745	3999	255	268349	268603	0.0631812	144	56.4706	144	56.4706	0	0	Plus	Plus	putative nucleotidyltransferase, Ribonuclease H	F:nucleic acid binding; F:aspartic-type endopeptidase activity; F:RNA-DNA hybrid ribonuclease activity; P:proteolysis; F:zinc ion binding; P:DNA integration; F:nucleotidyltransferase activity; P:RNA phosphodiester bond hydrolysis, endonucleolytic	EC:3.1.30; EC:3.4.23; EC:3.1.26; EC:3.1.26.4	Acting on ester bonds; Acting on peptide bonds (peptidases); Acting on ester bonds; Ribonuclease H	-	-	-	-	-	-	-	-	-	-	-	-	-	-	48864.4	0.00486	-	-	-	-	-	-	291992	0
SNP_PS900203_1.2CM	TRINITY_DN4180_c0_g1_i6	not available	len=11796 path=[0:0-190 5:191-241 7:242-343 10:344-346 11:347-347 12:348-1540 14:1541-1888 20:1889-1921 22:1922-3058 23:3059-3842 24:3843-4289 26:4290-4338 27:4339-5285 28:5286-5286 29:5287-6502 31:6503-6786 33:6787-6846 34:6847-7989 35:7990-8047 37:8048-8319 38:8320-9762 39:9763-11519 40:11520-11601 41:11602-11795]	0.00651248	33	53.8887	3747	4123	377	360969	361345	0.0934091	205	54.3767	205	54.3767	0	0	Plus	Plus	putative nucleotidyltransferase, Ribonuclease H	F:nucleic acid binding; F:aspartic-type endopeptidase activity; F:RNA-DNA hybrid ribonuclease activity; P:proteolysis; F:zinc ion binding; P:DNA integration; F:nucleotidyltransferase activity; P:RNA phosphodiester bond hydrolysis, endonucleolytic	EC:3.1.30; EC:3.4.23; EC:3.1.26; EC:3.1.26.4	Acting on ester bonds; Acting on peptide bonds (peptidases); Acting on ester bonds; Ribonuclease H	-	-	-	-	-	-	-	-	-	-	-	-	-	-	48864.4	0.00486	-	-	-	-	-	-	291992	0
SNP_PS900203_1.2CM	TRINITY_DN4180_c0_g1_i6	not available	len=11796 path=[0:0-190 5:191-241 7:242-343 10:344-346 11:347-347 12:348-1540 14:1541-1888 20:1889-1921 22:1922-3058 23:3059-3842 24:3843-4289 26:4290-4338 27:4339-5285 28:5286-5286 29:5287-6502 31:6503-6786 33:6787-6846 34:6847-7989 35:7990-8047 37:8048-8319 38:8320-9762 39:9763-11519 40:11520-11601 41:11602-11795]	0.00651248	33	53.8887	11539	11579	41	125051	125091	0.0101585	37	90.2439	37	90.2439	0	0	Plus	Plus	putative nucleotidyltransferase, Ribonuclease H	F:nucleic acid binding; F:aspartic-type endopeptidase activity; F:RNA-DNA hybrid ribonuclease activity; P:proteolysis; F:zinc ion binding; P:DNA integration; F:nucleotidyltransferase activity; P:RNA phosphodiester bond hydrolysis, endonucleolytic	EC:3.1.30; EC:3.4.23; EC:3.1.26; EC:3.1.26.4	Acting on ester bonds; Acting on peptide bonds (peptidases); Acting on ester bonds; Ribonuclease H	-	-	-	-	-	-	-	-	-	-	-	-	-	-	48864.4	0.00486	-	-	-	-	-	-	291992	0
SNP_PS900203_1.2CM	TRINITY_DN4180_c0_g1_i6	not available	len=11796 path=[0:0-190 5:191-241 7:242-343 10:344-346 11:347-347 12:348-1540 14:1541-1888 20:1889-1921 22:1922-3058 23:3059-3842 24:3843-4289 26:4290-4338 27:4339-5285 28:5286-5286 29:5287-6502 31:6503-6786 33:6787-6846 34:6847-7989 35:7990-8047 37:8048-8319 38:8320-9762 39:9763-11519 40:11520-11601 41:11602-11795]	0.00651248	33	53.8887	11580	11620	41	118582	118622	0.0101585	37	90.2439	37	90.2439	0	0	Plus	Plus	putative nucleotidyltransferase, Ribonuclease H	F:nucleic acid binding; F:aspartic-type endopeptidase activity; F:RNA-DNA hybrid ribonuclease activity; P:proteolysis; F:zinc ion binding; P:DNA integration; F:nucleotidyltransferase activity; P:RNA phosphodiester bond hydrolysis, endonucleolytic	EC:3.1.30; EC:3.4.23; EC:3.1.26; EC:3.1.26.4	Acting on ester bonds; Acting on peptide bonds (peptidases); Acting on ester bonds; Ribonuclease H	-	-	-	-	-	-	-	-	-	-	-	-	-	-	48864.4	0.00486	-	-	-	-	-	-	291992	0
SNP_PS900203_1.2CM	TRINITY_DN4180_c0_g1_i6	not available	len=11796 path=[0:0-190 5:191-241 7:242-343 10:344-346 11:347-347 12:348-1540 14:1541-1888 20:1889-1921 22:1922-3058 23:3059-3842 24:3843-4289 26:4290-4338 27:4339-5285 28:5286-5286 29:5287-6502 31:6503-6786 33:6787-6846 34:6847-7989 35:7990-8047 37:8048-8319 38:8320-9762 39:9763-11519 40:11520-11601 41:11602-11795]	0.00651248	33	53.8887	11580	11620	41	125051	125091	0.0101585	37	90.2439	37	90.2439	0	0	Plus	Plus	putative nucleotidyltransferase, Ribonuclease H	F:nucleic acid binding; F:aspartic-type endopeptidase activity; F:RNA-DNA hybrid ribonuclease activity; P:proteolysis; F:zinc ion binding; P:DNA integration; F:nucleotidyltransferase activity; P:RNA phosphodiester bond hydrolysis, endonucleolytic	EC:3.1.30; EC:3.4.23; EC:3.1.26; EC:3.1.26.4	Acting on ester bonds; Acting on peptide bonds (peptidases); Acting on ester bonds; Ribonuclease H	-	-	-	-	-	-	-	-	-	-	-	-	-	-	48864.4	0.00486	-	-	-	-	-	-	291992	0
SNP_PS900203_1.2CM	TRINITY_DN4180_c0_g1_i6	not available	len=11796 path=[0:0-190 5:191-241 7:242-343 10:344-346 11:347-347 12:348-1540 14:1541-1888 20:1889-1921 22:1922-3058 23:3059-3842 24:3843-4289 26:4290-4338 27:4339-5285 28:5286-5286 29:5287-6502 31:6503-6786 33:6787-6846 34:6847-7989 35:7990-8047 37:8048-8319 38:8320-9762 39:9763-11519 40:11520-11601 41:11602-11795]	0.0195374	32	52.3038	3746	3999	254	374721	374974	0.0629334	143	56.2992	143	56.2992	0	0	Plus	Plus	putative nucleotidyltransferase, Ribonuclease H	F:nucleic acid binding; F:aspartic-type endopeptidase activity; F:RNA-DNA hybrid ribonuclease activity; P:proteolysis; F:zinc ion binding; P:DNA integration; F:nucleotidyltransferase activity; P:RNA phosphodiester bond hydrolysis, endonucleolytic	EC:3.1.30; EC:3.4.23; EC:3.1.26; EC:3.1.26.4	Acting on ester bonds; Acting on peptide bonds (peptidases); Acting on ester bonds; Ribonuclease H	-	-	-	-	-	-	-	-	-	-	-	-	-	-	48864.4	0.00486	-	-	-	-	-	-	291992	0
SNP_PS900203_1.2CM	TRINITY_DN4180_c0_g1_i6	not available	len=11796 path=[0:0-190 5:191-241 7:242-343 10:344-346 11:347-347 12:348-1540 14:1541-1888 20:1889-1921 22:1922-3058 23:3059-3842 24:3843-4289 26:4290-4338 27:4339-5285 28:5286-5286 29:5287-6502 31:6503-6786 33:6787-6846 34:6847-7989 35:7990-8047 37:8048-8319 38:8320-9762 39:9763-11519 40:11520-11601 41:11602-11795]	0.175837	30	49.1338	4110	3745	366	384359	384724	0.0901881	198	54.0984	198	54.0984	0	0	Plus	Minus	putative nucleotidyltransferase, Ribonuclease H	F:nucleic acid binding; F:aspartic-type endopeptidase activity; F:RNA-DNA hybrid ribonuclease activity; P:proteolysis; F:zinc ion binding; P:DNA integration; F:nucleotidyltransferase activity; P:RNA phosphodiester bond hydrolysis, endonucleolytic	EC:3.1.30; EC:3.4.23; EC:3.1.26; EC:3.1.26.4	Acting on ester bonds; Acting on peptide bonds (peptidases); Acting on ester bonds; Ribonuclease H	-	-	-	-	-	-	-	-	-	-	-	-	-	-	48864.4	0.00486	-	-	-	-	-	-	291992	0
SNP_PS900203_1.2CM	TRINITY_DN4180_c0_g1_i6	not available	len=11796 path=[0:0-190 5:191-241 7:242-343 10:344-346 11:347-347 12:348-1540 14:1541-1888 20:1889-1921 22:1922-3058 23:3059-3842 24:3843-4289 26:4290-4338 27:4339-5285 28:5286-5286 29:5287-6502 31:6503-6786 33:6787-6846 34:6847-7989 35:7990-8047 37:8048-8319 38:8320-9762 39:9763-11519 40:11520-11601 41:11602-11795]	0.175837	30	49.1338	8224	8477	254	360969	361222	0.0629334	142	55.9055	142	55.9055	0	0	Plus	Plus	putative nucleotidyltransferase, Ribonuclease H	F:nucleic acid binding; F:aspartic-type endopeptidase activity; F:RNA-DNA hybrid ribonuclease activity; P:proteolysis; F:zinc ion binding; P:DNA integration; F:nucleotidyltransferase activity; P:RNA phosphodiester bond hydrolysis, endonucleolytic	EC:3.1.30; EC:3.4.23; EC:3.1.26; EC:3.1.26.4	Acting on ester bonds; Acting on peptide bonds (peptidases); Acting on ester bonds; Ribonuclease H	-	-	-	-	-	-	-	-	-	-	-	-	-	-	48864.4	0.00486	-	-	-	-	-	-	291992	0
SNP_PS900203_1.2CM	TRINITY_DN4180_c0_g1_i6	not available	len=11796 path=[0:0-190 5:191-241 7:242-343 10:344-346 11:347-347 12:348-1540 14:1541-1888 20:1889-1921 22:1922-3058 23:3059-3842 24:3843-4289 26:4290-4338 27:4339-5285 28:5286-5286 29:5287-6502 31:6503-6786 33:6787-6846 34:6847-7989 35:7990-8047 37:8048-8319 38:8320-9762 39:9763-11519 40:11520-11601 41:11602-11795]	0.527511	29	47.5489	8323	8193	131	344427	344557	0.0319623	80	61.0687	80	61.0687	0	0	Plus	Minus	putative nucleotidyltransferase, Ribonuclease H	F:nucleic acid binding; F:aspartic-type endopeptidase activity; F:RNA-DNA hybrid ribonuclease activity; P:proteolysis; F:zinc ion binding; P:DNA integration; F:nucleotidyltransferase activity; P:RNA phosphodiester bond hydrolysis, endonucleolytic	EC:3.1.30; EC:3.4.23; EC:3.1.26; EC:3.1.26.4	Acting on ester bonds; Acting on peptide bonds (peptidases); Acting on ester bonds; Ribonuclease H	-	-	-	-	-	-	-	-	-	-	-	-	-	-	48864.4	0.00486	-	-	-	-	-	-	291992	0
SNP_PS900203_1.2CM	TRINITY_DN4180_c0_g1_i6	not available	len=11796 path=[0:0-190 5:191-241 7:242-343 10:344-346 11:347-347 12:348-1540 14:1541-1888 20:1889-1921 22:1922-3058 23:3059-3842 24:3843-4289 26:4290-4338 27:4339-5285 28:5286-5286 29:5287-6502 31:6503-6786 33:6787-6846 34:6847-7989 35:7990-8047 37:8048-8319 38:8320-9762 39:9763-11519 40:11520-11601 41:11602-11795]	1.58253	28	45.9639	682	767	86	118785	118870	0.0213082	57	66.2791	57	66.2791	0	0	Plus	Plus	putative nucleotidyltransferase, Ribonuclease H	F:nucleic acid binding; F:aspartic-type endopeptidase activity; F:RNA-DNA hybrid ribonuclease activity; P:proteolysis; F:zinc ion binding; P:DNA integration; F:nucleotidyltransferase activity; P:RNA phosphodiester bond hydrolysis, endonucleolytic	EC:3.1.30; EC:3.4.23; EC:3.1.26; EC:3.1.26.4	Acting on ester bonds; Acting on peptide bonds (peptidases); Acting on ester bonds; Ribonuclease H	-	-	-	-	-	-	-	-	-	-	-	-	-	-	48864.4	0.00486	-	-	-	-	-	-	291992	0
SNP_PS900203_1.2CM	TRINITY_DN4180_c0_g1_i6	not available	len=11796 path=[0:0-190 5:191-241 7:242-343 10:344-346 11:347-347 12:348-1540 14:1541-1888 20:1889-1921 22:1922-3058 23:3059-3842 24:3843-4289 26:4290-4338 27:4339-5285 28:5286-5286 29:5287-6502 31:6503-6786 33:6787-6846 34:6847-7989 35:7990-8047 37:8048-8319 38:8320-9762 39:9763-11519 40:11520-11601 41:11602-11795]	1.58253	28	45.9639	11600	11685	86	118785	118870	0.0213082	57	66.2791	57	66.2791	0	0	Plus	Plus	putative nucleotidyltransferase, Ribonuclease H	F:nucleic acid binding; F:aspartic-type endopeptidase activity; F:RNA-DNA hybrid ribonuclease activity; P:proteolysis; F:zinc ion binding; P:DNA integration; F:nucleotidyltransferase activity; P:RNA phosphodiester bond hydrolysis, endonucleolytic	EC:3.1.30; EC:3.4.23; EC:3.1.26; EC:3.1.26.4	Acting on ester bonds; Acting on peptide bonds (peptidases); Acting on ester bonds; Ribonuclease H	-	-	-	-	-	-	-	-	-	-	-	-	-	-	48864.4	0.00486	-	-	-	-	-	-	291992	0
SNP_PS900203_1.2CM	TRINITY_DN4180_c0_g1_i6	not available	len=11796 path=[0:0-190 5:191-241 7:242-343 10:344-346 11:347-347 12:348-1540 14:1541-1888 20:1889-1921 22:1922-3058 23:3059-3842 24:3843-4289 26:4290-4338 27:4339-5285 28:5286-5286 29:5287-6502 31:6503-6786 33:6787-6846 34:6847-7989 35:7990-8047 37:8048-8319 38:8320-9762 39:9763-11519 40:11520-11601 41:11602-11795]	4.7476	27	44.379	65	107	43	118395	118436	0.0106541	38	88.3721	38	88.3721	1	2.32558	Plus	Plus	putative nucleotidyltransferase, Ribonuclease H	F:nucleic acid binding; F:aspartic-type endopeptidase activity; F:RNA-DNA hybrid ribonuclease activity; P:proteolysis; F:zinc ion binding; P:DNA integration; F:nucleotidyltransferase activity; P:RNA phosphodiester bond hydrolysis, endonucleolytic	EC:3.1.30; EC:3.4.23; EC:3.1.26; EC:3.1.26.4	Acting on ester bonds; Acting on peptide bonds (peptidases); Acting on ester bonds; Ribonuclease H	-	-	-	-	-	-	-	-	-	-	-	-	-	-	48864.4	0.00486	-	-	-	-	-	-	291992	0
SNP_PS900203_1.2CM	TRINITY_DN4180_c0_g1_i6	not available	len=11796 path=[0:0-190 5:191-241 7:242-343 10:344-346 11:347-347 12:348-1540 14:1541-1888 20:1889-1921 22:1922-3058 23:3059-3842 24:3843-4289 26:4290-4338 27:4339-5285 28:5286-5286 29:5287-6502 31:6503-6786 33:6787-6846 34:6847-7989 35:7990-8047 37:8048-8319 38:8320-9762 39:9763-11519 40:11520-11601 41:11602-11795]	4.7476	27	44.379	10920	10983	64	118395	118459	0.0158572	53	80.303	53	80.303	3	4.54545	Plus	Plus	putative nucleotidyltransferase, Ribonuclease H	F:nucleic acid binding; F:aspartic-type endopeptidase activity; F:RNA-DNA hybrid ribonuclease activity; P:proteolysis; F:zinc ion binding; P:DNA integration; F:nucleotidyltransferase activity; P:RNA phosphodiester bond hydrolysis, endonucleolytic	EC:3.1.30; EC:3.4.23; EC:3.1.26; EC:3.1.26.4	Acting on ester bonds; Acting on peptide bonds (peptidases); Acting on ester bonds; Ribonuclease H	-	-	-	-	-	-	-	-	-	-	-	-	-	-	48864.4	0.00486	-	-	-	-	-	-	291992	0
SNP_PS900203_1.2CM	TRINITY_DN4180_c0_g1_i5	not available	len=9735 path=[1:0-119 9:120-121 10:122-124 11:125-125 12:126-1318 14:1319-1666 20:1667-1699 22:1700-2836 23:2837-3620 24:3621-4067 26:4068-4116 27:4117-5063 28:5064-5064 29:5065-6280 31:6281-6564 33:6565-6624 34:6625-7767 35:7768-7825 37:7826-8097 38:8098-9540 41:9541-9734]	0	4161	6596.61	1634	6188	4555	119842	124395	1.12859	4361	95.7409	4361	95.7409	1	0.0219539	Plus	Plus	putative nucleotidyltransferase, Ribonuclease H	F:nucleic acid binding; F:aspartic-type endopeptidase activity; F:RNA-DNA hybrid ribonuclease activity; P:proteolysis; F:zinc ion binding; P:DNA integration; F:nucleotidyltransferase activity; P:RNA phosphodiester bond hydrolysis, endonucleolytic	EC:3.1.30; EC:3.4.23; EC:3.1.26; EC:3.1.26.4	Acting on ester bonds; Acting on peptide bonds (peptidases); Acting on ester bonds; Ribonuclease H	-	-	-	-	-	-	-	-	-	-	-	-	-	-	-	-	-	-	-	-	-	-	-	-
SNP_PS900203_1.2CM	TRINITY_DN4180_c0_g1_i5	not available	len=9735 path=[1:0-119 9:120-121 10:122-124 11:125-125 12:126-1318 14:1319-1666 20:1667-1699 22:1700-2836 23:2837-3620 24:3621-4067 26:4068-4116 27:4117-5063 28:5064-5064 29:5065-6280 31:6281-6564 33:6565-6624 34:6625-7767 35:7768-7825 37:7826-8097 38:8098-9540 41:9541-9734]	0	1260	1998.64	6395	9541	3147	120131	123271	0.77973	2228	70.6629	2228	70.6629	18	0.570885	Plus	Plus	putative nucleotidyltransferase, Ribonuclease H	F:nucleic acid binding; F:aspartic-type endopeptidase activity; F:RNA-DNA hybrid ribonuclease activity; P:proteolysis; F:zinc ion binding; P:DNA integration; F:nucleotidyltransferase activity; P:RNA phosphodiester bond hydrolysis, endonucleolytic	EC:3.1.30; EC:3.4.23; EC:3.1.26; EC:3.1.26.4	Acting on ester bonds; Acting on peptide bonds (peptidases); Acting on ester bonds; Ribonuclease H	-	-	-	-	-	-	-	-	-	-	-	-	-	-	-	-	-	-	-	-	-	-	-	-
SNP_PS900203_1.2CM	TRINITY_DN4180_c0_g1_i5	not available	len=9735 path=[1:0-119 9:120-121 10:122-124 11:125-125 12:126-1318 14:1319-1666 20:1667-1699 22:1700-2836 23:2837-3620 24:3621-4067 26:4068-4116 27:4117-5063 28:5064-5064 29:5065-6280 31:6281-6564 33:6565-6624 34:6625-7767 35:7768-7825 37:7826-8097 38:8098-9540 41:9541-9734]	6.5192e-76	186	296.388	106	480	375	124714	125091	0.0929135	316	82.5065	316	82.5065	13	3.39426	Plus	Plus	putative nucleotidyltransferase, Ribonuclease H	F:nucleic acid binding; F:aspartic-type endopeptidase activity; F:RNA-DNA hybrid ribonuclease activity; P:proteolysis; F:zinc ion binding; P:DNA integration; F:nucleotidyltransferase activity; P:RNA phosphodiester bond hydrolysis, endonucleolytic	EC:3.1.30; EC:3.4.23; EC:3.1.26; EC:3.1.26.4	Acting on ester bonds; Acting on peptide bonds (peptidases); Acting on ester bonds; Ribonuclease H	-	-	-	-	-	-	-	-	-	-	-	-	-	-	-	-	-	-	-	-	-	-	-	-
SNP_PS900203_1.2CM	TRINITY_DN4180_c0_g1_i5	not available	len=9735 path=[1:0-119 9:120-121 10:122-124 11:125-125 12:126-1318 14:1319-1666 20:1667-1699 22:1700-2836 23:2837-3620 24:3621-4067 26:4068-4116 27:4117-5063 28:5064-5064 29:5065-6280 31:6281-6564 33:6565-6624 34:6625-7767 35:7768-7825 37:7826-8097 38:8098-9540 41:9541-9734]	2.64194e-57	147	234.574	211	2	210	82371	82580	0.051536	185	87.6777	185	87.6777	2	0.947867	Plus	Minus	putative nucleotidyltransferase, Ribonuclease H	F:nucleic acid binding; F:aspartic-type endopeptidase activity; F:RNA-DNA hybrid ribonuclease activity; P:proteolysis; F:zinc ion binding; P:DNA integration; F:nucleotidyltransferase activity; P:RNA phosphodiester bond hydrolysis, endonucleolytic	EC:3.1.30; EC:3.4.23; EC:3.1.26; EC:3.1.26.4	Acting on ester bonds; Acting on peptide bonds (peptidases); Acting on ester bonds; Ribonuclease H	-	-	-	-	-	-	-	-	-	-	-	-	-	-	-	-	-	-	-	-	-	-	-	-
SNP_PS900203_1.2CM	TRINITY_DN4180_c0_g1_i5	not available	len=9735 path=[1:0-119 9:120-121 10:122-124 11:125-125 12:126-1318 14:1319-1666 20:1667-1699 22:1700-2836 23:2837-3620 24:3621-4067 26:4068-4116 27:4117-5063 28:5064-5064 29:5065-6280 31:6281-6564 33:6565-6624 34:6625-7767 35:7768-7825 37:7826-8097 38:8098-9540 41:9541-9734]	7.34799e-25	79	126.797	632	854	223	118801	119022	0.0552526	167	74.2222	167	74.2222	5	2.22222	Plus	Plus	putative nucleotidyltransferase, Ribonuclease H	F:nucleic acid binding; F:aspartic-type endopeptidase activity; F:RNA-DNA hybrid ribonuclease activity; P:proteolysis; F:zinc ion binding; P:DNA integration; F:nucleotidyltransferase activity; P:RNA phosphodiester bond hydrolysis, endonucleolytic	EC:3.1.30; EC:3.4.23; EC:3.1.26; EC:3.1.26.4	Acting on ester bonds; Acting on peptide bonds (peptidases); Acting on ester bonds; Ribonuclease H	-	-	-	-	-	-	-	-	-	-	-	-	-	-	-	-	-	-	-	-	-	-	-	-
SNP_PS900203_1.2CM	TRINITY_DN4180_c0_g1_i5	not available	len=9735 path=[1:0-119 9:120-121 10:122-124 11:125-125 12:126-1318 14:1319-1666 20:1667-1699 22:1700-2836 23:2837-3620 24:3621-4067 26:4068-4116 27:4117-5063 28:5064-5064 29:5065-6280 31:6281-6564 33:6565-6624 34:6625-7767 35:7768-7825 37:7826-8097 38:8098-9540 41:9541-9734]	1.30167e-19	68	109.362	461	616	156	118664	118816	0.038652	125	79.6178	125	79.6178	5	3.18471	Plus	Plus	putative nucleotidyltransferase, Ribonuclease H	F:nucleic acid binding; F:aspartic-type endopeptidase activity; F:RNA-DNA hybrid ribonuclease activity; P:proteolysis; F:zinc ion binding; P:DNA integration; F:nucleotidyltransferase activity; P:RNA phosphodiester bond hydrolysis, endonucleolytic	EC:3.1.30; EC:3.4.23; EC:3.1.26; EC:3.1.26.4	Acting on ester bonds; Acting on peptide bonds (peptidases); Acting on ester bonds; Ribonuclease H	-	-	-	-	-	-	-	-	-	-	-	-	-	-	-	-	-	-	-	-	-	-	-	-
SNP_PS900203_1.2CM	TRINITY_DN4180_c0_g1_i5	not available	len=9735 path=[1:0-119 9:120-121 10:122-124 11:125-125 12:126-1318 14:1319-1666 20:1667-1699 22:1700-2836 23:2837-3620 24:3621-4067 26:4068-4116 27:4117-5063 28:5064-5064 29:5065-6280 31:6281-6564 33:6565-6624 34:6625-7767 35:7768-7825 37:7826-8097 38:8098-9540 41:9541-9734]	3.90502e-19	67	107.777	9557	9695	139	118681	118816	0.03444	116	82.8571	116	82.8571	5	3.57143	Plus	Plus	putative nucleotidyltransferase, Ribonuclease H	F:nucleic acid binding; F:aspartic-type endopeptidase activity; F:RNA-DNA hybrid ribonuclease activity; P:proteolysis; F:zinc ion binding; P:DNA integration; F:nucleotidyltransferase activity; P:RNA phosphodiester bond hydrolysis, endonucleolytic	EC:3.1.30; EC:3.4.23; EC:3.1.26; EC:3.1.26.4	Acting on ester bonds; Acting on peptide bonds (peptidases); Acting on ester bonds; Ribonuclease H	-	-	-	-	-	-	-	-	-	-	-	-	-	-	-	-	-	-	-	-	-	-	-	-
SNP_PS900203_1.2CM	TRINITY_DN4180_c0_g1_i5	not available	len=9735 path=[1:0-119 9:120-121 10:122-124 11:125-125 12:126-1318 14:1319-1666 20:1667-1699 22:1700-2836 23:2837-3620 24:3621-4067 26:4068-4116 27:4117-5063 28:5064-5064 29:5065-6280 31:6281-6564 33:6565-6624 34:6625-7767 35:7768-7825 37:7826-8097 38:8098-9540 41:9541-9734]	8.54029e-16	60	96.6827	376	480	105	118518	118622	0.0260158	89	83.9623	89	83.9623	2	1.88679	Plus	Plus	putative nucleotidyltransferase, Ribonuclease H	F:nucleic acid binding; F:aspartic-type endopeptidase activity; F:RNA-DNA hybrid ribonuclease activity; P:proteolysis; F:zinc ion binding; P:DNA integration; F:nucleotidyltransferase activity; P:RNA phosphodiester bond hydrolysis, endonucleolytic	EC:3.1.30; EC:3.4.23; EC:3.1.26; EC:3.1.26.4	Acting on ester bonds; Acting on peptide bonds (peptidases); Acting on ester bonds; Ribonuclease H	-	-	-	-	-	-	-	-	-	-	-	-	-	-	-	-	-	-	-	-	-	-	-	-
SNP_PS900203_1.2CM	TRINITY_DN4180_c0_g1_i5	not available	len=9735 path=[1:0-119 9:120-121 10:122-124 11:125-125 12:126-1318 14:1319-1666 20:1667-1699 22:1700-2836 23:2837-3620 24:3621-4067 26:4068-4116 27:4117-5063 28:5064-5064 29:5065-6280 31:6281-6564 33:6565-6624 34:6625-7767 35:7768-7825 37:7826-8097 38:8098-9540 41:9541-9734]	1.51289e-10	49	79.2481	8365	7995	371	384359	384729	0.0914269	210	56.6038	210	56.6038	0	0	Plus	Minus	putative nucleotidyltransferase, Ribonuclease H	F:nucleic acid binding; F:aspartic-type endopeptidase activity; F:RNA-DNA hybrid ribonuclease activity; P:proteolysis; F:zinc ion binding; P:DNA integration; F:nucleotidyltransferase activity; P:RNA phosphodiester bond hydrolysis, endonucleolytic	EC:3.1.30; EC:3.4.23; EC:3.1.26; EC:3.1.26.4	Acting on ester bonds; Acting on peptide bonds (peptidases); Acting on ester bonds; Ribonuclease H	-	-	-	-	-	-	-	-	-	-	-	-	-	-	-	-	-	-	-	-	-	-	-	-
SNP_PS900203_1.2CM	TRINITY_DN4180_c0_g1_i5	not available	len=9735 path=[1:0-119 9:120-121 10:122-124 11:125-125 12:126-1318 14:1319-1666 20:1667-1699 22:1700-2836 23:2837-3620 24:3621-4067 26:4068-4116 27:4117-5063 28:5064-5064 29:5065-6280 31:6281-6564 33:6565-6624 34:6625-7767 35:7768-7825 37:7826-8097 38:8098-9540 41:9541-9734]	1.22544e-08	45	72.9083	4296	3540	757	159670	160426	0.187066	401	52.9723	401	52.9723	0	0	Plus	Minus	putative nucleotidyltransferase, Ribonuclease H	F:nucleic acid binding; F:aspartic-type endopeptidase activity; F:RNA-DNA hybrid ribonuclease activity; P:proteolysis; F:zinc ion binding; P:DNA integration; F:nucleotidyltransferase activity; P:RNA phosphodiester bond hydrolysis, endonucleolytic	EC:3.1.30; EC:3.4.23; EC:3.1.26; EC:3.1.26.4	Acting on ester bonds; Acting on peptide bonds (peptidases); Acting on ester bonds; Ribonuclease H	-	-	-	-	-	-	-	-	-	-	-	-	-	-	-	-	-	-	-	-	-	-	-	-
SNP_PS900203_1.2CM	TRINITY_DN4180_c0_g1_i5	not available	len=9735 path=[1:0-119 9:120-121 10:122-124 11:125-125 12:126-1318 14:1319-1666 20:1667-1699 22:1700-2836 23:2837-3620 24:3621-4067 26:4068-4116 27:4117-5063 28:5064-5064 29:5065-6280 31:6281-6564 33:6565-6624 34:6625-7767 35:7768-7825 37:7826-8097 38:8098-9540 41:9541-9734]	9.92605e-07	41	66.5684	7971	8243	273	268320	268592	0.0676411	157	57.5092	157	57.5092	0	0	Plus	Plus	putative nucleotidyltransferase, Ribonuclease H	F:nucleic acid binding; F:aspartic-type endopeptidase activity; F:RNA-DNA hybrid ribonuclease activity; P:proteolysis; F:zinc ion binding; P:DNA integration; F:nucleotidyltransferase activity; P:RNA phosphodiester bond hydrolysis, endonucleolytic	EC:3.1.30; EC:3.4.23; EC:3.1.26; EC:3.1.26.4	Acting on ester bonds; Acting on peptide bonds (peptidases); Acting on ester bonds; Ribonuclease H	-	-	-	-	-	-	-	-	-	-	-	-	-	-	-	-	-	-	-	-	-	-	-	-
SNP_PS900203_1.2CM	TRINITY_DN4180_c0_g1_i5	not available	len=9735 path=[1:0-119 9:120-121 10:122-124 11:125-125 12:126-1318 14:1319-1666 20:1667-1699 22:1700-2836 23:2837-3620 24:3621-4067 26:4068-4116 27:4117-5063 28:5064-5064 29:5065-6280 31:6281-6564 33:6565-6624 34:6625-7767 35:7768-7825 37:7826-8097 38:8098-9540 41:9541-9734]	2.97781e-06	40	64.9835	461	542	82	125133	125214	0.0203171	61	74.3902	61	74.3902	0	0	Plus	Plus	putative nucleotidyltransferase, Ribonuclease H	F:nucleic acid binding; F:aspartic-type endopeptidase activity; F:RNA-DNA hybrid ribonuclease activity; P:proteolysis; F:zinc ion binding; P:DNA integration; F:nucleotidyltransferase activity; P:RNA phosphodiester bond hydrolysis, endonucleolytic	EC:3.1.30; EC:3.4.23; EC:3.1.26; EC:3.1.26.4	Acting on ester bonds; Acting on peptide bonds (peptidases); Acting on ester bonds; Ribonuclease H	-	-	-	-	-	-	-	-	-	-	-	-	-	-	-	-	-	-	-	-	-	-	-	-
SNP_PS900203_1.2CM	TRINITY_DN4180_c0_g1_i5	not available	len=9735 path=[1:0-119 9:120-121 10:122-124 11:125-125 12:126-1318 14:1319-1666 20:1667-1699 22:1700-2836 23:2837-3620 24:3621-4067 26:4068-4116 27:4117-5063 28:5064-5064 29:5065-6280 31:6281-6564 33:6565-6624 34:6625-7767 35:7768-7825 37:7826-8097 38:8098-9540 41:9541-9734]	8.93344e-06	39	63.3985	9557	9621	65	125150	125214	0.016105	52	80	52	80	0	0	Plus	Plus	putative nucleotidyltransferase, Ribonuclease H	F:nucleic acid binding; F:aspartic-type endopeptidase activity; F:RNA-DNA hybrid ribonuclease activity; P:proteolysis; F:zinc ion binding; P:DNA integration; F:nucleotidyltransferase activity; P:RNA phosphodiester bond hydrolysis, endonucleolytic	EC:3.1.30; EC:3.4.23; EC:3.1.26; EC:3.1.26.4	Acting on ester bonds; Acting on peptide bonds (peptidases); Acting on ester bonds; Ribonuclease H	-	-	-	-	-	-	-	-	-	-	-	-	-	-	-	-	-	-	-	-	-	-	-	-
SNP_PS900203_1.2CM	TRINITY_DN4180_c0_g1_i5	not available	len=9735 path=[1:0-119 9:120-121 10:122-124 11:125-125 12:126-1318 14:1319-1666 20:1667-1699 22:1700-2836 23:2837-3620 24:3621-4067 26:4068-4116 27:4117-5063 28:5064-5064 29:5065-6280 31:6281-6564 33:6565-6624 34:6625-7767 35:7768-7825 37:7826-8097 38:8098-9540 41:9541-9734]	0.00651248	33	53.8887	3523	3777	255	268349	268603	0.0631812	144	56.4706	144	56.4706	0	0	Plus	Plus	putative nucleotidyltransferase, Ribonuclease H	F:nucleic acid binding; F:aspartic-type endopeptidase activity; F:RNA-DNA hybrid ribonuclease activity; P:proteolysis; F:zinc ion binding; P:DNA integration; F:nucleotidyltransferase activity; P:RNA phosphodiester bond hydrolysis, endonucleolytic	EC:3.1.30; EC:3.4.23; EC:3.1.26; EC:3.1.26.4	Acting on ester bonds; Acting on peptide bonds (peptidases); Acting on ester bonds; Ribonuclease H	-	-	-	-	-	-	-	-	-	-	-	-	-	-	-	-	-	-	-	-	-	-	-	-
SNP_PS900203_1.2CM	TRINITY_DN4180_c0_g1_i5	not available	len=9735 path=[1:0-119 9:120-121 10:122-124 11:125-125 12:126-1318 14:1319-1666 20:1667-1699 22:1700-2836 23:2837-3620 24:3621-4067 26:4068-4116 27:4117-5063 28:5064-5064 29:5065-6280 31:6281-6564 33:6565-6624 34:6625-7767 35:7768-7825 37:7826-8097 38:8098-9540 41:9541-9734]	0.00651248	33	53.8887	3525	3901	377	360969	361345	0.0934091	205	54.3767	205	54.3767	0	0	Plus	Plus	putative nucleotidyltransferase, Ribonuclease H	F:nucleic acid binding; F:aspartic-type endopeptidase activity; F:RNA-DNA hybrid ribonuclease activity; P:proteolysis; F:zinc ion binding; P:DNA integration; F:nucleotidyltransferase activity; P:RNA phosphodiester bond hydrolysis, endonucleolytic	EC:3.1.30; EC:3.4.23; EC:3.1.26; EC:3.1.26.4	Acting on ester bonds; Acting on peptide bonds (peptidases); Acting on ester bonds; Ribonuclease H	-	-	-	-	-	-	-	-	-	-	-	-	-	-	-	-	-	-	-	-	-	-	-	-
SNP_PS900203_1.2CM	TRINITY_DN4180_c0_g1_i5	not available	len=9735 path=[1:0-119 9:120-121 10:122-124 11:125-125 12:126-1318 14:1319-1666 20:1667-1699 22:1700-2836 23:2837-3620 24:3621-4067 26:4068-4116 27:4117-5063 28:5064-5064 29:5065-6280 31:6281-6564 33:6565-6624 34:6625-7767 35:7768-7825 37:7826-8097 38:8098-9540 41:9541-9734]	0.0195374	32	52.3038	3524	3777	254	374721	374974	0.0629334	143	56.2992	143	56.2992	0	0	Plus	Plus	putative nucleotidyltransferase, Ribonuclease H	F:nucleic acid binding; F:aspartic-type endopeptidase activity; F:RNA-DNA hybrid ribonuclease activity; P:proteolysis; F:zinc ion binding; P:DNA integration; F:nucleotidyltransferase activity; P:RNA phosphodiester bond hydrolysis, endonucleolytic	EC:3.1.30; EC:3.4.23; EC:3.1.26; EC:3.1.26.4	Acting on ester bonds; Acting on peptide bonds (peptidases); Acting on ester bonds; Ribonuclease H	-	-	-	-	-	-	-	-	-	-	-	-	-	-	-	-	-	-	-	-	-	-	-	-
SNP_PS900203_1.2CM	TRINITY_DN4180_c0_g1_i5	not available	len=9735 path=[1:0-119 9:120-121 10:122-124 11:125-125 12:126-1318 14:1319-1666 20:1667-1699 22:1700-2836 23:2837-3620 24:3621-4067 26:4068-4116 27:4117-5063 28:5064-5064 29:5065-6280 31:6281-6564 33:6565-6624 34:6625-7767 35:7768-7825 37:7826-8097 38:8098-9540 41:9541-9734]	0.175837	30	49.1338	3888	3523	366	384359	384724	0.0901881	198	54.0984	198	54.0984	0	0	Plus	Minus	putative nucleotidyltransferase, Ribonuclease H	F:nucleic acid binding; F:aspartic-type endopeptidase activity; F:RNA-DNA hybrid ribonuclease activity; P:proteolysis; F:zinc ion binding; P:DNA integration; F:nucleotidyltransferase activity; P:RNA phosphodiester bond hydrolysis, endonucleolytic	EC:3.1.30; EC:3.4.23; EC:3.1.26; EC:3.1.26.4	Acting on ester bonds; Acting on peptide bonds (peptidases); Acting on ester bonds; Ribonuclease H	-	-	-	-	-	-	-	-	-	-	-	-	-	-	-	-	-	-	-	-	-	-	-	-
SNP_PS900203_1.2CM	TRINITY_DN4180_c0_g1_i5	not available	len=9735 path=[1:0-119 9:120-121 10:122-124 11:125-125 12:126-1318 14:1319-1666 20:1667-1699 22:1700-2836 23:2837-3620 24:3621-4067 26:4068-4116 27:4117-5063 28:5064-5064 29:5065-6280 31:6281-6564 33:6565-6624 34:6625-7767 35:7768-7825 37:7826-8097 38:8098-9540 41:9541-9734]	0.175837	30	49.1338	8002	8255	254	360969	361222	0.0629334	142	55.9055	142	55.9055	0	0	Plus	Plus	putative nucleotidyltransferase, Ribonuclease H	F:nucleic acid binding; F:aspartic-type endopeptidase activity; F:RNA-DNA hybrid ribonuclease activity; P:proteolysis; F:zinc ion binding; P:DNA integration; F:nucleotidyltransferase activity; P:RNA phosphodiester bond hydrolysis, endonucleolytic	EC:3.1.30; EC:3.4.23; EC:3.1.26; EC:3.1.26.4	Acting on ester bonds; Acting on peptide bonds (peptidases); Acting on ester bonds; Ribonuclease H	-	-	-	-	-	-	-	-	-	-	-	-	-	-	-	-	-	-	-	-	-	-	-	-
SNP_PS900203_1.2CM	TRINITY_DN4180_c0_g1_i5	not available	len=9735 path=[1:0-119 9:120-121 10:122-124 11:125-125 12:126-1318 14:1319-1666 20:1667-1699 22:1700-2836 23:2837-3620 24:3621-4067 26:4068-4116 27:4117-5063 28:5064-5064 29:5065-6280 31:6281-6564 33:6565-6624 34:6625-7767 35:7768-7825 37:7826-8097 38:8098-9540 41:9541-9734]	0.527511	29	47.5489	8101	7971	131	344427	344557	0.0319623	80	61.0687	80	61.0687	0	0	Plus	Minus	putative nucleotidyltransferase, Ribonuclease H	F:nucleic acid binding; F:aspartic-type endopeptidase activity; F:RNA-DNA hybrid ribonuclease activity; P:proteolysis; F:zinc ion binding; P:DNA integration; F:nucleotidyltransferase activity; P:RNA phosphodiester bond hydrolysis, endonucleolytic	EC:3.1.30; EC:3.4.23; EC:3.1.26; EC:3.1.26.4	Acting on ester bonds; Acting on peptide bonds (peptidases); Acting on ester bonds; Ribonuclease H	-	-	-	-	-	-	-	-	-	-	-	-	-	-	-	-	-	-	-	-	-	-	-	-
SNP_PS900203_1.2CM	TRINITY_DN4180_c0_g1_i5	not available	len=9735 path=[1:0-119 9:120-121 10:122-124 11:125-125 12:126-1318 14:1319-1666 20:1667-1699 22:1700-2836 23:2837-3620 24:3621-4067 26:4068-4116 27:4117-5063 28:5064-5064 29:5065-6280 31:6281-6564 33:6565-6624 34:6625-7767 35:7768-7825 37:7826-8097 38:8098-9540 41:9541-9734]	1.58253	28	45.9639	460	545	86	118785	118870	0.0213082	57	66.2791	57	66.2791	0	0	Plus	Plus	putative nucleotidyltransferase, Ribonuclease H	F:nucleic acid binding; F:aspartic-type endopeptidase activity; F:RNA-DNA hybrid ribonuclease activity; P:proteolysis; F:zinc ion binding; P:DNA integration; F:nucleotidyltransferase activity; P:RNA phosphodiester bond hydrolysis, endonucleolytic	EC:3.1.30; EC:3.4.23; EC:3.1.26; EC:3.1.26.4	Acting on ester bonds; Acting on peptide bonds (peptidases); Acting on ester bonds; Ribonuclease H	-	-	-	-	-	-	-	-	-	-	-	-	-	-	-	-	-	-	-	-	-	-	-	-
SNP_PS900203_1.2CM	TRINITY_DN4180_c0_g1_i5	not available	len=9735 path=[1:0-119 9:120-121 10:122-124 11:125-125 12:126-1318 14:1319-1666 20:1667-1699 22:1700-2836 23:2837-3620 24:3621-4067 26:4068-4116 27:4117-5063 28:5064-5064 29:5065-6280 31:6281-6564 33:6565-6624 34:6625-7767 35:7768-7825 37:7826-8097 38:8098-9540 41:9541-9734]	1.58253	28	45.9639	9537	9624	88	118783	118870	0.0218037	58	65.9091	58	65.9091	0	0	Plus	Plus	putative nucleotidyltransferase, Ribonuclease H	F:nucleic acid binding; F:aspartic-type endopeptidase activity; F:RNA-DNA hybrid ribonuclease activity; P:proteolysis; F:zinc ion binding; P:DNA integration; F:nucleotidyltransferase activity; P:RNA phosphodiester bond hydrolysis, endonucleolytic	EC:3.1.30; EC:3.4.23; EC:3.1.26; EC:3.1.26.4	Acting on ester bonds; Acting on peptide bonds (peptidases); Acting on ester bonds; Ribonuclease H	-	-	-	-	-	-	-	-	-	-	-	-	-	-	-	-	-	-	-	-	-	-	-	-
SNP_PS900203_1.2CM	TRINITY_DN4180_c0_g1_i8	not available	len=6849 path=[0:0-190 5:191-241 7:242-343 8:344-1363 9:1364-1365 10:1366-1368 11:1369-1369 13:1370-1429 15:1430-1453 16:1454-1682 19:1683-1693 20:1694-1726 22:1727-2863 23:2864-3647 24:3648-4094 26:4095-4143 27:4144-5090 28:5091-5091 39:5092-6848]	0	4092	6487.25	1365	6319	4955	119548	124499	1.2277	4568	92.0597	4568	92.0597	17	0.342604	Plus	Plus	putative nucleotidyltransferase, Ribonuclease H	F:nucleic acid binding; F:aspartic-type endopeptidase activity; F:RNA-DNA hybrid ribonuclease activity; P:proteolysis; F:zinc ion binding; P:DNA integration; F:nucleotidyltransferase activity; P:RNA phosphodiester bond hydrolysis, endonucleolytic	EC:3.1.30; EC:3.4.23; EC:3.1.26; EC:3.1.26.4	Acting on ester bonds; Acting on peptide bonds (peptidases); Acting on ester bonds; Ribonuclease H	-	-	-	-	-	-	-	-	-	-	-	-	-	-	-	-	-	-	-	-	-	-	-	-
SNP_PS900203_1.2CM	TRINITY_DN4180_c0_g1_i8	not available	len=6849 path=[0:0-190 5:191-241 7:242-343 8:344-1363 9:1364-1365 10:1366-1368 11:1369-1369 13:1370-1429 15:1430-1453 16:1454-1682 19:1683-1693 20:1694-1726 22:1727-2863 23:2864-3647 24:3648-4094 26:4095-4143 27:4144-5090 28:5091-5091 39:5092-6848]	1.03937e-69	173	275.783	481	1299	819	120144	120968	0.202923	521	62.6955	521	62.6955	18	2.16606	Plus	Plus	putative nucleotidyltransferase, Ribonuclease H	F:nucleic acid binding; F:aspartic-type endopeptidase activity; F:RNA-DNA hybrid ribonuclease activity; P:proteolysis; F:zinc ion binding; P:DNA integration; F:nucleotidyltransferase activity; P:RNA phosphodiester bond hydrolysis, endonucleolytic	EC:3.1.30; EC:3.4.23; EC:3.1.26; EC:3.1.26.4	Acting on ester bonds; Acting on peptide bonds (peptidases); Acting on ester bonds; Ribonuclease H	-	-	-	-	-	-	-	-	-	-	-	-	-	-	-	-	-	-	-	-	-	-	-	-
SNP_PS900203_1.2CM	TRINITY_DN4180_c0_g1_i8	not available	len=6849 path=[0:0-190 5:191-241 7:242-343 8:344-1363 9:1364-1365 10:1366-1368 11:1369-1369 13:1370-1429 15:1430-1453 16:1454-1682 19:1683-1693 20:1694-1726 22:1727-2863 23:2864-3647 24:3648-4094 26:4095-4143 27:4144-5090 28:5091-5091 39:5092-6848]	1.63186e-42	116	185.441	2	165	164	124365	124525	0.0406342	149	90.8537	149	90.8537	3	1.82927	Plus	Plus	putative nucleotidyltransferase, Ribonuclease H	F:nucleic acid binding; F:aspartic-type endopeptidase activity; F:RNA-DNA hybrid ribonuclease activity; P:proteolysis; F:zinc ion binding; P:DNA integration; F:nucleotidyltransferase activity; P:RNA phosphodiester bond hydrolysis, endonucleolytic	EC:3.1.30; EC:3.4.23; EC:3.1.26; EC:3.1.26.4	Acting on ester bonds; Acting on peptide bonds (peptidases); Acting on ester bonds; Ribonuclease H	-	-	-	-	-	-	-	-	-	-	-	-	-	-	-	-	-	-	-	-	-	-	-	-
SNP_PS900203_1.2CM	TRINITY_DN4180_c0_g1_i8	not available	len=6849 path=[0:0-190 5:191-241 7:242-343 8:344-1363 9:1364-1365 10:1366-1368 11:1369-1369 13:1370-1429 15:1430-1453 16:1454-1682 19:1683-1693 20:1694-1726 22:1727-2863 23:2864-3647 24:3648-4094 26:4095-4143 27:4144-5090 28:5091-5091 39:5092-6848]	5.12094e-32	94	150.571	6601	6849	249	124823	125073	0.0616946	198	77.9528	198	77.9528	8	3.14961	Plus	Plus	putative nucleotidyltransferase, Ribonuclease H	F:nucleic acid binding; F:aspartic-type endopeptidase activity; F:RNA-DNA hybrid ribonuclease activity; P:proteolysis; F:zinc ion binding; P:DNA integration; F:nucleotidyltransferase activity; P:RNA phosphodiester bond hydrolysis, endonucleolytic	EC:3.1.30; EC:3.4.23; EC:3.1.26; EC:3.1.26.4	Acting on ester bonds; Acting on peptide bonds (peptidases); Acting on ester bonds; Ribonuclease H	-	-	-	-	-	-	-	-	-	-	-	-	-	-	-	-	-	-	-	-	-	-	-	-
SNP_PS900203_1.2CM	TRINITY_DN4180_c0_g1_i8	not available	len=6849 path=[0:0-190 5:191-241 7:242-343 8:344-1363 9:1364-1365 10:1366-1368 11:1369-1369 13:1370-1429 15:1430-1453 16:1454-1682 19:1683-1693 20:1694-1726 22:1727-2863 23:2864-3647 24:3648-4094 26:4095-4143 27:4144-5090 28:5091-5091 39:5092-6848]	4.14796e-30	90	144.232	1521	1365	157	74614	74772	0.0384043	132	82.5	132	82.5	4	2.5	Plus	Minus	putative nucleotidyltransferase, Ribonuclease H	F:nucleic acid binding; F:aspartic-type endopeptidase activity; F:RNA-DNA hybrid ribonuclease activity; P:proteolysis; F:zinc ion binding; P:DNA integration; F:nucleotidyltransferase activity; P:RNA phosphodiester bond hydrolysis, endonucleolytic	EC:3.1.30; EC:3.4.23; EC:3.1.26; EC:3.1.26.4	Acting on ester bonds; Acting on peptide bonds (peptidases); Acting on ester bonds; Ribonuclease H	-	-	-	-	-	-	-	-	-	-	-	-	-	-	-	-	-	-	-	-	-	-	-	-
SNP_PS900203_1.2CM	TRINITY_DN4180_c0_g1_i8	not available	len=6849 path=[0:0-190 5:191-241 7:242-343 8:344-1363 9:1364-1365 10:1366-1368 11:1369-1369 13:1370-1429 15:1430-1453 16:1454-1682 19:1683-1693 20:1694-1726 22:1727-2863 23:2864-3647 24:3648-4094 26:4095-4143 27:4144-5090 28:5091-5091 39:5092-6848]	1.60701e-21	72	115.702	344	65	280	82460	82719	0.0688799	203	71.7314	203	71.7314	26	9.18728	Plus	Minus	putative nucleotidyltransferase, Ribonuclease H	F:nucleic acid binding; F:aspartic-type endopeptidase activity; F:RNA-DNA hybrid ribonuclease activity; P:proteolysis; F:zinc ion binding; P:DNA integration; F:nucleotidyltransferase activity; P:RNA phosphodiester bond hydrolysis, endonucleolytic	EC:3.1.30; EC:3.4.23; EC:3.1.26; EC:3.1.26.4	Acting on ester bonds; Acting on peptide bonds (peptidases); Acting on ester bonds; Ribonuclease H	-	-	-	-	-	-	-	-	-	-	-	-	-	-	-	-	-	-	-	-	-	-	-	-
SNP_PS900203_1.2CM	TRINITY_DN4180_c0_g1_i8	not available	len=6849 path=[0:0-190 5:191-241 7:242-343 8:344-1363 9:1364-1365 10:1366-1368 11:1369-1369 13:1370-1429 15:1430-1453 16:1454-1682 19:1683-1693 20:1694-1726 22:1727-2863 23:2864-3647 24:3648-4094 26:4095-4143 27:4144-5090 28:5091-5091 39:5092-6848]	1.3616e-09	47	76.0782	6768	6849	82	118522	118604	0.0203171	68	81.9277	68	81.9277	1	1.20482	Plus	Plus	putative nucleotidyltransferase, Ribonuclease H	F:nucleic acid binding; F:aspartic-type endopeptidase activity; F:RNA-DNA hybrid ribonuclease activity; P:proteolysis; F:zinc ion binding; P:DNA integration; F:nucleotidyltransferase activity; P:RNA phosphodiester bond hydrolysis, endonucleolytic	EC:3.1.30; EC:3.4.23; EC:3.1.26; EC:3.1.26.4	Acting on ester bonds; Acting on peptide bonds (peptidases); Acting on ester bonds; Ribonuclease H	-	-	-	-	-	-	-	-	-	-	-	-	-	-	-	-	-	-	-	-	-	-	-	-
SNP_PS900203_1.2CM	TRINITY_DN4180_c0_g1_i8	not available	len=6849 path=[0:0-190 5:191-241 7:242-343 8:344-1363 9:1364-1365 10:1366-1368 11:1369-1369 13:1370-1429 15:1430-1453 16:1454-1682 19:1683-1693 20:1694-1726 22:1727-2863 23:2864-3647 24:3648-4094 26:4095-4143 27:4144-5090 28:5091-5091 39:5092-6848]	1.22544e-08	45	72.9083	4323	3567	757	159670	160426	0.187066	401	52.9723	401	52.9723	0	0	Plus	Minus	putative nucleotidyltransferase, Ribonuclease H	F:nucleic acid binding; F:aspartic-type endopeptidase activity; F:RNA-DNA hybrid ribonuclease activity; P:proteolysis; F:zinc ion binding; P:DNA integration; F:nucleotidyltransferase activity; P:RNA phosphodiester bond hydrolysis, endonucleolytic	EC:3.1.30; EC:3.4.23; EC:3.1.26; EC:3.1.26.4	Acting on ester bonds; Acting on peptide bonds (peptidases); Acting on ester bonds; Ribonuclease H	-	-	-	-	-	-	-	-	-	-	-	-	-	-	-	-	-	-	-	-	-	-	-	-
SNP_PS900203_1.2CM	TRINITY_DN4180_c0_g1_i8	not available	len=6849 path=[0:0-190 5:191-241 7:242-343 8:344-1363 9:1364-1365 10:1366-1368 11:1369-1369 13:1370-1429 15:1430-1453 16:1454-1682 19:1683-1693 20:1694-1726 22:1727-2863 23:2864-3647 24:3648-4094 26:4095-4143 27:4144-5090 28:5091-5091 39:5092-6848]	9.92605e-07	41	66.5684	6319	6249	71	82648	82719	0.0170961	66	90.411	66	90.411	3	4.10959	Plus	Minus	putative nucleotidyltransferase, Ribonuclease H	F:nucleic acid binding; F:aspartic-type endopeptidase activity; F:RNA-DNA hybrid ribonuclease activity; P:proteolysis; F:zinc ion binding; P:DNA integration; F:nucleotidyltransferase activity; P:RNA phosphodiester bond hydrolysis, endonucleolytic	EC:3.1.30; EC:3.4.23; EC:3.1.26; EC:3.1.26.4	Acting on ester bonds; Acting on peptide bonds (peptidases); Acting on ester bonds; Ribonuclease H	-	-	-	-	-	-	-	-	-	-	-	-	-	-	-	-	-	-	-	-	-	-	-	-
SNP_PS900203_1.2CM	TRINITY_DN4180_c0_g1_i8	not available	len=6849 path=[0:0-190 5:191-241 7:242-343 8:344-1363 9:1364-1365 10:1366-1368 11:1369-1369 13:1370-1429 15:1430-1453 16:1454-1682 19:1683-1693 20:1694-1726 22:1727-2863 23:2864-3647 24:3648-4094 26:4095-4143 27:4144-5090 28:5091-5091 39:5092-6848]	8.0401e-05	37	60.2286	1610	1709	100	125497	125598	0.0247769	81	77.8846	81	77.8846	6	5.76923	Plus	Plus	putative nucleotidyltransferase, Ribonuclease H	F:nucleic acid binding; F:aspartic-type endopeptidase activity; F:RNA-DNA hybrid ribonuclease activity; P:proteolysis; F:zinc ion binding; P:DNA integration; F:nucleotidyltransferase activity; P:RNA phosphodiester bond hydrolysis, endonucleolytic	EC:3.1.30; EC:3.4.23; EC:3.1.26; EC:3.1.26.4	Acting on ester bonds; Acting on peptide bonds (peptidases); Acting on ester bonds; Ribonuclease H	-	-	-	-	-	-	-	-	-	-	-	-	-	-	-	-	-	-	-	-	-	-	-	-
SNP_PS900203_1.2CM	TRINITY_DN4180_c0_g1_i8	not available	len=6849 path=[0:0-190 5:191-241 7:242-343 8:344-1363 9:1364-1365 10:1366-1368 11:1369-1369 13:1370-1429 15:1430-1453 16:1454-1682 19:1683-1693 20:1694-1726 22:1727-2863 23:2864-3647 24:3648-4094 26:4095-4143 27:4144-5090 28:5091-5091 39:5092-6848]	0.000723609	35	57.0587	1709	1610	100	74444	74544	0.0242814	83	79.8077	83	79.8077	7	6.73077	Plus	Minus	putative nucleotidyltransferase, Ribonuclease H	F:nucleic acid binding; F:aspartic-type endopeptidase activity; F:RNA-DNA hybrid ribonuclease activity; P:proteolysis; F:zinc ion binding; P:DNA integration; F:nucleotidyltransferase activity; P:RNA phosphodiester bond hydrolysis, endonucleolytic	EC:3.1.30; EC:3.4.23; EC:3.1.26; EC:3.1.26.4	Acting on ester bonds; Acting on peptide bonds (peptidases); Acting on ester bonds; Ribonuclease H	-	-	-	-	-	-	-	-	-	-	-	-	-	-	-	-	-	-	-	-	-	-	-	-
SNP_PS900203_1.2CM	TRINITY_DN4180_c0_g1_i8	not available	len=6849 path=[0:0-190 5:191-241 7:242-343 8:344-1363 9:1364-1365 10:1366-1368 11:1369-1369 13:1370-1429 15:1430-1453 16:1454-1682 19:1683-1693 20:1694-1726 22:1727-2863 23:2864-3647 24:3648-4094 26:4095-4143 27:4144-5090 28:5091-5091 39:5092-6848]	0.00651248	33	53.8887	3550	3804	255	268349	268603	0.0631812	144	56.4706	144	56.4706	0	0	Plus	Plus	putative nucleotidyltransferase, Ribonuclease H	F:nucleic acid binding; F:aspartic-type endopeptidase activity; F:RNA-DNA hybrid ribonuclease activity; P:proteolysis; F:zinc ion binding; P:DNA integration; F:nucleotidyltransferase activity; P:RNA phosphodiester bond hydrolysis, endonucleolytic	EC:3.1.30; EC:3.4.23; EC:3.1.26; EC:3.1.26.4	Acting on ester bonds; Acting on peptide bonds (peptidases); Acting on ester bonds; Ribonuclease H	-	-	-	-	-	-	-	-	-	-	-	-	-	-	-	-	-	-	-	-	-	-	-	-
SNP_PS900203_1.2CM	TRINITY_DN4180_c0_g1_i8	not available	len=6849 path=[0:0-190 5:191-241 7:242-343 8:344-1363 9:1364-1365 10:1366-1368 11:1369-1369 13:1370-1429 15:1430-1453 16:1454-1682 19:1683-1693 20:1694-1726 22:1727-2863 23:2864-3647 24:3648-4094 26:4095-4143 27:4144-5090 28:5091-5091 39:5092-6848]	0.00651248	33	53.8887	3552	3928	377	360969	361345	0.0934091	205	54.3767	205	54.3767	0	0	Plus	Plus	putative nucleotidyltransferase, Ribonuclease H	F:nucleic acid binding; F:aspartic-type endopeptidase activity; F:RNA-DNA hybrid ribonuclease activity; P:proteolysis; F:zinc ion binding; P:DNA integration; F:nucleotidyltransferase activity; P:RNA phosphodiester bond hydrolysis, endonucleolytic	EC:3.1.30; EC:3.4.23; EC:3.1.26; EC:3.1.26.4	Acting on ester bonds; Acting on peptide bonds (peptidases); Acting on ester bonds; Ribonuclease H	-	-	-	-	-	-	-	-	-	-	-	-	-	-	-	-	-	-	-	-	-	-	-	-
SNP_PS900203_1.2CM	TRINITY_DN4180_c0_g1_i8	not available	len=6849 path=[0:0-190 5:191-241 7:242-343 8:344-1363 9:1364-1365 10:1366-1368 11:1369-1369 13:1370-1429 15:1430-1453 16:1454-1682 19:1683-1693 20:1694-1726 22:1727-2863 23:2864-3647 24:3648-4094 26:4095-4143 27:4144-5090 28:5091-5091 39:5092-6848]	0.0195374	32	52.3038	3551	3804	254	374721	374974	0.0629334	143	56.2992	143	56.2992	0	0	Plus	Plus	putative nucleotidyltransferase, Ribonuclease H	F:nucleic acid binding; F:aspartic-type endopeptidase activity; F:RNA-DNA hybrid ribonuclease activity; P:proteolysis; F:zinc ion binding; P:DNA integration; F:nucleotidyltransferase activity; P:RNA phosphodiester bond hydrolysis, endonucleolytic	EC:3.1.30; EC:3.4.23; EC:3.1.26; EC:3.1.26.4	Acting on ester bonds; Acting on peptide bonds (peptidases); Acting on ester bonds; Ribonuclease H	-	-	-	-	-	-	-	-	-	-	-	-	-	-	-	-	-	-	-	-	-	-	-	-
SNP_PS900203_1.2CM	TRINITY_DN4180_c0_g1_i8	not available	len=6849 path=[0:0-190 5:191-241 7:242-343 8:344-1363 9:1364-1365 10:1366-1368 11:1369-1369 13:1370-1429 15:1430-1453 16:1454-1682 19:1683-1693 20:1694-1726 22:1727-2863 23:2864-3647 24:3648-4094 26:4095-4143 27:4144-5090 28:5091-5091 39:5092-6848]	0.175837	30	49.1338	3915	3550	366	384359	384724	0.0901881	198	54.0984	198	54.0984	0	0	Plus	Minus	putative nucleotidyltransferase, Ribonuclease H	F:nucleic acid binding; F:aspartic-type endopeptidase activity; F:RNA-DNA hybrid ribonuclease activity; P:proteolysis; F:zinc ion binding; P:DNA integration; F:nucleotidyltransferase activity; P:RNA phosphodiester bond hydrolysis, endonucleolytic	EC:3.1.30; EC:3.4.23; EC:3.1.26; EC:3.1.26.4	Acting on ester bonds; Acting on peptide bonds (peptidases); Acting on ester bonds; Ribonuclease H	-	-	-	-	-	-	-	-	-	-	-	-	-	-	-	-	-	-	-	-	-	-	-	-
SNP_PS900203_1.2CM	TRINITY_DN4180_c0_g1_i8	not available	len=6849 path=[0:0-190 5:191-241 7:242-343 8:344-1363 9:1364-1365 10:1366-1368 11:1369-1369 13:1370-1429 15:1430-1453 16:1454-1682 19:1683-1693 20:1694-1726 22:1727-2863 23:2864-3647 24:3648-4094 26:4095-4143 27:4144-5090 28:5091-5091 39:5092-6848]	4.7476	27	44.379	65	107	43	118395	118436	0.0106541	38	88.3721	38	88.3721	1	2.32558	Plus	Plus	putative nucleotidyltransferase, Ribonuclease H	F:nucleic acid binding; F:aspartic-type endopeptidase activity; F:RNA-DNA hybrid ribonuclease activity; P:proteolysis; F:zinc ion binding; P:DNA integration; F:nucleotidyltransferase activity; P:RNA phosphodiester bond hydrolysis, endonucleolytic	EC:3.1.30; EC:3.4.23; EC:3.1.26; EC:3.1.26.4	Acting on ester bonds; Acting on peptide bonds (peptidases); Acting on ester bonds; Ribonuclease H	-	-	-	-	-	-	-	-	-	-	-	-	-	-	-	-	-	-	-	-	-	-	-	-
SNP_PS900203_1.2CM	TRINITY_DN4180_c0_g1_i8	not available	len=6849 path=[0:0-190 5:191-241 7:242-343 8:344-1363 9:1364-1365 10:1366-1368 11:1369-1369 13:1370-1429 15:1430-1453 16:1454-1682 19:1683-1693 20:1694-1726 22:1727-2863 23:2864-3647 24:3648-4094 26:4095-4143 27:4144-5090 28:5091-5091 39:5092-6848]	4.7476	27	44.379	6249	6312	64	118395	118459	0.0158572	53	80.303	53	80.303	3	4.54545	Plus	Plus	putative nucleotidyltransferase, Ribonuclease H	F:nucleic acid binding; F:aspartic-type endopeptidase activity; F:RNA-DNA hybrid ribonuclease activity; P:proteolysis; F:zinc ion binding; P:DNA integration; F:nucleotidyltransferase activity; P:RNA phosphodiester bond hydrolysis, endonucleolytic	EC:3.1.30; EC:3.4.23; EC:3.1.26; EC:3.1.26.4	Acting on ester bonds; Acting on peptide bonds (peptidases); Acting on ester bonds; Ribonuclease H	-	-	-	-	-	-	-	-	-	-	-	-	-	-	-	-	-	-	-	-	-	-	-	-
SNP_PS900203_1.2CM	TRINITY_DN4180_c0_g1_i16	not available	len=5568 path=[0:0-190 5:191-241 7:242-343 8:344-1363 9:1364-1365 10:1366-1368 11:1369-1369 13:1370-1429 15:1430-1453 16:1454-1682 19:1683-1693 20:1694-1726 22:1727-2863 23:2864-3647 24:3648-4094 25:4095-4143 27:4144-5090 28:5091-5091 30:5092-5567]	0	3629	5753.41	1365	5568	4204	119548	123748	1.04162	3948	93.799	3948	93.799	13	0.308862	Plus	Plus	putative nucleotidyltransferase, Ribonuclease H	F:nucleic acid binding; F:aspartic-type endopeptidase activity; F:RNA-DNA hybrid ribonuclease activity; P:proteolysis; F:zinc ion binding; P:DNA integration; F:nucleotidyltransferase activity; P:RNA phosphodiester bond hydrolysis, endonucleolytic	EC:3.1.30; EC:3.4.23; EC:3.1.26; EC:3.1.26.4	Acting on ester bonds; Acting on peptide bonds (peptidases); Acting on ester bonds; Ribonuclease H	-	-	*	1.24e-09	-	-	-	-	-	-	-	-	-	-	-	-	-	-	-	-	-	-	*	8.69e-06
SNP_PS900203_1.2CM	TRINITY_DN4180_c0_g1_i16	not available	len=5568 path=[0:0-190 5:191-241 7:242-343 8:344-1363 9:1364-1365 10:1366-1368 11:1369-1369 13:1370-1429 15:1430-1453 16:1454-1682 19:1683-1693 20:1694-1726 22:1727-2863 23:2864-3647 24:3648-4094 25:4095-4143 27:4144-5090 28:5091-5091 30:5092-5567]	1.03937e-69	173	275.783	481	1299	819	120144	120968	0.202923	521	62.6955	521	62.6955	18	2.16606	Plus	Plus	putative nucleotidyltransferase, Ribonuclease H	F:nucleic acid binding; F:aspartic-type endopeptidase activity; F:RNA-DNA hybrid ribonuclease activity; P:proteolysis; F:zinc ion binding; P:DNA integration; F:nucleotidyltransferase activity; P:RNA phosphodiester bond hydrolysis, endonucleolytic	EC:3.1.30; EC:3.4.23; EC:3.1.26; EC:3.1.26.4	Acting on ester bonds; Acting on peptide bonds (peptidases); Acting on ester bonds; Ribonuclease H	-	-	*	1.24e-09	-	-	-	-	-	-	-	-	-	-	-	-	-	-	-	-	-	-	*	8.69e-06
SNP_PS900203_1.2CM	TRINITY_DN4180_c0_g1_i16	not available	len=5568 path=[0:0-190 5:191-241 7:242-343 8:344-1363 9:1364-1365 10:1366-1368 11:1369-1369 13:1370-1429 15:1430-1453 16:1454-1682 19:1683-1693 20:1694-1726 22:1727-2863 23:2864-3647 24:3648-4094 25:4095-4143 27:4144-5090 28:5091-5091 30:5092-5567]	1.63186e-42	116	185.441	2	165	164	124365	124525	0.0406342	149	90.8537	149	90.8537	3	1.82927	Plus	Plus	putative nucleotidyltransferase, Ribonuclease H	F:nucleic acid binding; F:aspartic-type endopeptidase activity; F:RNA-DNA hybrid ribonuclease activity; P:proteolysis; F:zinc ion binding; P:DNA integration; F:nucleotidyltransferase activity; P:RNA phosphodiester bond hydrolysis, endonucleolytic	EC:3.1.30; EC:3.4.23; EC:3.1.26; EC:3.1.26.4	Acting on ester bonds; Acting on peptide bonds (peptidases); Acting on ester bonds; Ribonuclease H	-	-	*	1.24e-09	-	-	-	-	-	-	-	-	-	-	-	-	-	-	-	-	-	-	*	8.69e-06
SNP_PS900203_1.2CM	TRINITY_DN4180_c0_g1_i16	not available	len=5568 path=[0:0-190 5:191-241 7:242-343 8:344-1363 9:1364-1365 10:1366-1368 11:1369-1369 13:1370-1429 15:1430-1453 16:1454-1682 19:1683-1693 20:1694-1726 22:1727-2863 23:2864-3647 24:3648-4094 25:4095-4143 27:4144-5090 28:5091-5091 30:5092-5567]	4.14796e-30	90	144.232	1521	1365	157	74614	74772	0.0384043	132	82.5	132	82.5	4	2.5	Plus	Minus	putative nucleotidyltransferase, Ribonuclease H	F:nucleic acid binding; F:aspartic-type endopeptidase activity; F:RNA-DNA hybrid ribonuclease activity; P:proteolysis; F:zinc ion binding; P:DNA integration; F:nucleotidyltransferase activity; P:RNA phosphodiester bond hydrolysis, endonucleolytic	EC:3.1.30; EC:3.4.23; EC:3.1.26; EC:3.1.26.4	Acting on ester bonds; Acting on peptide bonds (peptidases); Acting on ester bonds; Ribonuclease H	-	-	*	1.24e-09	-	-	-	-	-	-	-	-	-	-	-	-	-	-	-	-	-	-	*	8.69e-06
SNP_PS900203_1.2CM	TRINITY_DN4180_c0_g1_i16	not available	len=5568 path=[0:0-190 5:191-241 7:242-343 8:344-1363 9:1364-1365 10:1366-1368 11:1369-1369 13:1370-1429 15:1430-1453 16:1454-1682 19:1683-1693 20:1694-1726 22:1727-2863 23:2864-3647 24:3648-4094 25:4095-4143 27:4144-5090 28:5091-5091 30:5092-5567]	1.60701e-21	72	115.702	344	65	280	82460	82719	0.0688799	203	71.7314	203	71.7314	26	9.18728	Plus	Minus	putative nucleotidyltransferase, Ribonuclease H	F:nucleic acid binding; F:aspartic-type endopeptidase activity; F:RNA-DNA hybrid ribonuclease activity; P:proteolysis; F:zinc ion binding; P:DNA integration; F:nucleotidyltransferase activity; P:RNA phosphodiester bond hydrolysis, endonucleolytic	EC:3.1.30; EC:3.4.23; EC:3.1.26; EC:3.1.26.4	Acting on ester bonds; Acting on peptide bonds (peptidases); Acting on ester bonds; Ribonuclease H	-	-	*	1.24e-09	-	-	-	-	-	-	-	-	-	-	-	-	-	-	-	-	-	-	*	8.69e-06
SNP_PS900203_1.2CM	TRINITY_DN4180_c0_g1_i16	not available	len=5568 path=[0:0-190 5:191-241 7:242-343 8:344-1363 9:1364-1365 10:1366-1368 11:1369-1369 13:1370-1429 15:1430-1453 16:1454-1682 19:1683-1693 20:1694-1726 22:1727-2863 23:2864-3647 24:3648-4094 25:4095-4143 27:4144-5090 28:5091-5091 30:5092-5567]	1.68099e-11	51	82.4181	4323	3567	757	159670	160426	0.187066	404	53.3686	404	53.3686	0	0	Plus	Minus	putative nucleotidyltransferase, Ribonuclease H	F:nucleic acid binding; F:aspartic-type endopeptidase activity; F:RNA-DNA hybrid ribonuclease activity; P:proteolysis; F:zinc ion binding; P:DNA integration; F:nucleotidyltransferase activity; P:RNA phosphodiester bond hydrolysis, endonucleolytic	EC:3.1.30; EC:3.4.23; EC:3.1.26; EC:3.1.26.4	Acting on ester bonds; Acting on peptide bonds (peptidases); Acting on ester bonds; Ribonuclease H	-	-	*	1.24e-09	-	-	-	-	-	-	-	-	-	-	-	-	-	-	-	-	-	-	*	8.69e-06
SNP_PS900203_1.2CM	TRINITY_DN4180_c0_g1_i16	not available	len=5568 path=[0:0-190 5:191-241 7:242-343 8:344-1363 9:1364-1365 10:1366-1368 11:1369-1369 13:1370-1429 15:1430-1453 16:1454-1682 19:1683-1693 20:1694-1726 22:1727-2863 23:2864-3647 24:3648-4094 25:4095-4143 27:4144-5090 28:5091-5091 30:5092-5567]	8.0401e-05	37	60.2286	1610	1709	100	125497	125598	0.0247769	81	77.8846	81	77.8846	6	5.76923	Plus	Plus	putative nucleotidyltransferase, Ribonuclease H	F:nucleic acid binding; F:aspartic-type endopeptidase activity; F:RNA-DNA hybrid ribonuclease activity; P:proteolysis; F:zinc ion binding; P:DNA integration; F:nucleotidyltransferase activity; P:RNA phosphodiester bond hydrolysis, endonucleolytic	EC:3.1.30; EC:3.4.23; EC:3.1.26; EC:3.1.26.4	Acting on ester bonds; Acting on peptide bonds (peptidases); Acting on ester bonds; Ribonuclease H	-	-	*	1.24e-09	-	-	-	-	-	-	-	-	-	-	-	-	-	-	-	-	-	-	*	8.69e-06
SNP_PS900203_1.2CM	TRINITY_DN4180_c0_g1_i16	not available	len=5568 path=[0:0-190 5:191-241 7:242-343 8:344-1363 9:1364-1365 10:1366-1368 11:1369-1369 13:1370-1429 15:1430-1453 16:1454-1682 19:1683-1693 20:1694-1726 22:1727-2863 23:2864-3647 24:3648-4094 25:4095-4143 27:4144-5090 28:5091-5091 30:5092-5567]	0.000723609	35	57.0587	1709	1610	100	74444	74544	0.0242814	83	79.8077	83	79.8077	7	6.73077	Plus	Minus	putative nucleotidyltransferase, Ribonuclease H	F:nucleic acid binding; F:aspartic-type endopeptidase activity; F:RNA-DNA hybrid ribonuclease activity; P:proteolysis; F:zinc ion binding; P:DNA integration; F:nucleotidyltransferase activity; P:RNA phosphodiester bond hydrolysis, endonucleolytic	EC:3.1.30; EC:3.4.23; EC:3.1.26; EC:3.1.26.4	Acting on ester bonds; Acting on peptide bonds (peptidases); Acting on ester bonds; Ribonuclease H	-	-	*	1.24e-09	-	-	-	-	-	-	-	-	-	-	-	-	-	-	-	-	-	-	*	8.69e-06
SNP_PS900203_1.2CM	TRINITY_DN4180_c0_g1_i16	not available	len=5568 path=[0:0-190 5:191-241 7:242-343 8:344-1363 9:1364-1365 10:1366-1368 11:1369-1369 13:1370-1429 15:1430-1453 16:1454-1682 19:1683-1693 20:1694-1726 22:1727-2863 23:2864-3647 24:3648-4094 25:4095-4143 27:4144-5090 28:5091-5091 30:5092-5567]	0.00651248	33	53.8887	3550	3804	255	268349	268603	0.0631812	144	56.4706	144	56.4706	0	0	Plus	Plus	putative nucleotidyltransferase, Ribonuclease H	F:nucleic acid binding; F:aspartic-type endopeptidase activity; F:RNA-DNA hybrid ribonuclease activity; P:proteolysis; F:zinc ion binding; P:DNA integration; F:nucleotidyltransferase activity; P:RNA phosphodiester bond hydrolysis, endonucleolytic	EC:3.1.30; EC:3.4.23; EC:3.1.26; EC:3.1.26.4	Acting on ester bonds; Acting on peptide bonds (peptidases); Acting on ester bonds; Ribonuclease H	-	-	*	1.24e-09	-	-	-	-	-	-	-	-	-	-	-	-	-	-	-	-	-	-	*	8.69e-06
SNP_PS900203_1.2CM	TRINITY_DN4180_c0_g1_i16	not available	len=5568 path=[0:0-190 5:191-241 7:242-343 8:344-1363 9:1364-1365 10:1366-1368 11:1369-1369 13:1370-1429 15:1430-1453 16:1454-1682 19:1683-1693 20:1694-1726 22:1727-2863 23:2864-3647 24:3648-4094 25:4095-4143 27:4144-5090 28:5091-5091 30:5092-5567]	0.00651248	33	53.8887	3552	3928	377	360969	361345	0.0934091	205	54.3767	205	54.3767	0	0	Plus	Plus	putative nucleotidyltransferase, Ribonuclease H	F:nucleic acid binding; F:aspartic-type endopeptidase activity; F:RNA-DNA hybrid ribonuclease activity; P:proteolysis; F:zinc ion binding; P:DNA integration; F:nucleotidyltransferase activity; P:RNA phosphodiester bond hydrolysis, endonucleolytic	EC:3.1.30; EC:3.4.23; EC:3.1.26; EC:3.1.26.4	Acting on ester bonds; Acting on peptide bonds (peptidases); Acting on ester bonds; Ribonuclease H	-	-	*	1.24e-09	-	-	-	-	-	-	-	-	-	-	-	-	-	-	-	-	-	-	*	8.69e-06
SNP_PS900203_1.2CM	TRINITY_DN4180_c0_g1_i16	not available	len=5568 path=[0:0-190 5:191-241 7:242-343 8:344-1363 9:1364-1365 10:1366-1368 11:1369-1369 13:1370-1429 15:1430-1453 16:1454-1682 19:1683-1693 20:1694-1726 22:1727-2863 23:2864-3647 24:3648-4094 25:4095-4143 27:4144-5090 28:5091-5091 30:5092-5567]	0.0195374	32	52.3038	3551	3804	254	374721	374974	0.0629334	143	56.2992	143	56.2992	0	0	Plus	Plus	putative nucleotidyltransferase, Ribonuclease H	F:nucleic acid binding; F:aspartic-type endopeptidase activity; F:RNA-DNA hybrid ribonuclease activity; P:proteolysis; F:zinc ion binding; P:DNA integration; F:nucleotidyltransferase activity; P:RNA phosphodiester bond hydrolysis, endonucleolytic	EC:3.1.30; EC:3.4.23; EC:3.1.26; EC:3.1.26.4	Acting on ester bonds; Acting on peptide bonds (peptidases); Acting on ester bonds; Ribonuclease H	-	-	*	1.24e-09	-	-	-	-	-	-	-	-	-	-	-	-	-	-	-	-	-	-	*	8.69e-06
SNP_PS900203_1.2CM	TRINITY_DN4180_c0_g1_i16	not available	len=5568 path=[0:0-190 5:191-241 7:242-343 8:344-1363 9:1364-1365 10:1366-1368 11:1369-1369 13:1370-1429 15:1430-1453 16:1454-1682 19:1683-1693 20:1694-1726 22:1727-2863 23:2864-3647 24:3648-4094 25:4095-4143 27:4144-5090 28:5091-5091 30:5092-5567]	0.175837	30	49.1338	3915	3550	366	384359	384724	0.0901881	198	54.0984	198	54.0984	0	0	Plus	Minus	putative nucleotidyltransferase, Ribonuclease H	F:nucleic acid binding; F:aspartic-type endopeptidase activity; F:RNA-DNA hybrid ribonuclease activity; P:proteolysis; F:zinc ion binding; P:DNA integration; F:nucleotidyltransferase activity; P:RNA phosphodiester bond hydrolysis, endonucleolytic	EC:3.1.30; EC:3.4.23; EC:3.1.26; EC:3.1.26.4	Acting on ester bonds; Acting on peptide bonds (peptidases); Acting on ester bonds; Ribonuclease H	-	-	*	1.24e-09	-	-	-	-	-	-	-	-	-	-	-	-	-	-	-	-	-	-	*	8.69e-06
SNP_PS900203_1.2CM	TRINITY_DN4180_c0_g1_i16	not available	len=5568 path=[0:0-190 5:191-241 7:242-343 8:344-1363 9:1364-1365 10:1366-1368 11:1369-1369 13:1370-1429 15:1430-1453 16:1454-1682 19:1683-1693 20:1694-1726 22:1727-2863 23:2864-3647 24:3648-4094 25:4095-4143 27:4144-5090 28:5091-5091 30:5092-5567]	4.7476	27	44.379	65	107	43	118395	118436	0.0106541	38	88.3721	38	88.3721	1	2.32558	Plus	Plus	putative nucleotidyltransferase, Ribonuclease H	F:nucleic acid binding; F:aspartic-type endopeptidase activity; F:RNA-DNA hybrid ribonuclease activity; P:proteolysis; F:zinc ion binding; P:DNA integration; F:nucleotidyltransferase activity; P:RNA phosphodiester bond hydrolysis, endonucleolytic	EC:3.1.30; EC:3.4.23; EC:3.1.26; EC:3.1.26.4	Acting on ester bonds; Acting on peptide bonds (peptidases); Acting on ester bonds; Ribonuclease H	-	-	*	1.24e-09	-	-	-	-	-	-	-	-	-	-	-	-	-	-	-	-	-	-	*	8.69e-06
SNP_PS900203_1.2CM	TRINITY_DN4180_c0_g1_i3	not available	len=3993 path=[4:0-331 15:332-355 16:356-584 19:585-595 20:596-628 22:629-1765 23:1766-2549 24:2550-2996 25:2997-3045 27:3046-3992]	0	3532	5599.67	111	3993	3883	119391	123271	0.962089	3749	96.3753	3749	96.3753	16	0.411311	Plus	Plus	putative nucleotidyltransferase, Ribonuclease H	F:nucleic acid binding; F:aspartic-type endopeptidase activity; F:RNA-DNA hybrid ribonuclease activity; P:proteolysis; F:zinc ion binding; P:DNA integration; F:nucleotidyltransferase activity; P:RNA phosphodiester bond hydrolysis, endonucleolytic	EC:3.1.30; EC:3.4.23; EC:3.1.26; EC:3.1.26.4	Acting on ester bonds; Acting on peptide bonds (peptidases); Acting on ester bonds; Ribonuclease H	-	-	-	-	-	-	-	-	-	-	-	-	-	-	-	-	-	-	-	-	-	-	-	-
SNP_PS900203_1.2CM	TRINITY_DN4180_c0_g1_i3	not available	len=3993 path=[4:0-331 15:332-355 16:356-584 19:585-595 20:596-628 22:629-1765 23:1766-2549 24:2550-2996 25:2997-3045 27:3046-3992]	1.03937e-69	173	275.783	423	194	230	74614	74845	0.0564914	210	90.1288	210	90.1288	4	1.71674	Plus	Minus	putative nucleotidyltransferase, Ribonuclease H	F:nucleic acid binding; F:aspartic-type endopeptidase activity; F:RNA-DNA hybrid ribonuclease activity; P:proteolysis; F:zinc ion binding; P:DNA integration; F:nucleotidyltransferase activity; P:RNA phosphodiester bond hydrolysis, endonucleolytic	EC:3.1.30; EC:3.4.23; EC:3.1.26; EC:3.1.26.4	Acting on ester bonds; Acting on peptide bonds (peptidases); Acting on ester bonds; Ribonuclease H	-	-	-	-	-	-	-	-	-	-	-	-	-	-	-	-	-	-	-	-	-	-	-	-
SNP_PS900203_1.2CM	TRINITY_DN4180_c0_g1_i3	not available	len=3993 path=[4:0-331 15:332-355 16:356-584 19:585-595 20:596-628 22:629-1765 23:1766-2549 24:2550-2996 25:2997-3045 27:3046-3992]	1.68099e-11	51	82.4181	3225	2469	757	159670	160426	0.187066	404	53.3686	404	53.3686	0	0	Plus	Minus	putative nucleotidyltransferase, Ribonuclease H	F:nucleic acid binding; F:aspartic-type endopeptidase activity; F:RNA-DNA hybrid ribonuclease activity; P:proteolysis; F:zinc ion binding; P:DNA integration; F:nucleotidyltransferase activity; P:RNA phosphodiester bond hydrolysis, endonucleolytic	EC:3.1.30; EC:3.4.23; EC:3.1.26; EC:3.1.26.4	Acting on ester bonds; Acting on peptide bonds (peptidases); Acting on ester bonds; Ribonuclease H	-	-	-	-	-	-	-	-	-	-	-	-	-	-	-	-	-	-	-	-	-	-	-	-
SNP_PS900203_1.2CM	TRINITY_DN4180_c0_g1_i3	not available	len=3993 path=[4:0-331 15:332-355 16:356-584 19:585-595 20:596-628 22:629-1765 23:1766-2549 24:2550-2996 25:2997-3045 27:3046-3992]	8.0401e-05	37	60.2286	512	611	100	125497	125598	0.0247769	81	77.8846	81	77.8846	6	5.76923	Plus	Plus	putative nucleotidyltransferase, Ribonuclease H	F:nucleic acid binding; F:aspartic-type endopeptidase activity; F:RNA-DNA hybrid ribonuclease activity; P:proteolysis; F:zinc ion binding; P:DNA integration; F:nucleotidyltransferase activity; P:RNA phosphodiester bond hydrolysis, endonucleolytic	EC:3.1.30; EC:3.4.23; EC:3.1.26; EC:3.1.26.4	Acting on ester bonds; Acting on peptide bonds (peptidases); Acting on ester bonds; Ribonuclease H	-	-	-	-	-	-	-	-	-	-	-	-	-	-	-	-	-	-	-	-	-	-	-	-
SNP_PS900203_1.2CM	TRINITY_DN4180_c0_g1_i3	not available	len=3993 path=[4:0-331 15:332-355 16:356-584 19:585-595 20:596-628 22:629-1765 23:1766-2549 24:2550-2996 25:2997-3045 27:3046-3992]	0.000723609	35	57.0587	611	512	100	74444	74544	0.0242814	83	79.8077	83	79.8077	7	6.73077	Plus	Minus	putative nucleotidyltransferase, Ribonuclease H	F:nucleic acid binding; F:aspartic-type endopeptidase activity; F:RNA-DNA hybrid ribonuclease activity; P:proteolysis; F:zinc ion binding; P:DNA integration; F:nucleotidyltransferase activity; P:RNA phosphodiester bond hydrolysis, endonucleolytic	EC:3.1.30; EC:3.4.23; EC:3.1.26; EC:3.1.26.4	Acting on ester bonds; Acting on peptide bonds (peptidases); Acting on ester bonds; Ribonuclease H	-	-	-	-	-	-	-	-	-	-	-	-	-	-	-	-	-	-	-	-	-	-	-	-
SNP_PS900203_1.2CM	TRINITY_DN4180_c0_g1_i3	not available	len=3993 path=[4:0-331 15:332-355 16:356-584 19:585-595 20:596-628 22:629-1765 23:1766-2549 24:2550-2996 25:2997-3045 27:3046-3992]	0.00651248	33	53.8887	2452	2706	255	268349	268603	0.0631812	144	56.4706	144	56.4706	0	0	Plus	Plus	putative nucleotidyltransferase, Ribonuclease H	F:nucleic acid binding; F:aspartic-type endopeptidase activity; F:RNA-DNA hybrid ribonuclease activity; P:proteolysis; F:zinc ion binding; P:DNA integration; F:nucleotidyltransferase activity; P:RNA phosphodiester bond hydrolysis, endonucleolytic	EC:3.1.30; EC:3.4.23; EC:3.1.26; EC:3.1.26.4	Acting on ester bonds; Acting on peptide bonds (peptidases); Acting on ester bonds; Ribonuclease H	-	-	-	-	-	-	-	-	-	-	-	-	-	-	-	-	-	-	-	-	-	-	-	-
SNP_PS900203_1.2CM	TRINITY_DN4180_c0_g1_i3	not available	len=3993 path=[4:0-331 15:332-355 16:356-584 19:585-595 20:596-628 22:629-1765 23:1766-2549 24:2550-2996 25:2997-3045 27:3046-3992]	0.00651248	33	53.8887	2454	2830	377	360969	361345	0.0934091	205	54.3767	205	54.3767	0	0	Plus	Plus	putative nucleotidyltransferase, Ribonuclease H	F:nucleic acid binding; F:aspartic-type endopeptidase activity; F:RNA-DNA hybrid ribonuclease activity; P:proteolysis; F:zinc ion binding; P:DNA integration; F:nucleotidyltransferase activity; P:RNA phosphodiester bond hydrolysis, endonucleolytic	EC:3.1.30; EC:3.4.23; EC:3.1.26; EC:3.1.26.4	Acting on ester bonds; Acting on peptide bonds (peptidases); Acting on ester bonds; Ribonuclease H	-	-	-	-	-	-	-	-	-	-	-	-	-	-	-	-	-	-	-	-	-	-	-	-
SNP_PS900203_1.2CM	TRINITY_DN4180_c0_g1_i3	not available	len=3993 path=[4:0-331 15:332-355 16:356-584 19:585-595 20:596-628 22:629-1765 23:1766-2549 24:2550-2996 25:2997-3045 27:3046-3992]	0.0195374	32	52.3038	2453	2706	254	374721	374974	0.0629334	143	56.2992	143	56.2992	0	0	Plus	Plus	putative nucleotidyltransferase, Ribonuclease H	F:nucleic acid binding; F:aspartic-type endopeptidase activity; F:RNA-DNA hybrid ribonuclease activity; P:proteolysis; F:zinc ion binding; P:DNA integration; F:nucleotidyltransferase activity; P:RNA phosphodiester bond hydrolysis, endonucleolytic	EC:3.1.30; EC:3.4.23; EC:3.1.26; EC:3.1.26.4	Acting on ester bonds; Acting on peptide bonds (peptidases); Acting on ester bonds; Ribonuclease H	-	-	-	-	-	-	-	-	-	-	-	-	-	-	-	-	-	-	-	-	-	-	-	-
SNP_PS900203_1.2CM	TRINITY_DN4180_c0_g1_i3	not available	len=3993 path=[4:0-331 15:332-355 16:356-584 19:585-595 20:596-628 22:629-1765 23:1766-2549 24:2550-2996 25:2997-3045 27:3046-3992]	0.175837	30	49.1338	2817	2452	366	384359	384724	0.0901881	198	54.0984	198	54.0984	0	0	Plus	Minus	putative nucleotidyltransferase, Ribonuclease H	F:nucleic acid binding; F:aspartic-type endopeptidase activity; F:RNA-DNA hybrid ribonuclease activity; P:proteolysis; F:zinc ion binding; P:DNA integration; F:nucleotidyltransferase activity; P:RNA phosphodiester bond hydrolysis, endonucleolytic	EC:3.1.30; EC:3.4.23; EC:3.1.26; EC:3.1.26.4	Acting on ester bonds; Acting on peptide bonds (peptidases); Acting on ester bonds; Ribonuclease H	-	-	-	-	-	-	-	-	-	-	-	-	-	-	-	-	-	-	-	-	-	-	-	-
SNP_PS900203_1.2CM	TRINITY_DN4180_c0_g1_i15	not available	len=3450 path=[3:0-40 18:41-41 19:42-52 20:53-85 22:86-1222 23:1223-2006 24:2007-2453 26:2454-2502 27:2503-3449]	0	3291	5217.7	18	3450	3433	119841	123271	0.850593	3368	98.1066	3368	98.1066	2	0.0582581	Plus	Plus	putative nucleotidyltransferase, Ribonuclease H	F:nucleic acid binding; F:aspartic-type endopeptidase activity; F:RNA-DNA hybrid ribonuclease activity; P:proteolysis; F:zinc ion binding; P:DNA integration; F:nucleotidyltransferase activity; P:RNA phosphodiester bond hydrolysis, endonucleolytic	EC:3.1.30; EC:3.4.23; EC:3.1.26; EC:3.1.26.4	Acting on ester bonds; Acting on peptide bonds (peptidases); Acting on ester bonds; Ribonuclease H	-	-	-	-	-	-	-	-	-	-	-	-	-	-	-	-	-	-	-	-	-	-	-	-
SNP_PS900203_1.2CM	TRINITY_DN4180_c0_g1_i15	not available	len=3450 path=[3:0-40 18:41-41 19:42-52 20:53-85 22:86-1222 23:1223-2006 24:2007-2453 26:2454-2502 27:2503-3449]	1.22544e-08	45	72.9083	2682	1926	757	159670	160426	0.187066	401	52.9723	401	52.9723	0	0	Plus	Minus	putative nucleotidyltransferase, Ribonuclease H	F:nucleic acid binding; F:aspartic-type endopeptidase activity; F:RNA-DNA hybrid ribonuclease activity; P:proteolysis; F:zinc ion binding; P:DNA integration; F:nucleotidyltransferase activity; P:RNA phosphodiester bond hydrolysis, endonucleolytic	EC:3.1.30; EC:3.4.23; EC:3.1.26; EC:3.1.26.4	Acting on ester bonds; Acting on peptide bonds (peptidases); Acting on ester bonds; Ribonuclease H	-	-	-	-	-	-	-	-	-	-	-	-	-	-	-	-	-	-	-	-	-	-	-	-
SNP_PS900203_1.2CM	TRINITY_DN4180_c0_g1_i15	not available	len=3450 path=[3:0-40 18:41-41 19:42-52 20:53-85 22:86-1222 23:1223-2006 24:2007-2453 26:2454-2502 27:2503-3449]	0.00651248	33	53.8887	1909	2163	255	268349	268603	0.0631812	144	56.4706	144	56.4706	0	0	Plus	Plus	putative nucleotidyltransferase, Ribonuclease H	F:nucleic acid binding; F:aspartic-type endopeptidase activity; F:RNA-DNA hybrid ribonuclease activity; P:proteolysis; F:zinc ion binding; P:DNA integration; F:nucleotidyltransferase activity; P:RNA phosphodiester bond hydrolysis, endonucleolytic	EC:3.1.30; EC:3.4.23; EC:3.1.26; EC:3.1.26.4	Acting on ester bonds; Acting on peptide bonds (peptidases); Acting on ester bonds; Ribonuclease H	-	-	-	-	-	-	-	-	-	-	-	-	-	-	-	-	-	-	-	-	-	-	-	-
SNP_PS900203_1.2CM	TRINITY_DN4180_c0_g1_i15	not available	len=3450 path=[3:0-40 18:41-41 19:42-52 20:53-85 22:86-1222 23:1223-2006 24:2007-2453 26:2454-2502 27:2503-3449]	0.00651248	33	53.8887	1911	2287	377	360969	361345	0.0934091	205	54.3767	205	54.3767	0	0	Plus	Plus	putative nucleotidyltransferase, Ribonuclease H	F:nucleic acid binding; F:aspartic-type endopeptidase activity; F:RNA-DNA hybrid ribonuclease activity; P:proteolysis; F:zinc ion binding; P:DNA integration; F:nucleotidyltransferase activity; P:RNA phosphodiester bond hydrolysis, endonucleolytic	EC:3.1.30; EC:3.4.23; EC:3.1.26; EC:3.1.26.4	Acting on ester bonds; Acting on peptide bonds (peptidases); Acting on ester bonds; Ribonuclease H	-	-	-	-	-	-	-	-	-	-	-	-	-	-	-	-	-	-	-	-	-	-	-	-
SNP_PS900203_1.2CM	TRINITY_DN4180_c0_g1_i15	not available	len=3450 path=[3:0-40 18:41-41 19:42-52 20:53-85 22:86-1222 23:1223-2006 24:2007-2453 26:2454-2502 27:2503-3449]	0.0195374	32	52.3038	5	68	64	125539	125598	0.0158572	55	85.9375	55	85.9375	4	6.25	Plus	Plus	putative nucleotidyltransferase, Ribonuclease H	F:nucleic acid binding; F:aspartic-type endopeptidase activity; F:RNA-DNA hybrid ribonuclease activity; P:proteolysis; F:zinc ion binding; P:DNA integration; F:nucleotidyltransferase activity; P:RNA phosphodiester bond hydrolysis, endonucleolytic	EC:3.1.30; EC:3.4.23; EC:3.1.26; EC:3.1.26.4	Acting on ester bonds; Acting on peptide bonds (peptidases); Acting on ester bonds; Ribonuclease H	-	-	-	-	-	-	-	-	-	-	-	-	-	-	-	-	-	-	-	-	-	-	-	-
SNP_PS900203_1.2CM	TRINITY_DN4180_c0_g1_i15	not available	len=3450 path=[3:0-40 18:41-41 19:42-52 20:53-85 22:86-1222 23:1223-2006 24:2007-2453 26:2454-2502 27:2503-3449]	0.0195374	32	52.3038	1910	2163	254	374721	374974	0.0629334	143	56.2992	143	56.2992	0	0	Plus	Plus	putative nucleotidyltransferase, Ribonuclease H	F:nucleic acid binding; F:aspartic-type endopeptidase activity; F:RNA-DNA hybrid ribonuclease activity; P:proteolysis; F:zinc ion binding; P:DNA integration; F:nucleotidyltransferase activity; P:RNA phosphodiester bond hydrolysis, endonucleolytic	EC:3.1.30; EC:3.4.23; EC:3.1.26; EC:3.1.26.4	Acting on ester bonds; Acting on peptide bonds (peptidases); Acting on ester bonds; Ribonuclease H	-	-	-	-	-	-	-	-	-	-	-	-	-	-	-	-	-	-	-	-	-	-	-	-
SNP_PS900203_1.2CM	TRINITY_DN4180_c0_g1_i15	not available	len=3450 path=[3:0-40 18:41-41 19:42-52 20:53-85 22:86-1222 23:1223-2006 24:2007-2453 26:2454-2502 27:2503-3449]	0.175837	30	49.1338	68	5	64	74444	74502	0.0153617	52	81.25	52	81.25	5	7.8125	Plus	Minus	putative nucleotidyltransferase, Ribonuclease H	F:nucleic acid binding; F:aspartic-type endopeptidase activity; F:RNA-DNA hybrid ribonuclease activity; P:proteolysis; F:zinc ion binding; P:DNA integration; F:nucleotidyltransferase activity; P:RNA phosphodiester bond hydrolysis, endonucleolytic	EC:3.1.30; EC:3.4.23; EC:3.1.26; EC:3.1.26.4	Acting on ester bonds; Acting on peptide bonds (peptidases); Acting on ester bonds; Ribonuclease H	-	-	-	-	-	-	-	-	-	-	-	-	-	-	-	-	-	-	-	-	-	-	-	-
SNP_PS900203_1.2CM	TRINITY_DN4180_c0_g1_i15	not available	len=3450 path=[3:0-40 18:41-41 19:42-52 20:53-85 22:86-1222 23:1223-2006 24:2007-2453 26:2454-2502 27:2503-3449]	0.175837	30	49.1338	2274	1909	366	384359	384724	0.0901881	198	54.0984	198	54.0984	0	0	Plus	Minus	putative nucleotidyltransferase, Ribonuclease H	F:nucleic acid binding; F:aspartic-type endopeptidase activity; F:RNA-DNA hybrid ribonuclease activity; P:proteolysis; F:zinc ion binding; P:DNA integration; F:nucleotidyltransferase activity; P:RNA phosphodiester bond hydrolysis, endonucleolytic	EC:3.1.30; EC:3.4.23; EC:3.1.26; EC:3.1.26.4	Acting on ester bonds; Acting on peptide bonds (peptidases); Acting on ester bonds; Ribonuclease H	-	-	-	-	-	-	-	-	-	-	-	-	-	-	-	-	-	-	-	-	-	-	-	-
SNP_PS900203_1.2CM	TRINITY_DN2988_c0_g1_i14	not available	len=2828 path=[0:0-517 1:518-597 2:598-680 3:681-861 4:862-1021 5:1022-1062 6:1063-1065 7:1066-1126 8:1127-1440 9:1441-1530 10:1531-1721 11:1722-1817 12:1818-2827]	0	2822	4474.35	1	2828	2828	201164	203991	0.700692	2825	99.8939	2825	99.8939	0	0	Plus	Plus	phenazine biosynthesis PhzC/PhzF family protein	F:catalytic activity	0	0	-	-	-	-	-	-	-	-	-	-	-	-	-	-	-	-	-	-	-	-	-	-	-	-
SNP_PS900203_1.2CM	TRINITY_DN2988_c0_g1_i5	not available	len=4018 path=[0:0-517 2:518-600 4:601-760 8:761-1074 10:1075-1265 12:1266-2275 13:2276-2357 14:2358-2459 15:2460-2625 16:2626-2784 17:2785-2820 18:2821-2884 20:2885-3298 21:3299-3380 22:3381-3506 24:3507-3542 25:3543-3544 26:3545-3836 27:3837-4017]	0	2680	4249.28	1264	3947	2684	202979	205662	0.665013	2682	99.9255	2682	99.9255	0	0	Plus	Plus	phenazine biosynthesis PhzC/PhzF family protein	P:biosynthetic process; F:trans-2,3-dihydro-3-hydroxy-anthranilate isomerase activity	EC:5.3.3.17	Trans-2,3-dihydro-3-hydroxyanthranilate isomerase	-	-	-	-	-	-	-	-	-	-	-	-	-	-	-	-	-	-	-	-	-	-	-	-
SNP_PS900203_1.2CM	TRINITY_DN2988_c0_g1_i5	not available	len=4018 path=[0:0-517 2:518-600 4:601-760 8:761-1074 10:1075-1265 12:1266-2275 13:2276-2357 14:2358-2459 15:2460-2625 16:2626-2784 17:2785-2820 18:2821-2884 20:2885-3298 21:3299-3380 22:3381-3506 24:3507-3542 25:3543-3544 26:3545-3836 27:3837-4017]	0	516	819.426	1	518	518	201164	201681	0.128345	517	99.8069	517	99.8069	0	0	Plus	Plus	phenazine biosynthesis PhzC/PhzF family protein	P:biosynthetic process; F:trans-2,3-dihydro-3-hydroxy-anthranilate isomerase activity	EC:5.3.3.17	Trans-2,3-dihydro-3-hydroxyanthranilate isomerase	-	-	-	-	-	-	-	-	-	-	-	-	-	-	-	-	-	-	-	-	-	-	-	-
SNP_PS900203_1.2CM	TRINITY_DN2988_c0_g1_i5	not available	len=4018 path=[0:0-517 2:518-600 4:601-760 8:761-1074 10:1075-1265 12:1266-2275 13:2276-2357 14:2358-2459 15:2460-2625 16:2626-2784 17:2785-2820 18:2821-2884 20:2885-3298 21:3299-3380 22:3381-3506 24:3507-3542 25:3543-3544 26:3545-3836 27:3837-4017]	6.14372e-138	316	502.433	760	1075	316	202289	202604	0.0782951	316	100	316	100	0	0	Plus	Plus	phenazine biosynthesis PhzC/PhzF family protein	P:biosynthetic process; F:trans-2,3-dihydro-3-hydroxy-anthranilate isomerase activity	EC:5.3.3.17	Trans-2,3-dihydro-3-hydroxyanthranilate isomerase	-	-	-	-	-	-	-	-	-	-	-	-	-	-	-	-	-	-	-	-	-	-	-	-
SNP_PS900203_1.2CM	TRINITY_DN2988_c0_g1_i5	not available	len=4018 path=[0:0-517 2:518-600 4:601-760 8:761-1074 10:1075-1265 12:1266-2275 13:2276-2357 14:2358-2459 15:2460-2625 16:2626-2784 17:2785-2820 18:2821-2884 20:2885-3298 21:3299-3380 22:3381-3506 24:3507-3542 25:3543-3544 26:3545-3836 27:3837-4017]	1.2267e-81	198	315.408	1069	1266	198	202688	202885	0.0490584	198	100	198	100	0	0	Plus	Plus	phenazine biosynthesis PhzC/PhzF family protein	P:biosynthetic process; F:trans-2,3-dihydro-3-hydroxy-anthranilate isomerase activity	EC:5.3.3.17	Trans-2,3-dihydro-3-hydroxyanthranilate isomerase	-	-	-	-	-	-	-	-	-	-	-	-	-	-	-	-	-	-	-	-	-	-	-	-
SNP_PS900203_1.2CM	TRINITY_DN2988_c0_g1_i5	not available	len=4018 path=[0:0-517 2:518-600 4:601-760 8:761-1074 10:1075-1265 12:1266-2275 13:2276-2357 14:2358-2459 15:2460-2625 16:2626-2784 17:2785-2820 18:2821-2884 20:2885-3298 21:3299-3380 22:3381-3506 24:3507-3542 25:3543-3544 26:3545-3836 27:3837-4017]	6.13738e-65	163	259.934	599	761	163	202023	202185	0.0403864	163	100	163	100	0	0	Plus	Plus	phenazine biosynthesis PhzC/PhzF family protein	P:biosynthetic process; F:trans-2,3-dihydro-3-hydroxy-anthranilate isomerase activity	EC:5.3.3.17	Trans-2,3-dihydro-3-hydroxyanthranilate isomerase	-	-	-	-	-	-	-	-	-	-	-	-	-	-	-	-	-	-	-	-	-	-	-	-
SNP_PS900203_1.2CM	TRINITY_DN2988_c0_g1_i5	not available	len=4018 path=[0:0-517 2:518-600 4:601-760 8:761-1074 10:1075-1265 12:1266-2275 13:2276-2357 14:2358-2459 15:2460-2625 16:2626-2784 17:2785-2820 18:2821-2884 20:2885-3298 21:3299-3380 22:3381-3506 24:3507-3542 25:3543-3544 26:3545-3836 27:3837-4017]	1.11995e-28	87	139.477	515	601	87	201758	201844	0.0215559	87	100	87	100	0	0	Plus	Plus	phenazine biosynthesis PhzC/PhzF family protein	P:biosynthetic process; F:trans-2,3-dihydro-3-hydroxy-anthranilate isomerase activity	EC:5.3.3.17	Trans-2,3-dihydro-3-hydroxyanthranilate isomerase	-	-	-	-	-	-	-	-	-	-	-	-	-	-	-	-	-	-	-	-	-	-	-	-
SNP_PS900203_1.2CM	TRINITY_DN2988_c0_g1_i5	not available	len=4018 path=[0:0-517 2:518-600 4:601-760 8:761-1074 10:1075-1265 12:1266-2275 13:2276-2357 14:2358-2459 15:2460-2625 16:2626-2784 17:2785-2820 18:2821-2884 20:2885-3298 21:3299-3380 22:3381-3506 24:3507-3542 25:3543-3544 26:3545-3836 27:3837-4017]	1.98396e-23	76	122.042	3943	4018	76	205881	205956	0.0188305	76	100	76	100	0	0	Plus	Plus	phenazine biosynthesis PhzC/PhzF family protein	P:biosynthetic process; F:trans-2,3-dihydro-3-hydroxy-anthranilate isomerase activity	EC:5.3.3.17	Trans-2,3-dihydro-3-hydroxyanthranilate isomerase	-	-	-	-	-	-	-	-	-	-	-	-	-	-	-	-	-	-	-	-	-	-	-	-
SNP_PS900203_1.2CM	TRINITY_DN6393_c0_g2_i1	not available	len=3489 path=[0:0-3488]	0	2619	4152.6	4	3477	3474	370554	374027	0.860751	3083	88.4648	3083	88.4648	22	0.631277	Plus	Plus	coatomer subunit zeta-3	F:aspartic-type endopeptidase activity; P:proteolysis	EC:3.4.23	Acting on peptide bonds (peptidases)	-	-	-	-	-	-	-	-	-	-	-	-	-	-	-	-	-	-	8.07	0	-	-	-	-
SNP_PS900203_1.2CM	TRINITY_DN6393_c0_g2_i1	not available	len=3489 path=[0:0-3488]	0	600	952.562	39	1995	1957	69341	71318	0.484885	1333	67.2553	1333	67.2553	29	1.46317	Plus	Plus	coatomer subunit zeta-3	F:aspartic-type endopeptidase activity; P:proteolysis	EC:3.4.23	Acting on peptide bonds (peptidases)	-	-	-	-	-	-	-	-	-	-	-	-	-	-	-	-	-	-	8.07	0	-	-	-	-
SNP_PS900203_1.2CM	TRINITY_DN6393_c0_g2_i1	not available	len=3489 path=[0:0-3488]	0	505	801.991	53	1135	1083	356787	357866	0.268334	798	73.6842	798	73.6842	3	0.277008	Plus	Plus	coatomer subunit zeta-3	F:aspartic-type endopeptidase activity; P:proteolysis	EC:3.4.23	Acting on peptide bonds (peptidases)	-	-	-	-	-	-	-	-	-	-	-	-	-	-	-	-	-	-	8.07	0	-	-	-	-
SNP_PS900203_1.2CM	TRINITY_DN6393_c0_g2_i1	not available	len=3489 path=[0:0-3488]	3.8535e-144	329	523.038	2360	3475	1116	71652	72773	0.276511	757	66.9319	757	66.9319	24	2.12202	Plus	Plus	coatomer subunit zeta-3	F:aspartic-type endopeptidase activity; P:proteolysis	EC:3.4.23	Acting on peptide bonds (peptidases)	-	-	-	-	-	-	-	-	-	-	-	-	-	-	-	-	-	-	8.07	0	-	-	-	-
SNP_PS900203_1.2CM	TRINITY_DN6393_c0_g2_i1	not available	len=3489 path=[0:0-3488]	2.64467e-130	300	477.074	2362	3087	726	359037	359762	0.179881	513	70.6612	513	70.6612	0	0	Plus	Plus	coatomer subunit zeta-3	F:aspartic-type endopeptidase activity; P:proteolysis	EC:3.4.23	Acting on peptide bonds (peptidases)	-	-	-	-	-	-	-	-	-	-	-	-	-	-	-	-	-	-	8.07	0	-	-	-	-
SNP_PS900203_1.2CM	TRINITY_DN6393_c0_g2_i1	not available	len=3489 path=[0:0-3488]	2.64194e-57	147	234.574	3028	2360	669	345741	346409	0.165262	408	60.9865	408	60.9865	0	0	Plus	Minus	coatomer subunit zeta-3	F:aspartic-type endopeptidase activity; P:proteolysis	EC:3.4.23	Acting on peptide bonds (peptidases)	-	-	-	-	-	-	-	-	-	-	-	-	-	-	-	-	-	-	8.07	0	-	-	-	-
SNP_PS900203_1.2CM	TRINITY_DN6393_c0_g2_i1	not available	len=3489 path=[0:0-3488]	7.92583e-57	146	232.989	1391	1930	540	358098	358637	0.133796	343	63.5185	343	63.5185	0	0	Plus	Plus	coatomer subunit zeta-3	F:aspartic-type endopeptidase activity; P:proteolysis	EC:3.4.23	Acting on peptide bonds (peptidases)	-	-	-	-	-	-	-	-	-	-	-	-	-	-	-	-	-	-	8.07	0	-	-	-	-
SNP_PS900203_1.2CM	TRINITY_DN6393_c0_g2_i1	not available	len=3489 path=[0:0-3488]	1.13727e-49	131	209.215	3053	2379	675	385956	386630	0.166749	403	59.7037	403	59.7037	0	0	Plus	Minus	coatomer subunit zeta-3	F:aspartic-type endopeptidase activity; P:proteolysis	EC:3.4.23	Acting on peptide bonds (peptidases)	-	-	-	-	-	-	-	-	-	-	-	-	-	-	-	-	-	-	8.07	0	-	-	-	-
SNP_PS900203_1.2CM	TRINITY_DN6393_c0_g2_i1	not available	len=3489 path=[0:0-3488]	1.63186e-42	116	185.441	2361	3029	669	266470	267138	0.165758	399	59.5522	399	59.5522	2	0.298507	Plus	Plus	coatomer subunit zeta-3	F:aspartic-type endopeptidase activity; P:proteolysis	EC:3.4.23	Acting on peptide bonds (peptidases)	-	-	-	-	-	-	-	-	-	-	-	-	-	-	-	-	-	-	8.07	0	-	-	-	-
SNP_PS900203_1.2CM	TRINITY_DN6393_c0_g2_i1	not available	len=3489 path=[0:0-3488]	1.11995e-28	87	139.477	3029	2757	273	53628	53900	0.0671455	180	65.9341	180	65.9341	0	0	Plus	Minus	coatomer subunit zeta-3	F:aspartic-type endopeptidase activity; P:proteolysis	EC:3.4.23	Acting on peptide bonds (peptidases)	-	-	-	-	-	-	-	-	-	-	-	-	-	-	-	-	-	-	8.07	0	-	-	-	-
SNP_PS900203_1.2CM	TRINITY_DN6393_c0_g2_i1	not available	len=3489 path=[0:0-3488]	7.34799e-25	79	126.797	606	974	369	264796	265164	0.0914269	224	60.7046	224	60.7046	0	0	Plus	Plus	coatomer subunit zeta-3	F:aspartic-type endopeptidase activity; P:proteolysis	EC:3.4.23	Acting on peptide bonds (peptidases)	-	-	-	-	-	-	-	-	-	-	-	-	-	-	-	-	-	-	8.07	0	-	-	-	-
SNP_PS900203_1.2CM	TRINITY_DN6393_c0_g2_i1	not available	len=3489 path=[0:0-3488]	6.61319e-24	77	123.627	982	596	387	387965	388351	0.0953912	232	59.9483	232	59.9483	0	0	Plus	Minus	coatomer subunit zeta-3	F:aspartic-type endopeptidase activity; P:proteolysis	EC:3.4.23	Acting on peptide bonds (peptidases)	-	-	-	-	-	-	-	-	-	-	-	-	-	-	-	-	-	-	8.07	0	-	-	-	-
SNP_PS900203_1.2CM	TRINITY_DN6393_c0_g2_i1	not available	len=3489 path=[0:0-3488]	1.98396e-23	76	122.042	971	606	366	347723	348088	0.0901881	221	60.3825	221	60.3825	0	0	Plus	Minus	coatomer subunit zeta-3	F:aspartic-type endopeptidase activity; P:proteolysis	EC:3.4.23	Acting on peptide bonds (peptidases)	-	-	-	-	-	-	-	-	-	-	-	-	-	-	-	-	-	-	8.07	0	-	-	-	-
SNP_PS900203_1.2CM	TRINITY_DN6393_c0_g2_i1	not available	len=3489 path=[0:0-3488]	1.05436e-17	64	103.023	937	606	332	29234	29565	0.0817639	198	59.6386	198	59.6386	0	0	Plus	Minus	coatomer subunit zeta-3	F:aspartic-type endopeptidase activity; P:proteolysis	EC:3.4.23	Acting on peptide bonds (peptidases)	-	-	-	-	-	-	-	-	-	-	-	-	-	-	-	-	-	-	8.07	0	-	-	-	-
SNP_PS900203_1.2CM	TRINITY_DN6393_c0_g2_i1	not available	len=3489 path=[0:0-3488]	8.54029e-16	60	96.6827	154	922	769	340999	341790	0.190535	525	65.4613	525	65.4613	43	5.3616	Plus	Plus	coatomer subunit zeta-3	F:aspartic-type endopeptidase activity; P:proteolysis	EC:3.4.23	Acting on peptide bonds (peptidases)	-	-	-	-	-	-	-	-	-	-	-	-	-	-	-	-	-	-	8.07	0	-	-	-	-
SNP_PS900203_1.2CM	TRINITY_DN6393_c0_g2_i1	not available	len=3489 path=[0:0-3488]	1.86776e-12	53	85.588	991	591	401	55736	56136	0.09886	227	56.6085	227	56.6085	0	0	Plus	Minus	coatomer subunit zeta-3	F:aspartic-type endopeptidase activity; P:proteolysis	EC:3.4.23	Acting on peptide bonds (peptidases)	-	-	-	-	-	-	-	-	-	-	-	-	-	-	-	-	-	-	8.07	0	-	-	-	-
SNP_PS900203_1.2CM	TRINITY_DN6393_c0_g2_i1	not available	len=3489 path=[0:0-3488]	5.04296e-11	50	80.8331	3297	3463	167	359978	360145	0.0413775	112	66.6667	112	66.6667	1	0.595238	Plus	Plus	coatomer subunit zeta-3	F:aspartic-type endopeptidase activity; P:proteolysis	EC:3.4.23	Acting on peptide bonds (peptidases)	-	-	-	-	-	-	-	-	-	-	-	-	-	-	-	-	-	-	8.07	0	-	-	-	-
SNP_PS900203_1.2CM	TRINITY_DN6393_c0_g2_i1	not available	len=3489 path=[0:0-3488]	4.53866e-10	48	77.6632	2563	2360	204	27674	27877	0.0500494	126	61.7647	126	61.7647	0	0	Plus	Minus	coatomer subunit zeta-3	F:aspartic-type endopeptidase activity; P:proteolysis	EC:3.4.23	Acting on peptide bonds (peptidases)	-	-	-	-	-	-	-	-	-	-	-	-	-	-	-	-	-	-	8.07	0	-	-	-	-
SNP_PS900203_1.2CM	TRINITY_DN6393_c0_g2_i1	not available	len=3489 path=[0:0-3488]	2.97781e-06	40	64.9835	2020	2180	161	358744	358907	0.0398909	106	64.6341	106	64.6341	3	1.82927	Plus	Plus	coatomer subunit zeta-3	F:aspartic-type endopeptidase activity; P:proteolysis	EC:3.4.23	Acting on peptide bonds (peptidases)	-	-	-	-	-	-	-	-	-	-	-	-	-	-	-	-	-	-	8.07	0	-	-	-	-
SNP_PS900203_1.2CM	TRINITY_DN6393_c0_g2_i1	not available	len=3489 path=[0:0-3488]	8.0401e-05	37	60.2286	1539	1615	77	265678	265754	0.0190782	57	74.026	57	74.026	0	0	Plus	Plus	coatomer subunit zeta-3	F:aspartic-type endopeptidase activity; P:proteolysis	EC:3.4.23	Acting on peptide bonds (peptidases)	-	-	-	-	-	-	-	-	-	-	-	-	-	-	-	-	-	-	8.07	0	-	-	-	-
SNP_PS900203_1.2CM	TRINITY_DN6393_c0_g2_i1	not available	len=3489 path=[0:0-3488]	0.000241203	36	58.6436	2030	2180	151	71367	71520	0.0374132	99	64.2857	99	64.2857	3	1.94805	Plus	Plus	coatomer subunit zeta-3	F:aspartic-type endopeptidase activity; P:proteolysis	EC:3.4.23	Acting on peptide bonds (peptidases)	-	-	-	-	-	-	-	-	-	-	-	-	-	-	-	-	-	-	8.07	0	-	-	-	-
SNP_PS900203_1.2CM	TRINITY_DN6393_c0_g2_i1	not available	len=3489 path=[0:0-3488]	0.0195374	32	52.3038	2916	2803	114	330209	330320	0.0277502	79	69.2982	79	69.2982	2	1.75439	Plus	Minus	coatomer subunit zeta-3	F:aspartic-type endopeptidase activity; P:proteolysis	EC:3.4.23	Acting on peptide bonds (peptidases)	-	-	-	-	-	-	-	-	-	-	-	-	-	-	-	-	-	-	8.07	0	-	-	-	-
SNP_PS900203_1.2CM	TRINITY_DN6393_c0_g2_i1	not available	len=3489 path=[0:0-3488]	4.7476	27	44.379	1595	1547	49	347144	347192	0.0116452	38	77.551	38	77.551	0	0	Plus	Minus	coatomer subunit zeta-3	F:aspartic-type endopeptidase activity; P:proteolysis	EC:3.4.23	Acting on peptide bonds (peptidases)	-	-	-	-	-	-	-	-	-	-	-	-	-	-	-	-	-	-	8.07	0	-	-	-	-
SNP_PS900203_1.2CM	TRINITY_DN13573_c0_g1_i5	not available	len=4201 path=[1:0-1197 2:1198-2684 5:2685-4200]	0	2330	3694.55	1766	4201	2436	168653	171088	0.603566	2383	97.8243	2383	97.8243	0	0	Plus	Plus	Retrovirus-related Pol polyprotein from transposon TNT 1-94	C:retrotransposon nucleocapsid; F:nucleic acid binding; F:methylmalonate-semialdehyde dehydrogenase (acylating) activity; F:zinc ion binding; P:DNA integration; F:nucleotidyltransferase activity; P:oxidation-reduction process	EC:1.2.1.27	Methylmalonate-semialdehyde dehydrogenase (CoA acylating)	-	-	-	-	-	-	-	-	-	-	-	-	-79.82	3.37e-17	-6.46	0.000184	-4.42	0.00661	-2.26	3.33e-05	-	-	-	-
SNP_PS900203_1.2CM	TRINITY_DN13573_c0_g1_i5	not available	len=4201 path=[1:0-1197 2:1198-2684 5:2685-4200]	7.24356e-77	188	299.558	3343	2615	729	318612	319345	0.180128	466	63.4877	466	63.4877	5	0.681199	Plus	Minus	Retrovirus-related Pol polyprotein from transposon TNT 1-94	C:retrotransposon nucleocapsid; F:nucleic acid binding; F:methylmalonate-semialdehyde dehydrogenase (acylating) activity; F:zinc ion binding; P:DNA integration; F:nucleotidyltransferase activity; P:oxidation-reduction process	EC:1.2.1.27	Methylmalonate-semialdehyde dehydrogenase (CoA acylating)	-	-	-	-	-	-	-	-	-	-	-	-	-79.82	3.37e-17	-6.46	0.000184	-4.42	0.00661	-2.26	3.33e-05	-	-	-	-
SNP_PS900203_1.2CM	TRINITY_DN13573_c0_g1_i5	not available	len=4201 path=[1:0-1197 2:1198-2684 5:2685-4200]	1.65709e-63	160	255.179	3555	4037	483	44639	45123	0.119673	326	67.2165	326	67.2165	2	0.412371	Plus	Plus	Retrovirus-related Pol polyprotein from transposon TNT 1-94	C:retrotransposon nucleocapsid; F:nucleic acid binding; F:methylmalonate-semialdehyde dehydrogenase (acylating) activity; F:zinc ion binding; P:DNA integration; F:nucleotidyltransferase activity; P:oxidation-reduction process	EC:1.2.1.27	Methylmalonate-semialdehyde dehydrogenase (CoA acylating)	-	-	-	-	-	-	-	-	-	-	-	-	-79.82	3.37e-17	-6.46	0.000184	-4.42	0.00661	-2.26	3.33e-05	-	-	-	-
SNP_PS900203_1.2CM	TRINITY_DN13573_c0_g1_i5	not available	len=4201 path=[1:0-1197 2:1198-2684 5:2685-4200]	1.02354e-48	129	206.045	1	145	145	168521	168664	0.0359266	140	96.5517	140	96.5517	1	0.689655	Plus	Plus	Retrovirus-related Pol polyprotein from transposon TNT 1-94	C:retrotransposon nucleocapsid; F:nucleic acid binding; F:methylmalonate-semialdehyde dehydrogenase (acylating) activity; F:zinc ion binding; P:DNA integration; F:nucleotidyltransferase activity; P:oxidation-reduction process	EC:1.2.1.27	Methylmalonate-semialdehyde dehydrogenase (CoA acylating)	-	-	-	-	-	-	-	-	-	-	-	-	-79.82	3.37e-17	-6.46	0.000184	-4.42	0.00661	-2.26	3.33e-05	-	-	-	-
SNP_PS900203_1.2CM	TRINITY_DN13573_c0_g1_i5	not available	len=4201 path=[1:0-1197 2:1198-2684 5:2685-4200]	8.67236e-37	104	166.421	2989	3420	432	44034	44464	0.107036	271	62.7315	271	62.7315	1	0.231481	Plus	Plus	Retrovirus-related Pol polyprotein from transposon TNT 1-94	C:retrotransposon nucleocapsid; F:nucleic acid binding; F:methylmalonate-semialdehyde dehydrogenase (acylating) activity; F:zinc ion binding; P:DNA integration; F:nucleotidyltransferase activity; P:oxidation-reduction process	EC:1.2.1.27	Methylmalonate-semialdehyde dehydrogenase (CoA acylating)	-	-	-	-	-	-	-	-	-	-	-	-	-79.82	3.37e-17	-6.46	0.000184	-4.42	0.00661	-2.26	3.33e-05	-	-	-	-
SNP_PS900203_1.2CM	TRINITY_DN13573_c0_g1_i5	not available	len=4201 path=[1:0-1197 2:1198-2684 5:2685-4200]	6.22587e-13	54	87.1729	3192	2851	342	196094	196435	0.0842416	198	57.8947	198	57.8947	0	0	Plus	Minus	Retrovirus-related Pol polyprotein from transposon TNT 1-94	C:retrotransposon nucleocapsid; F:nucleic acid binding; F:methylmalonate-semialdehyde dehydrogenase (acylating) activity; F:zinc ion binding; P:DNA integration; F:nucleotidyltransferase activity; P:oxidation-reduction process	EC:1.2.1.27	Methylmalonate-semialdehyde dehydrogenase (CoA acylating)	-	-	-	-	-	-	-	-	-	-	-	-	-79.82	3.37e-17	-6.46	0.000184	-4.42	0.00661	-2.26	3.33e-05	-	-	-	-
SNP_PS900203_1.2CM	TRINITY_DN13573_c0_g1_i5	not available	len=4201 path=[1:0-1197 2:1198-2684 5:2685-4200]	0.0195374	32	52.3038	1541	1502	40	166688	166727	0.00941524	36	90	36	90	0	0	Plus	Minus	Retrovirus-related Pol polyprotein from transposon TNT 1-94	C:retrotransposon nucleocapsid; F:nucleic acid binding; F:methylmalonate-semialdehyde dehydrogenase (acylating) activity; F:zinc ion binding; P:DNA integration; F:nucleotidyltransferase activity; P:oxidation-reduction process	EC:1.2.1.27	Methylmalonate-semialdehyde dehydrogenase (CoA acylating)	-	-	-	-	-	-	-	-	-	-	-	-	-79.82	3.37e-17	-6.46	0.000184	-4.42	0.00661	-2.26	3.33e-05	-	-	-	-
SNP_PS900203_1.2CM	TRINITY_DN13573_c0_g1_i5	not available	len=4201 path=[1:0-1197 2:1198-2684 5:2685-4200]	0.175837	30	49.1338	1541	1502	40	184946	184985	0.00941524	35	87.5	35	87.5	0	0	Plus	Minus	Retrovirus-related Pol polyprotein from transposon TNT 1-94	C:retrotransposon nucleocapsid; F:nucleic acid binding; F:methylmalonate-semialdehyde dehydrogenase (acylating) activity; F:zinc ion binding; P:DNA integration; F:nucleotidyltransferase activity; P:oxidation-reduction process	EC:1.2.1.27	Methylmalonate-semialdehyde dehydrogenase (CoA acylating)	-	-	-	-	-	-	-	-	-	-	-	-	-79.82	3.37e-17	-6.46	0.000184	-4.42	0.00661	-2.26	3.33e-05	-	-	-	-
SNP_PS900203_1.2CM	TRINITY_DN13573_c0_g1_i5	not available	len=4201 path=[1:0-1197 2:1198-2684 5:2685-4200]	0.527511	29	47.5489	1504	1542	39	166685	166723	0.00966301	34	87.1795	34	87.1795	0	0	Plus	Plus	Retrovirus-related Pol polyprotein from transposon TNT 1-94	C:retrotransposon nucleocapsid; F:nucleic acid binding; F:methylmalonate-semialdehyde dehydrogenase (acylating) activity; F:zinc ion binding; P:DNA integration; F:nucleotidyltransferase activity; P:oxidation-reduction process	EC:1.2.1.27	Methylmalonate-semialdehyde dehydrogenase (CoA acylating)	-	-	-	-	-	-	-	-	-	-	-	-	-79.82	3.37e-17	-6.46	0.000184	-4.42	0.00661	-2.26	3.33e-05	-	-	-	-
SNP_PS900203_1.2CM	TRINITY_DN13573_c0_g1_i5	not available	len=4201 path=[1:0-1197 2:1198-2684 5:2685-4200]	1.58253	28	45.9639	1553	1504	50	185007	185056	0.0118929	39	78	39	78	0	0	Plus	Minus	Retrovirus-related Pol polyprotein from transposon TNT 1-94	C:retrotransposon nucleocapsid; F:nucleic acid binding; F:methylmalonate-semialdehyde dehydrogenase (acylating) activity; F:zinc ion binding; P:DNA integration; F:nucleotidyltransferase activity; P:oxidation-reduction process	EC:1.2.1.27	Methylmalonate-semialdehyde dehydrogenase (CoA acylating)	-	-	-	-	-	-	-	-	-	-	-	-	-79.82	3.37e-17	-6.46	0.000184	-4.42	0.00661	-2.26	3.33e-05	-	-	-	-
SNP_PS900203_1.2CM	TRINITY_DN13573_c0_g1_i5	not available	len=4201 path=[1:0-1197 2:1198-2684 5:2685-4200]	1.58253	28	45.9639	4032	3869	164	195102	195265	0.0401387	96	58.5366	96	58.5366	0	0	Plus	Minus	Retrovirus-related Pol polyprotein from transposon TNT 1-94	C:retrotransposon nucleocapsid; F:nucleic acid binding; F:methylmalonate-semialdehyde dehydrogenase (acylating) activity; F:zinc ion binding; P:DNA integration; F:nucleotidyltransferase activity; P:oxidation-reduction process	EC:1.2.1.27	Methylmalonate-semialdehyde dehydrogenase (CoA acylating)	-	-	-	-	-	-	-	-	-	-	-	-	-79.82	3.37e-17	-6.46	0.000184	-4.42	0.00661	-2.26	3.33e-05	-	-	-	-
SNP_PS900203_1.2CM	TRINITY_DN13573_c0_g1_i5	not available	len=4201 path=[1:0-1197 2:1198-2684 5:2685-4200]	4.7476	27	44.379	1504	1542	39	184943	184981	0.00966301	33	84.6154	33	84.6154	0	0	Plus	Plus	Retrovirus-related Pol polyprotein from transposon TNT 1-94	C:retrotransposon nucleocapsid; F:nucleic acid binding; F:methylmalonate-semialdehyde dehydrogenase (acylating) activity; F:zinc ion binding; P:DNA integration; F:nucleotidyltransferase activity; P:oxidation-reduction process	EC:1.2.1.27	Methylmalonate-semialdehyde dehydrogenase (CoA acylating)	-	-	-	-	-	-	-	-	-	-	-	-	-79.82	3.37e-17	-6.46	0.000184	-4.42	0.00661	-2.26	3.33e-05	-	-	-	-
SNP_PS900203_1.2CM	TRINITY_DN6629_c0_g1_i4	not available	len=5239 path=[1:0-1026 5:1027-2183 8:2184-2242 11:2243-2572 13:2573-4470 17:4471-4785 19:4786-4793 21:4794-4803 22:4804-4843 23:4844-5011 24:5012-5238]	0	2324	3685.04	1	3188	3188	52476	55606	0.789889	2887	89.9938	2887	89.9938	97	3.02369	Plus	Plus	gag/pol polyprotein	P:nitrogen compound metabolic process; P:macromolecule metabolic process; P:primary metabolic process	0	0	-	-	-	-	-6.41	0.00128	-	-	-	-	-	-	-	-	-	-	-5.36	2.81e-11	-	-	-	-	-	-
SNP_PS900203_1.2CM	TRINITY_DN6629_c0_g1_i4	not available	len=5239 path=[1:0-1026 5:1027-2183 8:2184-2242 11:2243-2572 13:2573-4470 17:4471-4785 19:4786-4793 21:4794-4803 22:4804-4843 23:4844-5011 24:5012-5238]	0	1030	1634.1	3122	4298	1177	55608	56777	0.291625	1121	95.1613	1121	95.1613	9	0.764007	Plus	Plus	gag/pol polyprotein	P:nitrogen compound metabolic process; P:macromolecule metabolic process; P:primary metabolic process	0	0	-	-	-	-	-6.41	0.00128	-	-	-	-	-	-	-	-	-	-	-5.36	2.81e-11	-	-	-	-	-	-
SNP_PS900203_1.2CM	TRINITY_DN6629_c0_g1_i4	not available	len=5239 path=[1:0-1026 5:1027-2183 8:2184-2242 11:2243-2572 13:2573-4470 17:4471-4785 19:4786-4793 21:4794-4803 22:4804-4843 23:4844-5011 24:5012-5238]	0	427	678.364	4507	5002	496	57329	57825	0.122894	465	93.5614	465	93.5614	1	0.201207	Plus	Plus	gag/pol polyprotein	P:nitrogen compound metabolic process; P:macromolecule metabolic process; P:primary metabolic process	0	0	-	-	-	-	-6.41	0.00128	-	-	-	-	-	-	-	-	-	-	-5.36	2.81e-11	-	-	-	-	-	-
SNP_PS900203_1.2CM	TRINITY_DN6629_c0_g1_i4	not available	len=5239 path=[1:0-1026 5:1027-2183 8:2184-2242 11:2243-2572 13:2573-4470 17:4471-4785 19:4786-4793 21:4794-4803 22:4804-4843 23:4844-5011 24:5012-5238]	2.7271e-172	388	616.55	256	1859	1604	344809	346414	0.397422	1072	65.6863	1072	65.6863	54	3.30882	Plus	Plus	gag/pol polyprotein	P:nitrogen compound metabolic process; P:macromolecule metabolic process; P:primary metabolic process	0	0	-	-	-	-	-6.41	0.00128	-	-	-	-	-	-	-	-	-	-	-5.36	2.81e-11	-	-	-	-	-	-
SNP_PS900203_1.2CM	TRINITY_DN6629_c0_g1_i4	not available	len=5239 path=[1:0-1026 5:1027-2183 8:2184-2242 11:2243-2572 13:2573-4470 17:4471-4785 19:4786-4793 21:4794-4803 22:4804-4843 23:4844-5011 24:5012-5238]	1.36441e-155	353	561.077	1132	2044	913	385927	386836	0.226214	637	69.77	637	69.77	3	0.328587	Plus	Plus	gag/pol polyprotein	P:nitrogen compound metabolic process; P:macromolecule metabolic process; P:primary metabolic process	0	0	-	-	-	-	-6.41	0.00128	-	-	-	-	-	-	-	-	-	-	-5.36	2.81e-11	-	-	-	-	-	-
SNP_PS900203_1.2CM	TRINITY_DN6629_c0_g1_i4	not available	len=5239 path=[1:0-1026 5:1027-2183 8:2184-2242 11:2243-2572 13:2573-4470 17:4471-4785 19:4786-4793 21:4794-4803 22:4804-4843 23:4844-5011 24:5012-5238]	4.28166e-145	331	526.208	1853	255	1599	266470	268069	0.395688	1038	63.9556	1038	63.9556	47	2.89587	Plus	Minus	gag/pol polyprotein	P:nitrogen compound metabolic process; P:macromolecule metabolic process; P:primary metabolic process	0	0	-	-	-	-	-6.41	0.00128	-	-	-	-	-	-	-	-	-	-	-5.36	2.81e-11	-	-	-	-	-	-
SNP_PS900203_1.2CM	TRINITY_DN6629_c0_g1_i4	not available	len=5239 path=[1:0-1026 5:1027-2183 8:2184-2242 11:2243-2572 13:2573-4470 17:4471-4785 19:4786-4793 21:4794-4803 22:4804-4843 23:4844-5011 24:5012-5238]	4.15224e-103	243	386.731	4300	4607	308	57023	57330	0.076313	282	91.2621	282	91.2621	2	0.647249	Plus	Plus	gag/pol polyprotein	P:nitrogen compound metabolic process; P:macromolecule metabolic process; P:primary metabolic process	0	0	-	-	-	-	-6.41	0.00128	-	-	-	-	-	-	-	-	-	-	-5.36	2.81e-11	-	-	-	-	-	-
SNP_PS900203_1.2CM	TRINITY_DN6629_c0_g1_i4	not available	len=5239 path=[1:0-1026 5:1027-2183 8:2184-2242 11:2243-2572 13:2573-4470 17:4471-4785 19:4786-4793 21:4794-4803 22:4804-4843 23:4844-5011 24:5012-5238]	2.30826e-87	210	334.427	2302	3671	1370	28247	29601	0.339444	822	59.8689	822	59.8689	21	1.5295	Plus	Plus	gag/pol polyprotein	P:nitrogen compound metabolic process; P:macromolecule metabolic process; P:primary metabolic process	0	0	-	-	-	-	-6.41	0.00128	-	-	-	-	-	-	-	-	-	-	-5.36	2.81e-11	-	-	-	-	-	-
SNP_PS900203_1.2CM	TRINITY_DN6629_c0_g1_i4	not available	len=5239 path=[1:0-1026 5:1027-2183 8:2184-2242 11:2243-2572 13:2573-4470 17:4471-4785 19:4786-4793 21:4794-4803 22:4804-4843 23:4844-5011 24:5012-5238]	3.84952e-71	176	280.538	2301	3682	1382	346778	348135	0.342417	818	59.0614	818	59.0614	30	2.16606	Plus	Plus	gag/pol polyprotein	P:nitrogen compound metabolic process; P:macromolecule metabolic process; P:primary metabolic process	0	0	-	-	-	-	-6.41	0.00128	-	-	-	-	-	-	-	-	-	-	-5.36	2.81e-11	-	-	-	-	-	-
SNP_PS900203_1.2CM	TRINITY_DN6629_c0_g1_i4	not available	len=5239 path=[1:0-1026 5:1027-2183 8:2184-2242 11:2243-2572 13:2573-4470 17:4471-4785 19:4786-4793 21:4794-4803 22:4804-4843 23:4844-5011 24:5012-5238]	9.35434e-69	171	272.614	3136	3734	599	387842	388440	0.148414	385	64.2738	385	64.2738	0	0	Plus	Plus	gag/pol polyprotein	P:nitrogen compound metabolic process; P:macromolecule metabolic process; P:primary metabolic process	0	0	-	-	-	-	-6.41	0.00128	-	-	-	-	-	-	-	-	-	-	-5.36	2.81e-11	-	-	-	-	-	-
SNP_PS900203_1.2CM	TRINITY_DN6629_c0_g1_i4	not available	len=5239 path=[1:0-1026 5:1027-2183 8:2184-2242 11:2243-2572 13:2573-4470 17:4471-4785 19:4786-4793 21:4794-4803 22:4804-4843 23:4844-5011 24:5012-5238]	1.84122e-64	162	258.349	3671	3046	626	264760	265379	0.154608	402	64.2173	402	64.2173	6	0.958466	Plus	Minus	gag/pol polyprotein	P:nitrogen compound metabolic process; P:macromolecule metabolic process; P:primary metabolic process	0	0	-	-	-	-	-6.41	0.00128	-	-	-	-	-	-	-	-	-	-	-5.36	2.81e-11	-	-	-	-	-	-
SNP_PS900203_1.2CM	TRINITY_DN6629_c0_g1_i4	not available	len=5239 path=[1:0-1026 5:1027-2183 8:2184-2242 11:2243-2572 13:2573-4470 17:4471-4785 19:4786-4793 21:4794-4803 22:4804-4843 23:4844-5011 24:5012-5238]	1.49138e-62	158	252.009	239	1	239	269091	269330	0.0587214	202	84.1667	202	84.1667	1	0.416667	Plus	Minus	gag/pol polyprotein	P:nitrogen compound metabolic process; P:macromolecule metabolic process; P:primary metabolic process	0	0	-	-	-	-	-6.41	0.00128	-	-	-	-	-	-	-	-	-	-	-5.36	2.81e-11	-	-	-	-	-	-
SNP_PS900203_1.2CM	TRINITY_DN6629_c0_g1_i4	not available	len=5239 path=[1:0-1026 5:1027-2183 8:2184-2242 11:2243-2572 13:2573-4470 17:4471-4785 19:4786-4793 21:4794-4803 22:4804-4843 23:4844-5011 24:5012-5238]	4.02674e-61	155	247.254	1835	1161	675	71671	72345	0.166749	415	61.4815	415	61.4815	0	0	Plus	Minus	gag/pol polyprotein	P:nitrogen compound metabolic process; P:macromolecule metabolic process; P:primary metabolic process	0	0	-	-	-	-	-6.41	0.00128	-	-	-	-	-	-	-	-	-	-	-5.36	2.81e-11	-	-	-	-	-	-
SNP_PS900203_1.2CM	TRINITY_DN6629_c0_g1_i4	not available	len=5239 path=[1:0-1026 5:1027-2183 8:2184-2242 11:2243-2572 13:2573-4470 17:4471-4785 19:4786-4793 21:4794-4803 22:4804-4843 23:4844-5011 24:5012-5238]	7.92583e-57	146	232.989	1	239	239	343548	343785	0.0592169	202	84.1667	202	84.1667	3	1.25	Plus	Plus	gag/pol polyprotein	P:nitrogen compound metabolic process; P:macromolecule metabolic process; P:primary metabolic process	0	0	-	-	-	-	-6.41	0.00128	-	-	-	-	-	-	-	-	-	-	-5.36	2.81e-11	-	-	-	-	-	-
SNP_PS900203_1.2CM	TRINITY_DN6629_c0_g1_i4	not available	len=5239 path=[1:0-1026 5:1027-2183 8:2184-2242 11:2243-2572 13:2573-4470 17:4471-4785 19:4786-4793 21:4794-4803 22:4804-4843 23:4844-5011 24:5012-5238]	5.20014e-53	138	220.31	1853	1282	572	372919	373490	0.141229	355	62.0629	355	62.0629	0	0	Plus	Minus	gag/pol polyprotein	P:nitrogen compound metabolic process; P:macromolecule metabolic process; P:primary metabolic process	0	0	-	-	-	-	-6.41	0.00128	-	-	-	-	-	-	-	-	-	-	-5.36	2.81e-11	-	-	-	-	-	-
SNP_PS900203_1.2CM	TRINITY_DN6629_c0_g1_i4	not available	len=5239 path=[1:0-1026 5:1027-2183 8:2184-2242 11:2243-2572 13:2573-4470 17:4471-4785 19:4786-4793 21:4794-4803 22:4804-4843 23:4844-5011 24:5012-5238]	8.2907e-47	125	199.705	5004	5239	236	391606	391836	0.0584736	197	83.1224	197	83.1224	7	2.95359	Plus	Plus	gag/pol polyprotein	P:nitrogen compound metabolic process; P:macromolecule metabolic process; P:primary metabolic process	0	0	-	-	-	-	-6.41	0.00128	-	-	-	-	-	-	-	-	-	-	-5.36	2.81e-11	-	-	-	-	-	-
SNP_PS900203_1.2CM	TRINITY_DN6629_c0_g1_i4	not available	len=5239 path=[1:0-1026 5:1027-2183 8:2184-2242 11:2243-2572 13:2573-4470 17:4471-4785 19:4786-4793 21:4794-4803 22:4804-4843 23:4844-5011 24:5012-5238]	2.48721e-46	124	198.12	1852	1173	680	359037	359716	0.167988	402	59.1176	402	59.1176	0	0	Plus	Minus	gag/pol polyprotein	P:nitrogen compound metabolic process; P:macromolecule metabolic process; P:primary metabolic process	0	0	-	-	-	-	-6.41	0.00128	-	-	-	-	-	-	-	-	-	-	-5.36	2.81e-11	-	-	-	-	-	-
SNP_PS900203_1.2CM	TRINITY_DN6629_c0_g1_i4	not available	len=5239 path=[1:0-1026 5:1027-2183 8:2184-2242 11:2243-2572 13:2573-4470 17:4471-4785 19:4786-4793 21:4794-4803 22:4804-4843 23:4844-5011 24:5012-5238]	1.3218e-40	112	179.101	239	1	239	361709	361948	0.0587214	179	74.5833	179	74.5833	1	0.416667	Plus	Minus	gag/pol polyprotein	P:nitrogen compound metabolic process; P:macromolecule metabolic process; P:primary metabolic process	0	0	-	-	-	-	-6.41	0.00128	-	-	-	-	-	-	-	-	-	-	-5.36	2.81e-11	-	-	-	-	-	-
SNP_PS900203_1.2CM	TRINITY_DN6629_c0_g1_i4	not available	len=5239 path=[1:0-1026 5:1027-2183 8:2184-2242 11:2243-2572 13:2573-4470 17:4471-4785 19:4786-4793 21:4794-4803 22:4804-4843 23:4844-5011 24:5012-5238]	2.60171e-36	103	164.836	1641	1859	219	27664	27882	0.0542615	161	73.516	161	73.516	0	0	Plus	Plus	gag/pol polyprotein	P:nitrogen compound metabolic process; P:macromolecule metabolic process; P:primary metabolic process	0	0	-	-	-	-	-6.41	0.00128	-	-	-	-	-	-	-	-	-	-	-5.36	2.81e-11	-	-	-	-	-	-
SNP_PS900203_1.2CM	TRINITY_DN6629_c0_g1_i4	not available	len=5239 path=[1:0-1026 5:1027-2183 8:2184-2242 11:2243-2572 13:2573-4470 17:4471-4785 19:4786-4793 21:4794-4803 22:4804-4843 23:4844-5011 24:5012-5238]	2.60171e-36	103	164.836	2350	2744	395	387133	387527	0.0978689	249	63.038	249	63.038	0	0	Plus	Plus	gag/pol polyprotein	P:nitrogen compound metabolic process; P:macromolecule metabolic process; P:primary metabolic process	0	0	-	-	-	-	-6.41	0.00128	-	-	-	-	-	-	-	-	-	-	-5.36	2.81e-11	-	-	-	-	-	-
SNP_PS900203_1.2CM	TRINITY_DN6629_c0_g1_i4	not available	len=5239 path=[1:0-1026 5:1027-2183 8:2184-2242 11:2243-2572 13:2573-4470 17:4471-4785 19:4786-4793 21:4794-4803 22:4804-4843 23:4844-5011 24:5012-5238]	7.80513e-36	102	163.251	239	1	239	74202	74441	0.0587214	174	72.5	174	72.5	1	0.416667	Plus	Minus	gag/pol polyprotein	P:nitrogen compound metabolic process; P:macromolecule metabolic process; P:primary metabolic process	0	0	-	-	-	-	-6.41	0.00128	-	-	-	-	-	-	-	-	-	-	-5.36	2.81e-11	-	-	-	-	-	-
SNP_PS900203_1.2CM	TRINITY_DN6629_c0_g1_i4	not available	len=5239 path=[1:0-1026 5:1027-2183 8:2184-2242 11:2243-2572 13:2573-4470 17:4471-4785 19:4786-4793 21:4794-4803 22:4804-4843 23:4844-5011 24:5012-5238]	7.80513e-36	102	163.251	38	239	202	327919	328118	0.0500494	171	83.8235	171	83.8235	6	2.94118	Plus	Plus	gag/pol polyprotein	P:nitrogen compound metabolic process; P:macromolecule metabolic process; P:primary metabolic process	0	0	-	-	-	-	-6.41	0.00128	-	-	-	-	-	-	-	-	-	-	-5.36	2.81e-11	-	-	-	-	-	-
SNP_PS900203_1.2CM	TRINITY_DN6629_c0_g1_i4	not available	len=5239 path=[1:0-1026 5:1027-2183 8:2184-2242 11:2243-2572 13:2573-4470 17:4471-4785 19:4786-4793 21:4794-4803 22:4804-4843 23:4844-5011 24:5012-5238]	2.34154e-35	101	161.666	3635	3185	451	357337	357787	0.111248	276	61.1973	276	61.1973	0	0	Plus	Minus	gag/pol polyprotein	P:nitrogen compound metabolic process; P:macromolecule metabolic process; P:primary metabolic process	0	0	-	-	-	-	-6.41	0.00128	-	-	-	-	-	-	-	-	-	-	-5.36	2.81e-11	-	-	-	-	-	-
SNP_PS900203_1.2CM	TRINITY_DN6629_c0_g1_i4	not available	len=5239 path=[1:0-1026 5:1027-2183 8:2184-2242 11:2243-2572 13:2573-4470 17:4471-4785 19:4786-4793 21:4794-4803 22:4804-4843 23:4844-5011 24:5012-5238]	5.68994e-33	96	153.741	5017	5239	223	13724	13946	0.0552526	183	80.6167	183	80.6167	8	3.52423	Plus	Plus	gag/pol polyprotein	P:nitrogen compound metabolic process; P:macromolecule metabolic process; P:primary metabolic process	0	0	-	-	-	-	-6.41	0.00128	-	-	-	-	-	-	-	-	-	-	-5.36	2.81e-11	-	-	-	-	-	-
SNP_PS900203_1.2CM	TRINITY_DN6629_c0_g1_i4	not available	len=5239 path=[1:0-1026 5:1027-2183 8:2184-2242 11:2243-2572 13:2573-4470 17:4471-4785 19:4786-4793 21:4794-4803 22:4804-4843 23:4844-5011 24:5012-5238]	1.53628e-31	93	148.986	3635	3247	389	69905	70293	0.0958868	241	61.9537	241	61.9537	0	0	Plus	Minus	gag/pol polyprotein	P:nitrogen compound metabolic process; P:macromolecule metabolic process; P:primary metabolic process	0	0	-	-	-	-	-6.41	0.00128	-	-	-	-	-	-	-	-	-	-	-5.36	2.81e-11	-	-	-	-	-	-
SNP_PS900203_1.2CM	TRINITY_DN6629_c0_g1_i4	not available	len=5239 path=[1:0-1026 5:1027-2183 8:2184-2242 11:2243-2572 13:2573-4470 17:4471-4785 19:4786-4793 21:4794-4803 22:4804-4843 23:4844-5011 24:5012-5238]	5.35669e-22	73	117.287	3668	3250	419	371123	371541	0.10332	246	58.7112	246	58.7112	0	0	Plus	Minus	gag/pol polyprotein	P:nitrogen compound metabolic process; P:macromolecule metabolic process; P:primary metabolic process	0	0	-	-	-	-	-6.41	0.00128	-	-	-	-	-	-	-	-	-	-	-5.36	2.81e-11	-	-	-	-	-	-
SNP_PS900203_1.2CM	TRINITY_DN6629_c0_g1_i4	not available	len=5239 path=[1:0-1026 5:1027-2183 8:2184-2242 11:2243-2572 13:2573-4470 17:4471-4785 19:4786-4793 21:4794-4803 22:4804-4843 23:4844-5011 24:5012-5238]	1.60701e-21	72	115.702	1	233	233	383743	383976	0.0577303	156	66.6667	156	66.6667	1	0.42735	Plus	Plus	gag/pol polyprotein	P:nitrogen compound metabolic process; P:macromolecule metabolic process; P:primary metabolic process	0	0	-	-	-	-	-6.41	0.00128	-	-	-	-	-	-	-	-	-	-	-5.36	2.81e-11	-	-	-	-	-	-
SNP_PS900203_1.2CM	TRINITY_DN6629_c0_g1_i4	not available	len=5239 path=[1:0-1026 5:1027-2183 8:2184-2242 11:2243-2572 13:2573-4470 17:4471-4785 19:4786-4793 21:4794-4803 22:4804-4843 23:4844-5011 24:5012-5238]	1.30167e-19	68	109.362	5213	5058	156	260211	260365	0.0381565	131	81.875	131	81.875	9	5.625	Plus	Minus	gag/pol polyprotein	P:nitrogen compound metabolic process; P:macromolecule metabolic process; P:primary metabolic process	0	0	-	-	-	-	-6.41	0.00128	-	-	-	-	-	-	-	-	-	-	-5.36	2.81e-11	-	-	-	-	-	-
SNP_PS900203_1.2CM	TRINITY_DN6629_c0_g1_i4	not available	len=5239 path=[1:0-1026 5:1027-2183 8:2184-2242 11:2243-2572 13:2573-4470 17:4471-4785 19:4786-4793 21:4794-4803 22:4804-4843 23:4844-5011 24:5012-5238]	4.53866e-10	48	77.6632	531	1087	557	385261	385827	0.138008	353	60.9672	353	60.9672	34	5.87219	Plus	Plus	gag/pol polyprotein	P:nitrogen compound metabolic process; P:macromolecule metabolic process; P:primary metabolic process	0	0	-	-	-	-	-6.41	0.00128	-	-	-	-	-	-	-	-	-	-	-5.36	2.81e-11	-	-	-	-	-	-
SNP_PS900203_1.2CM	TRINITY_DN6629_c0_g1_i4	not available	len=5239 path=[1:0-1026 5:1027-2183 8:2184-2242 11:2243-2572 13:2573-4470 17:4471-4785 19:4786-4793 21:4794-4803 22:4804-4843 23:4844-5011 24:5012-5238]	4.08479e-09	46	74.4932	2741	2562	180	265660	265839	0.044103	113	62.7778	113	62.7778	0	0	Plus	Minus	gag/pol polyprotein	P:nitrogen compound metabolic process; P:macromolecule metabolic process; P:primary metabolic process	0	0	-	-	-	-	-6.41	0.00128	-	-	-	-	-	-	-	-	-	-	-5.36	2.81e-11	-	-	-	-	-	-
SNP_PS900203_1.2CM	TRINITY_DN6629_c0_g1_i4	not available	len=5239 path=[1:0-1026 5:1027-2183 8:2184-2242 11:2243-2572 13:2573-4470 17:4471-4785 19:4786-4793 21:4794-4803 22:4804-4843 23:4844-5011 24:5012-5238]	1.22544e-08	45	72.9083	5017	5239	223	351690	351910	0.0552526	163	70.8696	163	70.8696	16	6.95652	Plus	Plus	gag/pol polyprotein	P:nitrogen compound metabolic process; P:macromolecule metabolic process; P:primary metabolic process	0	0	-	-	-	-	-6.41	0.00128	-	-	-	-	-	-	-	-	-	-	-5.36	2.81e-11	-	-	-	-	-	-
SNP_PS900203_1.2CM	TRINITY_DN6629_c0_g1_i4	not available	len=5239 path=[1:0-1026 5:1027-2183 8:2184-2242 11:2243-2572 13:2573-4470 17:4471-4785 19:4786-4793 21:4794-4803 22:4804-4843 23:4844-5011 24:5012-5238]	3.67631e-08	44	71.3233	2156	2055	102	266137	266238	0.0247769	73	71.5686	73	71.5686	0	0	Plus	Minus	gag/pol polyprotein	P:nitrogen compound metabolic process; P:macromolecule metabolic process; P:primary metabolic process	0	0	-	-	-	-	-6.41	0.00128	-	-	-	-	-	-	-	-	-	-	-5.36	2.81e-11	-	-	-	-	-	-
SNP_PS900203_1.2CM	TRINITY_DN6629_c0_g1_i4	not available	len=5239 path=[1:0-1026 5:1027-2183 8:2184-2242 11:2243-2572 13:2573-4470 17:4471-4785 19:4786-4793 21:4794-4803 22:4804-4843 23:4844-5011 24:5012-5238]	3.30868e-07	42	68.1534	5062	5233	172	32674	32850	0.0426163	142	78.022	142	78.022	15	8.24176	Plus	Plus	gag/pol polyprotein	P:nitrogen compound metabolic process; P:macromolecule metabolic process; P:primary metabolic process	0	0	-	-	-	-	-6.41	0.00128	-	-	-	-	-	-	-	-	-	-	-5.36	2.81e-11	-	-	-	-	-	-
SNP_PS900203_1.2CM	TRINITY_DN6629_c0_g1_i4	not available	len=5239 path=[1:0-1026 5:1027-2183 8:2184-2242 11:2243-2572 13:2573-4470 17:4471-4785 19:4786-4793 21:4794-4803 22:4804-4843 23:4844-5011 24:5012-5238]	2.68003e-05	38	61.8135	1295	1412	118	330206	330321	0.0292368	84	71.1864	84	71.1864	2	1.69492	Plus	Plus	gag/pol polyprotein	P:nitrogen compound metabolic process; P:macromolecule metabolic process; P:primary metabolic process	0	0	-	-	-	-	-6.41	0.00128	-	-	-	-	-	-	-	-	-	-	-5.36	2.81e-11	-	-	-	-	-	-
SNP_PS900203_1.2CM	TRINITY_DN6629_c0_g1_i4	not available	len=5239 path=[1:0-1026 5:1027-2183 8:2184-2242 11:2243-2572 13:2573-4470 17:4471-4785 19:4786-4793 21:4794-4803 22:4804-4843 23:4844-5011 24:5012-5238]	2.68003e-05	38	61.8135	2068	2163	96	28121	28216	0.0237859	67	69.7917	67	69.7917	0	0	Plus	Plus	gag/pol polyprotein	P:nitrogen compound metabolic process; P:macromolecule metabolic process; P:primary metabolic process	0	0	-	-	-	-	-6.41	0.00128	-	-	-	-	-	-	-	-	-	-	-5.36	2.81e-11	-	-	-	-	-	-
SNP_PS900203_1.2CM	TRINITY_DN6629_c0_g1_i4	not available	len=5239 path=[1:0-1026 5:1027-2183 8:2184-2242 11:2243-2572 13:2573-4470 17:4471-4785 19:4786-4793 21:4794-4803 22:4804-4843 23:4844-5011 24:5012-5238]	8.0401e-05	37	60.2286	5181	5239	59	214350	214407	0.0146184	51	86.4407	51	86.4407	1	1.69492	Plus	Plus	gag/pol polyprotein	P:nitrogen compound metabolic process; P:macromolecule metabolic process; P:primary metabolic process	0	0	-	-	-	-	-6.41	0.00128	-	-	-	-	-	-	-	-	-	-	-5.36	2.81e-11	-	-	-	-	-	-
SNP_PS900203_1.2CM	TRINITY_DN6629_c0_g1_i4	not available	len=5239 path=[1:0-1026 5:1027-2183 8:2184-2242 11:2243-2572 13:2573-4470 17:4471-4785 19:4786-4793 21:4794-4803 22:4804-4843 23:4844-5011 24:5012-5238]	0.000241203	36	58.6436	4029	4124	96	388741	388836	0.0237859	66	68.75	66	68.75	0	0	Plus	Plus	gag/pol polyprotein	P:nitrogen compound metabolic process; P:macromolecule metabolic process; P:primary metabolic process	0	0	-	-	-	-	-6.41	0.00128	-	-	-	-	-	-	-	-	-	-	-5.36	2.81e-11	-	-	-	-	-	-
SNP_PS900203_1.2CM	TRINITY_DN6629_c0_g1_i4	not available	len=5239 path=[1:0-1026 5:1027-2183 8:2184-2242 11:2243-2572 13:2573-4470 17:4471-4785 19:4786-4793 21:4794-4803 22:4804-4843 23:4844-5011 24:5012-5238]	0.00217083	34	55.4737	5190	5239	50	375344	375392	0.0123885	45	90	45	90	1	2	Plus	Plus	gag/pol polyprotein	P:nitrogen compound metabolic process; P:macromolecule metabolic process; P:primary metabolic process	0	0	-	-	-	-	-6.41	0.00128	-	-	-	-	-	-	-	-	-	-	-5.36	2.81e-11	-	-	-	-	-	-
SNP_PS900203_1.2CM	TRINITY_DN6629_c0_g1_i4	not available	len=5239 path=[1:0-1026 5:1027-2183 8:2184-2242 11:2243-2572 13:2573-4470 17:4471-4785 19:4786-4793 21:4794-4803 22:4804-4843 23:4844-5011 24:5012-5238]	0.0195374	32	52.3038	612	549	64	152076	152139	0.0153617	48	75	48	75	0	0	Plus	Minus	gag/pol polyprotein	P:nitrogen compound metabolic process; P:macromolecule metabolic process; P:primary metabolic process	0	0	-	-	-	-	-6.41	0.00128	-	-	-	-	-	-	-	-	-	-	-5.36	2.81e-11	-	-	-	-	-	-
SNP_PS900203_1.2CM	TRINITY_DN6629_c0_g1_i4	not available	len=5239 path=[1:0-1026 5:1027-2183 8:2184-2242 11:2243-2572 13:2573-4470 17:4471-4785 19:4786-4793 21:4794-4803 22:4804-4843 23:4844-5011 24:5012-5238]	0.0586123	31	50.7188	351	443	93	385093	385183	0.0230426	68	73.1183	68	73.1183	2	2.15054	Plus	Plus	gag/pol polyprotein	P:nitrogen compound metabolic process; P:macromolecule metabolic process; P:primary metabolic process	0	0	-	-	-	-	-6.41	0.00128	-	-	-	-	-	-	-	-	-	-	-5.36	2.81e-11	-	-	-	-	-	-
SNP_PS900203_1.2CM	TRINITY_DN6629_c0_g1_i4	not available	len=5239 path=[1:0-1026 5:1027-2183 8:2184-2242 11:2243-2572 13:2573-4470 17:4471-4785 19:4786-4793 21:4794-4803 22:4804-4843 23:4844-5011 24:5012-5238]	0.0586123	31	50.7188	1132	1198	67	385857	385923	0.0166006	49	73.1343	49	73.1343	0	0	Plus	Plus	gag/pol polyprotein	P:nitrogen compound metabolic process; P:macromolecule metabolic process; P:primary metabolic process	0	0	-	-	-	-	-6.41	0.00128	-	-	-	-	-	-	-	-	-	-	-5.36	2.81e-11	-	-	-	-	-	-
SNP_PS900203_1.2CM	TRINITY_DN6629_c0_g1_i4	not available	len=5239 path=[1:0-1026 5:1027-2183 8:2184-2242 11:2243-2572 13:2573-4470 17:4471-4785 19:4786-4793 21:4794-4803 22:4804-4843 23:4844-5011 24:5012-5238]	0.0586123	31	50.7188	1641	1756	116	330553	330668	0.0287413	84	71.1864	84	71.1864	4	3.38983	Plus	Plus	gag/pol polyprotein	P:nitrogen compound metabolic process; P:macromolecule metabolic process; P:primary metabolic process	0	0	-	-	-	-	-6.41	0.00128	-	-	-	-	-	-	-	-	-	-	-5.36	2.81e-11	-	-	-	-	-	-
SNP_PS900203_1.2CM	TRINITY_DN6629_c0_g1_i4	not available	len=5239 path=[1:0-1026 5:1027-2183 8:2184-2242 11:2243-2572 13:2573-4470 17:4471-4785 19:4786-4793 21:4794-4803 22:4804-4843 23:4844-5011 24:5012-5238]	0.527511	29	47.5489	2417	2329	89	358555	358643	0.0215559	59	66.2921	59	66.2921	0	0	Plus	Minus	gag/pol polyprotein	P:nitrogen compound metabolic process; P:macromolecule metabolic process; P:primary metabolic process	0	0	-	-	-	-	-6.41	0.00128	-	-	-	-	-	-	-	-	-	-	-5.36	2.81e-11	-	-	-	-	-	-
SNP_PS900203_1.2CM	TRINITY_DN6629_c0_g1_i4	not available	len=5239 path=[1:0-1026 5:1027-2183 8:2184-2242 11:2243-2572 13:2573-4470 17:4471-4785 19:4786-4793 21:4794-4803 22:4804-4843 23:4844-5011 24:5012-5238]	1.58253	28	45.9639	2068	2163	96	346653	346748	0.0237859	62	64.5833	62	64.5833	0	0	Plus	Plus	gag/pol polyprotein	P:nitrogen compound metabolic process; P:macromolecule metabolic process; P:primary metabolic process	0	0	-	-	-	-	-6.41	0.00128	-	-	-	-	-	-	-	-	-	-	-5.36	2.81e-11	-	-	-	-	-	-
SNP_PS900203_1.2CM	TRINITY_DN2961_c0_g1_i11	not available	len=8487 path=[0:0-338 3:339-587 5:588-610 7:611-665 9:666-696 10:697-723 11:724-773 13:774-808 14:809-908 17:909-983 18:984-984 21:985-1014 22:1015-1835 23:1836-1879 24:1880-1944 26:1945-1970 28:1971-2742 29:2743-5261 30:5262-5291 32:5292-5619 34:5620-5670 35:5671-5773 36:5774-6237 37:6238-6267 38:6268-6345 40:6346-7087 41:7088-7892 42:7893-8486]	0	2293	3635.9	1088	4688	3601	368825	372493	0.892218	3049	83.079	3049	83.079	70	1.90736	Plus	Plus	coatomer subunit zeta-3	F:aspartic-type endopeptidase activity; P:proteolysis	EC:3.4.23	Acting on peptide bonds (peptidases)	-	-	-	-	-	-	-	-	-	-	-	-	-	-	-	-	-	-	-	-	-	-	-	-
SNP_PS900203_1.2CM	TRINITY_DN2961_c0_g1_i11	not available	len=8487 path=[0:0-338 3:339-587 5:588-610 7:611-665 9:666-696 10:697-723 11:724-773 13:774-808 14:809-908 17:909-983 18:984-984 21:985-1014 22:1015-1835 23:1836-1879 24:1880-1944 26:1945-1970 28:1971-2742 29:2743-5261 30:5262-5291 32:5292-5619 34:5620-5670 35:5671-5773 36:5774-6237 37:6238-6267 38:6268-6345 40:6346-7087 41:7088-7892 42:7893-8486]	0	736	1168.12	287	2306	2020	66771	68768	0.500494	1460	71.7797	1460	71.7797	50	2.45821	Plus	Plus	coatomer subunit zeta-3	F:aspartic-type endopeptidase activity; P:proteolysis	EC:3.4.23	Acting on peptide bonds (peptidases)	-	-	-	-	-	-	-	-	-	-	-	-	-	-	-	-	-	-	-	-	-	-	-	-
SNP_PS900203_1.2CM	TRINITY_DN2961_c0_g1_i11	not available	len=8487 path=[0:0-338 3:339-587 5:588-610 7:611-665 9:666-696 10:697-723 11:724-773 13:774-808 14:809-908 17:909-983 18:984-984 21:985-1014 22:1015-1835 23:1836-1879 24:1880-1944 26:1945-1970 28:1971-2742 29:2743-5261 30:5262-5291 32:5292-5619 34:5620-5670 35:5671-5773 36:5774-6237 37:6238-6267 38:6268-6345 40:6346-7087 41:7088-7892 42:7893-8486]	0	525	833.69	2718	3896	1179	356678	357841	0.29212	872	73.961	872	73.961	15	1.27226	Plus	Plus	coatomer subunit zeta-3	F:aspartic-type endopeptidase activity; P:proteolysis	EC:3.4.23	Acting on peptide bonds (peptidases)	-	-	-	-	-	-	-	-	-	-	-	-	-	-	-	-	-	-	-	-	-	-	-	-
SNP_PS900203_1.2CM	TRINITY_DN2961_c0_g1_i11	not available	len=8487 path=[0:0-338 3:339-587 5:588-610 7:611-665 9:666-696 10:697-723 11:724-773 13:774-808 14:809-908 17:909-983 18:984-984 21:985-1014 22:1015-1835 23:1836-1879 24:1880-1944 26:1945-1970 28:1971-2742 29:2743-5261 30:5262-5291 32:5292-5619 34:5620-5670 35:5671-5773 36:5774-6237 37:6238-6267 38:6268-6345 40:6346-7087 41:7088-7892 42:7893-8486]	0	498	790.896	2820	3897	1078	69336	70410	0.267095	792	73.4694	792	73.4694	3	0.278293	Plus	Plus	coatomer subunit zeta-3	F:aspartic-type endopeptidase activity; P:proteolysis	EC:3.4.23	Acting on peptide bonds (peptidases)	-	-	-	-	-	-	-	-	-	-	-	-	-	-	-	-	-	-	-	-	-	-	-	-
SNP_PS900203_1.2CM	TRINITY_DN2961_c0_g1_i11	not available	len=8487 path=[0:0-338 3:339-587 5:588-610 7:611-665 9:666-696 10:697-723 11:724-773 13:774-808 14:809-908 17:909-983 18:984-984 21:985-1014 22:1015-1835 23:1836-1879 24:1880-1944 26:1945-1970 28:1971-2742 29:2743-5261 30:5262-5291 32:5292-5619 34:5620-5670 35:5671-5773 36:5774-6237 37:6238-6267 38:6268-6345 40:6346-7087 41:7088-7892 42:7893-8486]	0	442	702.138	1	553	553	367614	368165	0.137017	520	93.5252	520	93.5252	7	1.25899	Plus	Plus	coatomer subunit zeta-3	F:aspartic-type endopeptidase activity; P:proteolysis	EC:3.4.23	Acting on peptide bonds (peptidases)	-	-	-	-	-	-	-	-	-	-	-	-	-	-	-	-	-	-	-	-	-	-	-	-
SNP_PS900203_1.2CM	TRINITY_DN2961_c0_g1_i11	not available	len=8487 path=[0:0-338 3:339-587 5:588-610 7:611-665 9:666-696 10:697-723 11:724-773 13:774-808 14:809-908 17:909-983 18:984-984 21:985-1014 22:1015-1835 23:1836-1879 24:1880-1944 26:1945-1970 28:1971-2742 29:2743-5261 30:5262-5291 32:5292-5619 34:5620-5670 35:5671-5773 36:5774-6237 37:6238-6267 38:6268-6345 40:6346-7087 41:7088-7892 42:7893-8486]	1.68446e-157	357	567.417	1552	2306	755	355454	356205	0.187066	560	74.1722	560	74.1722	3	0.397351	Plus	Plus	coatomer subunit zeta-3	F:aspartic-type endopeptidase activity; P:proteolysis	EC:3.4.23	Acting on peptide bonds (peptidases)	-	-	-	-	-	-	-	-	-	-	-	-	-	-	-	-	-	-	-	-	-	-	-	-
SNP_PS900203_1.2CM	TRINITY_DN2961_c0_g1_i11	not available	len=8487 path=[0:0-338 3:339-587 5:588-610 7:611-665 9:666-696 10:697-723 11:724-773 13:774-808 14:809-908 17:909-983 18:984-984 21:985-1014 22:1015-1835 23:1836-1879 24:1880-1944 26:1945-1970 28:1971-2742 29:2743-5261 30:5262-5291 32:5292-5619 34:5620-5670 35:5671-5773 36:5774-6237 37:6238-6267 38:6268-6345 40:6346-7087 41:7088-7892 42:7893-8486]	2.01672e-117	273	434.28	456	888	433	368170	368607	0.107284	367	83.5991	367	83.5991	7	1.59453	Plus	Plus	coatomer subunit zeta-3	F:aspartic-type endopeptidase activity; P:proteolysis	EC:3.4.23	Acting on peptide bonds (peptidases)	-	-	-	-	-	-	-	-	-	-	-	-	-	-	-	-	-	-	-	-	-	-	-	-
SNP_PS900203_1.2CM	TRINITY_DN2961_c0_g1_i11	not available	len=8487 path=[0:0-338 3:339-587 5:588-610 7:611-665 9:666-696 10:697-723 11:724-773 13:774-808 14:809-908 17:909-983 18:984-984 21:985-1014 22:1015-1835 23:1836-1879 24:1880-1944 26:1945-1970 28:1971-2742 29:2743-5261 30:5262-5291 32:5292-5619 34:5620-5670 35:5671-5773 36:5774-6237 37:6238-6267 38:6268-6345 40:6346-7087 41:7088-7892 42:7893-8486]	1.4478e-93	223	355.032	905	1189	285	368527	368820	0.0706143	268	91.1565	268	91.1565	9	3.06122	Plus	Plus	coatomer subunit zeta-3	F:aspartic-type endopeptidase activity; P:proteolysis	EC:3.4.23	Acting on peptide bonds (peptidases)	-	-	-	-	-	-	-	-	-	-	-	-	-	-	-	-	-	-	-	-	-	-	-	-
SNP_PS900203_1.2CM	TRINITY_DN2961_c0_g1_i11	not available	len=8487 path=[0:0-338 3:339-587 5:588-610 7:611-665 9:666-696 10:697-723 11:724-773 13:774-808 14:809-908 17:909-983 18:984-984 21:985-1014 22:1015-1835 23:1836-1879 24:1880-1944 26:1945-1970 28:1971-2742 29:2743-5261 30:5262-5291 32:5292-5619 34:5620-5670 35:5671-5773 36:5774-6237 37:6238-6267 38:6268-6345 40:6346-7087 41:7088-7892 42:7893-8486]	2.76357e-47	126	201.29	4127	4689	563	358075	358640	0.139494	350	61.8375	350	61.8375	3	0.530035	Plus	Plus	coatomer subunit zeta-3	F:aspartic-type endopeptidase activity; P:proteolysis	EC:3.4.23	Acting on peptide bonds (peptidases)	-	-	-	-	-	-	-	-	-	-	-	-	-	-	-	-	-	-	-	-	-	-	-	-
SNP_PS900203_1.2CM	TRINITY_DN2961_c0_g1_i11	not available	len=8487 path=[0:0-338 3:339-587 5:588-610 7:611-665 9:666-696 10:697-723 11:724-773 13:774-808 14:809-908 17:909-983 18:984-984 21:985-1014 22:1015-1835 23:1836-1879 24:1880-1944 26:1945-1970 28:1971-2742 29:2743-5261 30:5262-5291 32:5292-5619 34:5620-5670 35:5671-5773 36:5774-6237 37:6238-6267 38:6268-6345 40:6346-7087 41:7088-7892 42:7893-8486]	1.70698e-32	95	152.156	3757	3365	393	29200	29592	0.0968779	244	62.0865	244	62.0865	0	0	Plus	Minus	coatomer subunit zeta-3	F:aspartic-type endopeptidase activity; P:proteolysis	EC:3.4.23	Acting on peptide bonds (peptidases)	-	-	-	-	-	-	-	-	-	-	-	-	-	-	-	-	-	-	-	-	-	-	-	-
SNP_PS900203_1.2CM	TRINITY_DN2961_c0_g1_i11	not available	len=8487 path=[0:0-338 3:339-587 5:588-610 7:611-665 9:666-696 10:697-723 11:724-773 13:774-808 14:809-908 17:909-983 18:984-984 21:985-1014 22:1015-1835 23:1836-1879 24:1880-1944 26:1945-1970 28:1971-2742 29:2743-5261 30:5262-5291 32:5292-5619 34:5620-5670 35:5671-5773 36:5774-6237 37:6238-6267 38:6268-6345 40:6346-7087 41:7088-7892 42:7893-8486]	1.53628e-31	93	148.986	4126	4669	544	70687	71233	0.134787	324	59.2322	324	59.2322	3	0.548446	Plus	Plus	coatomer subunit zeta-3	F:aspartic-type endopeptidase activity; P:proteolysis	EC:3.4.23	Acting on peptide bonds (peptidases)	-	-	-	-	-	-	-	-	-	-	-	-	-	-	-	-	-	-	-	-	-	-	-	-
SNP_PS900203_1.2CM	TRINITY_DN2961_c0_g1_i11	not available	len=8487 path=[0:0-338 3:339-587 5:588-610 7:611-665 9:666-696 10:697-723 11:724-773 13:774-808 14:809-908 17:909-983 18:984-984 21:985-1014 22:1015-1835 23:1836-1879 24:1880-1944 26:1945-1970 28:1971-2742 29:2743-5261 30:5262-5291 32:5292-5619 34:5620-5670 35:5671-5773 36:5774-6237 37:6238-6267 38:6268-6345 40:6346-7087 41:7088-7892 42:7893-8486]	3.73317e-29	88	141.062	130	1	130	225802	225930	0.0317145	112	86.1538	112	86.1538	1	0.769231	Plus	Minus	coatomer subunit zeta-3	F:aspartic-type endopeptidase activity; P:proteolysis	EC:3.4.23	Acting on peptide bonds (peptidases)	-	-	-	-	-	-	-	-	-	-	-	-	-	-	-	-	-	-	-	-	-	-	-	-
SNP_PS900203_1.2CM	TRINITY_DN2961_c0_g1_i11	not available	len=8487 path=[0:0-338 3:339-587 5:588-610 7:611-665 9:666-696 10:697-723 11:724-773 13:774-808 14:809-908 17:909-983 18:984-984 21:985-1014 22:1015-1835 23:1836-1879 24:1880-1944 26:1945-1970 28:1971-2742 29:2743-5261 30:5262-5291 32:5292-5619 34:5620-5670 35:5671-5773 36:5774-6237 37:6238-6267 38:6268-6345 40:6346-7087 41:7088-7892 42:7893-8486]	3.02387e-27	84	134.722	3768	3365	404	387965	388368	0.0996033	244	60.396	244	60.396	0	0	Plus	Minus	coatomer subunit zeta-3	F:aspartic-type endopeptidase activity; P:proteolysis	EC:3.4.23	Acting on peptide bonds (peptidases)	-	-	-	-	-	-	-	-	-	-	-	-	-	-	-	-	-	-	-	-	-	-	-	-
SNP_PS900203_1.2CM	TRINITY_DN2961_c0_g1_i11	not available	len=8487 path=[0:0-338 3:339-587 5:588-610 7:611-665 9:666-696 10:697-723 11:724-773 13:774-808 14:809-908 17:909-983 18:984-984 21:985-1014 22:1015-1835 23:1836-1879 24:1880-1944 26:1945-1970 28:1971-2742 29:2743-5261 30:5262-5291 32:5292-5619 34:5620-5670 35:5671-5773 36:5774-6237 37:6238-6267 38:6268-6345 40:6346-7087 41:7088-7892 42:7893-8486]	6.61319e-24	77	123.627	3781	3365	417	55732	56148	0.102824	247	59.2326	247	59.2326	0	0	Plus	Minus	coatomer subunit zeta-3	F:aspartic-type endopeptidase activity; P:proteolysis	EC:3.4.23	Acting on peptide bonds (peptidases)	-	-	-	-	-	-	-	-	-	-	-	-	-	-	-	-	-	-	-	-	-	-	-	-
SNP_PS900203_1.2CM	TRINITY_DN2961_c0_g1_i11	not available	len=8487 path=[0:0-338 3:339-587 5:588-610 7:611-665 9:666-696 10:697-723 11:724-773 13:774-808 14:809-908 17:909-983 18:984-984 21:985-1014 22:1015-1835 23:1836-1879 24:1880-1944 26:1945-1970 28:1971-2742 29:2743-5261 30:5262-5291 32:5292-5619 34:5620-5670 35:5671-5773 36:5774-6237 37:6238-6267 38:6268-6345 40:6346-7087 41:7088-7892 42:7893-8486]	1.44631e-20	70	112.532	3382	3757	376	264786	265161	0.0931613	223	59.3085	223	59.3085	0	0	Plus	Plus	coatomer subunit zeta-3	F:aspartic-type endopeptidase activity; P:proteolysis	EC:3.4.23	Acting on peptide bonds (peptidases)	-	-	-	-	-	-	-	-	-	-	-	-	-	-	-	-	-	-	-	-	-	-	-	-
SNP_PS900203_1.2CM	TRINITY_DN2961_c0_g1_i11	not available	len=8487 path=[0:0-338 3:339-587 5:588-610 7:611-665 9:666-696 10:697-723 11:724-773 13:774-808 14:809-908 17:909-983 18:984-984 21:985-1014 22:1015-1835 23:1836-1879 24:1880-1944 26:1945-1970 28:1971-2742 29:2743-5261 30:5262-5291 32:5292-5619 34:5620-5670 35:5671-5773 36:5774-6237 37:6238-6267 38:6268-6345 40:6346-7087 41:7088-7892 42:7893-8486]	1.30167e-19	68	109.362	3781	3382	400	347699	348098	0.0986122	234	58.5	234	58.5	0	0	Plus	Minus	coatomer subunit zeta-3	F:aspartic-type endopeptidase activity; P:proteolysis	EC:3.4.23	Acting on peptide bonds (peptidases)	-	-	-	-	-	-	-	-	-	-	-	-	-	-	-	-	-	-	-	-	-	-	-	-
SNP_PS900203_1.2CM	TRINITY_DN2961_c0_g1_i11	not available	len=8487 path=[0:0-338 3:339-587 5:588-610 7:611-665 9:666-696 10:697-723 11:724-773 13:774-808 14:809-908 17:909-983 18:984-984 21:985-1014 22:1015-1835 23:1836-1879 24:1880-1944 26:1945-1970 28:1971-2742 29:2743-5261 30:5262-5291 32:5292-5619 34:5620-5670 35:5671-5773 36:5774-6237 37:6238-6267 38:6268-6345 40:6346-7087 41:7088-7892 42:7893-8486]	1.17151e-18	66	106.192	2969	3894	926	341029	341973	0.229435	633	65.8004	633	65.8004	53	5.50936	Plus	Plus	coatomer subunit zeta-3	F:aspartic-type endopeptidase activity; P:proteolysis	EC:3.4.23	Acting on peptide bonds (peptidases)	-	-	-	-	-	-	-	-	-	-	-	-	-	-	-	-	-	-	-	-	-	-	-	-
SNP_PS900203_1.2CM	TRINITY_DN2961_c0_g1_i11	not available	len=8487 path=[0:0-338 3:339-587 5:588-610 7:611-665 9:666-696 10:697-723 11:724-773 13:774-808 14:809-908 17:909-983 18:984-984 21:985-1014 22:1015-1835 23:1836-1879 24:1880-1944 26:1945-1970 28:1971-2742 29:2743-5261 30:5262-5291 32:5292-5619 34:5620-5670 35:5671-5773 36:5774-6237 37:6238-6267 38:6268-6345 40:6346-7087 41:7088-7892 42:7893-8486]	9.48921e-17	62	99.8526	900	985	86	67290	67375	0.0213082	74	86.0465	74	86.0465	0	0	Plus	Plus	coatomer subunit zeta-3	F:aspartic-type endopeptidase activity; P:proteolysis	EC:3.4.23	Acting on peptide bonds (peptidases)	-	-	-	-	-	-	-	-	-	-	-	-	-	-	-	-	-	-	-	-	-	-	-	-
SNP_PS900203_1.2CM	TRINITY_DN2961_c0_g1_i11	not available	len=8487 path=[0:0-338 3:339-587 5:588-610 7:611-665 9:666-696 10:697-723 11:724-773 13:774-808 14:809-908 17:909-983 18:984-984 21:985-1014 22:1015-1835 23:1836-1879 24:1880-1944 26:1945-1970 28:1971-2742 29:2743-5261 30:5262-5291 32:5292-5619 34:5620-5670 35:5671-5773 36:5774-6237 37:6238-6267 38:6268-6345 40:6346-7087 41:7088-7892 42:7893-8486]	5.60328e-12	52	84.003	2019	1612	408	390077	390481	0.100594	234	57.3529	234	57.3529	3	0.735294	Plus	Minus	coatomer subunit zeta-3	F:aspartic-type endopeptidase activity; P:proteolysis	EC:3.4.23	Acting on peptide bonds (peptidases)	-	-	-	-	-	-	-	-	-	-	-	-	-	-	-	-	-	-	-	-	-	-	-	-
SNP_PS900203_1.2CM	TRINITY_DN2961_c0_g1_i11	not available	len=8487 path=[0:0-338 3:339-587 5:588-610 7:611-665 9:666-696 10:697-723 11:724-773 13:774-808 14:809-908 17:909-983 18:984-984 21:985-1014 22:1015-1835 23:1836-1879 24:1880-1944 26:1945-1970 28:1971-2742 29:2743-5261 30:5262-5291 32:5292-5619 34:5620-5670 35:5671-5773 36:5774-6237 37:6238-6267 38:6268-6345 40:6346-7087 41:7088-7892 42:7893-8486]	1.10289e-07	43	69.7384	4	211	208	66535	66740	0.051536	153	71.4953	153	71.4953	14	6.54206	Plus	Plus	coatomer subunit zeta-3	F:aspartic-type endopeptidase activity; P:proteolysis	EC:3.4.23	Acting on peptide bonds (peptidases)	-	-	-	-	-	-	-	-	-	-	-	-	-	-	-	-	-	-	-	-	-	-	-	-
SNP_PS900203_1.2CM	TRINITY_DN2961_c0_g1_i11	not available	len=8487 path=[0:0-338 3:339-587 5:588-610 7:611-665 9:666-696 10:697-723 11:724-773 13:774-808 14:809-908 17:909-983 18:984-984 21:985-1014 22:1015-1835 23:1836-1879 24:1880-1944 26:1945-1970 28:1971-2742 29:2743-5261 30:5262-5291 32:5292-5619 34:5620-5670 35:5671-5773 36:5774-6237 37:6238-6267 38:6268-6345 40:6346-7087 41:7088-7892 42:7893-8486]	0.00217083	34	55.4737	4298	4371	74	265678	265751	0.0183349	54	72.973	54	72.973	0	0	Plus	Plus	coatomer subunit zeta-3	F:aspartic-type endopeptidase activity; P:proteolysis	EC:3.4.23	Acting on peptide bonds (peptidases)	-	-	-	-	-	-	-	-	-	-	-	-	-	-	-	-	-	-	-	-	-	-	-	-
SNP_PS900203_1.2CM	TRINITY_DN2961_c0_g1_i11	not available	len=8487 path=[0:0-338 3:339-587 5:588-610 7:611-665 9:666-696 10:697-723 11:724-773 13:774-808 14:809-908 17:909-983 18:984-984 21:985-1014 22:1015-1835 23:1836-1879 24:1880-1944 26:1945-1970 28:1971-2742 29:2743-5261 30:5262-5291 32:5292-5619 34:5620-5670 35:5671-5773 36:5774-6237 37:6238-6267 38:6268-6345 40:6346-7087 41:7088-7892 42:7893-8486]	0.0586123	31	50.7188	1376	1306	71	390717	390787	0.0170961	51	71.831	51	71.831	0	0	Plus	Minus	coatomer subunit zeta-3	F:aspartic-type endopeptidase activity; P:proteolysis	EC:3.4.23	Acting on peptide bonds (peptidases)	-	-	-	-	-	-	-	-	-	-	-	-	-	-	-	-	-	-	-	-	-	-	-	-
SNP_PS900203_1.2CM	TRINITY_DN2961_c0_g1_i11	not available	len=8487 path=[0:0-338 3:339-587 5:588-610 7:611-665 9:666-696 10:697-723 11:724-773 13:774-808 14:809-908 17:909-983 18:984-984 21:985-1014 22:1015-1835 23:1836-1879 24:1880-1944 26:1945-1970 28:1971-2742 29:2743-5261 30:5262-5291 32:5292-5619 34:5620-5670 35:5671-5773 36:5774-6237 37:6238-6267 38:6268-6345 40:6346-7087 41:7088-7892 42:7893-8486]	0.527511	29	47.5489	1808	1611	198	6349	6549	0.0485628	119	59.204	119	59.204	3	1.49254	Plus	Minus	coatomer subunit zeta-3	F:aspartic-type endopeptidase activity; P:proteolysis	EC:3.4.23	Acting on peptide bonds (peptidases)	-	-	-	-	-	-	-	-	-	-	-	-	-	-	-	-	-	-	-	-	-	-	-	-
SNP_PS900203_1.2CM	TRINITY_DN2961_c0_g1_i11	not available	len=8487 path=[0:0-338 3:339-587 5:588-610 7:611-665 9:666-696 10:697-723 11:724-773 13:774-808 14:809-908 17:909-983 18:984-984 21:985-1014 22:1015-1835 23:1836-1879 24:1880-1944 26:1945-1970 28:1971-2742 29:2743-5261 30:5262-5291 32:5292-5619 34:5620-5670 35:5671-5773 36:5774-6237 37:6238-6267 38:6268-6345 40:6346-7087 41:7088-7892 42:7893-8486]	4.7476	27	44.379	1808	1611	198	31794	31994	0.0485628	118	58.7065	118	58.7065	3	1.49254	Plus	Minus	coatomer subunit zeta-3	F:aspartic-type endopeptidase activity; P:proteolysis	EC:3.4.23	Acting on peptide bonds (peptidases)	-	-	-	-	-	-	-	-	-	-	-	-	-	-	-	-	-	-	-	-	-	-	-	-
SNP_PS900203_1.2CM	TRINITY_DN2961_c0_g1_i11	not available	len=8487 path=[0:0-338 3:339-587 5:588-610 7:611-665 9:666-696 10:697-723 11:724-773 13:774-808 14:809-908 17:909-983 18:984-984 21:985-1014 22:1015-1835 23:1836-1879 24:1880-1944 26:1945-1970 28:1971-2742 29:2743-5261 30:5262-5291 32:5292-5619 34:5620-5670 35:5671-5773 36:5774-6237 37:6238-6267 38:6268-6345 40:6346-7087 41:7088-7892 42:7893-8486]	4.7476	27	44.379	1796	1613	184	350148	350334	0.045094	111	59.3583	111	59.3583	3	1.60428	Plus	Minus	coatomer subunit zeta-3	F:aspartic-type endopeptidase activity; P:proteolysis	EC:3.4.23	Acting on peptide bonds (peptidases)	-	-	-	-	-	-	-	-	-	-	-	-	-	-	-	-	-	-	-	-	-	-	-	-
SNP_PS900203_1.2CM	TRINITY_DN2961_c0_g1_i11	not available	len=8487 path=[0:0-338 3:339-587 5:588-610 7:611-665 9:666-696 10:697-723 11:724-773 13:774-808 14:809-908 17:909-983 18:984-984 21:985-1014 22:1015-1835 23:1836-1879 24:1880-1944 26:1945-1970 28:1971-2742 29:2743-5261 30:5262-5291 32:5292-5619 34:5620-5670 35:5671-5773 36:5774-6237 37:6238-6267 38:6268-6345 40:6346-7087 41:7088-7892 42:7893-8486]	4.7476	27	44.379	1744	1841	98	339722	339816	0.0242814	73	73.7374	73	73.7374	5	5.05051	Plus	Plus	coatomer subunit zeta-3	F:aspartic-type endopeptidase activity; P:proteolysis	EC:3.4.23	Acting on peptide bonds (peptidases)	-	-	-	-	-	-	-	-	-	-	-	-	-	-	-	-	-	-	-	-	-	-	-	-
SNP_PS900203_1.2CM	TRINITY_DN2961_c0_g1_i12	not available	len=6175 path=[0:0-338 4:339-586 5:587-609 6:610-721 11:722-771 12:772-811 16:812-815 17:816-890 19:891-921 22:922-1742 23:1743-1786 24:1787-1851 26:1852-1877 28:1878-2649 29:2650-5168 30:5169-5198 32:5199-5526 34:5527-5577 35:5578-5680 36:5681-6144 37:6145-6174]	0	2293	3635.9	995	4595	3601	368825	372493	0.892218	3049	83.079	3049	83.079	70	1.90736	Plus	Plus	coatomer subunit zeta-3	F:aspartic-type endopeptidase activity; P:proteolysis	EC:3.4.23	Acting on peptide bonds (peptidases)	-	-	-	-	-	-	-	-	-	-	-	-	-	-	-	-	-	-	-	-	-	-	-	-
SNP_PS900203_1.2CM	TRINITY_DN2961_c0_g1_i12	not available	len=6175 path=[0:0-338 4:339-586 5:587-609 6:610-721 11:722-771 12:772-811 16:812-815 17:816-890 19:891-921 22:922-1742 23:1743-1786 24:1787-1851 26:1852-1877 28:1878-2649 29:2650-5168 30:5169-5198 32:5199-5526 34:5527-5577 35:5578-5680 36:5681-6144 37:6145-6174]	0	561	890.749	819	2213	1395	67394	68768	0.345638	1006	72.0115	1006	72.0115	24	1.71797	Plus	Plus	coatomer subunit zeta-3	F:aspartic-type endopeptidase activity; P:proteolysis	EC:3.4.23	Acting on peptide bonds (peptidases)	-	-	-	-	-	-	-	-	-	-	-	-	-	-	-	-	-	-	-	-	-	-	-	-
SNP_PS900203_1.2CM	TRINITY_DN2961_c0_g1_i12	not available	len=6175 path=[0:0-338 4:339-586 5:587-609 6:610-721 11:722-771 12:772-811 16:812-815 17:816-890 19:891-921 22:922-1742 23:1743-1786 24:1787-1851 26:1852-1877 28:1878-2649 29:2650-5168 30:5169-5198 32:5199-5526 34:5527-5577 35:5578-5680 36:5681-6144 37:6145-6174]	0	547	868.559	453	1096	644	368167	368820	0.159564	613	93.7309	613	93.7309	10	1.52905	Plus	Plus	coatomer subunit zeta-3	F:aspartic-type endopeptidase activity; P:proteolysis	EC:3.4.23	Acting on peptide bonds (peptidases)	-	-	-	-	-	-	-	-	-	-	-	-	-	-	-	-	-	-	-	-	-	-	-	-
SNP_PS900203_1.2CM	TRINITY_DN2961_c0_g1_i12	not available	len=6175 path=[0:0-338 4:339-586 5:587-609 6:610-721 11:722-771 12:772-811 16:812-815 17:816-890 19:891-921 22:922-1742 23:1743-1786 24:1787-1851 26:1852-1877 28:1878-2649 29:2650-5168 30:5169-5198 32:5199-5526 34:5527-5577 35:5578-5680 36:5681-6144 37:6145-6174]	0	525	833.69	2625	3803	1179	356678	357841	0.29212	872	73.961	872	73.961	15	1.27226	Plus	Plus	coatomer subunit zeta-3	F:aspartic-type endopeptidase activity; P:proteolysis	EC:3.4.23	Acting on peptide bonds (peptidases)	-	-	-	-	-	-	-	-	-	-	-	-	-	-	-	-	-	-	-	-	-	-	-	-
SNP_PS900203_1.2CM	TRINITY_DN2961_c0_g1_i12	not available	len=6175 path=[0:0-338 4:339-586 5:587-609 6:610-721 11:722-771 12:772-811 16:812-815 17:816-890 19:891-921 22:922-1742 23:1743-1786 24:1787-1851 26:1852-1877 28:1878-2649 29:2650-5168 30:5169-5198 32:5199-5526 34:5527-5577 35:5578-5680 36:5681-6144 37:6145-6174]	0	498	790.896	2727	3804	1078	69336	70410	0.267095	792	73.4694	792	73.4694	3	0.278293	Plus	Plus	coatomer subunit zeta-3	F:aspartic-type endopeptidase activity; P:proteolysis	EC:3.4.23	Acting on peptide bonds (peptidases)	-	-	-	-	-	-	-	-	-	-	-	-	-	-	-	-	-	-	-	-	-	-	-	-
SNP_PS900203_1.2CM	TRINITY_DN2961_c0_g1_i12	not available	len=6175 path=[0:0-338 4:339-586 5:587-609 6:610-721 11:722-771 12:772-811 16:812-815 17:816-890 19:891-921 22:922-1742 23:1743-1786 24:1787-1851 26:1852-1877 28:1878-2649 29:2650-5168 30:5169-5198 32:5199-5526 34:5527-5577 35:5578-5680 36:5681-6144 37:6145-6174]	0	484	768.707	1	552	552	367614	368165	0.136769	531	95.8484	531	95.8484	4	0.722022	Plus	Plus	coatomer subunit zeta-3	F:aspartic-type endopeptidase activity; P:proteolysis	EC:3.4.23	Acting on peptide bonds (peptidases)	-	-	-	-	-	-	-	-	-	-	-	-	-	-	-	-	-	-	-	-	-	-	-	-
SNP_PS900203_1.2CM	TRINITY_DN2961_c0_g1_i12	not available	len=6175 path=[0:0-338 4:339-586 5:587-609 6:610-721 11:722-771 12:772-811 16:812-815 17:816-890 19:891-921 22:922-1742 23:1743-1786 24:1787-1851 26:1852-1877 28:1878-2649 29:2650-5168 30:5169-5198 32:5199-5526 34:5527-5577 35:5578-5680 36:5681-6144 37:6145-6174]	1.68446e-157	357	567.417	1459	2213	755	355454	356205	0.187066	560	74.1722	560	74.1722	3	0.397351	Plus	Plus	coatomer subunit zeta-3	F:aspartic-type endopeptidase activity; P:proteolysis	EC:3.4.23	Acting on peptide bonds (peptidases)	-	-	-	-	-	-	-	-	-	-	-	-	-	-	-	-	-	-	-	-	-	-	-	-
SNP_PS900203_1.2CM	TRINITY_DN2961_c0_g1_i12	not available	len=6175 path=[0:0-338 4:339-586 5:587-609 6:610-721 11:722-771 12:772-811 16:812-815 17:816-890 19:891-921 22:922-1742 23:1743-1786 24:1787-1851 26:1852-1877 28:1878-2649 29:2650-5168 30:5169-5198 32:5199-5526 34:5527-5577 35:5578-5680 36:5681-6144 37:6145-6174]	6.32868e-107	251	399.411	287	885	599	66771	67368	0.148414	470	77.43	470	77.43	17	2.80066	Plus	Plus	coatomer subunit zeta-3	F:aspartic-type endopeptidase activity; P:proteolysis	EC:3.4.23	Acting on peptide bonds (peptidases)	-	-	-	-	-	-	-	-	-	-	-	-	-	-	-	-	-	-	-	-	-	-	-	-
SNP_PS900203_1.2CM	TRINITY_DN2961_c0_g1_i12	not available	len=6175 path=[0:0-338 4:339-586 5:587-609 6:610-721 11:722-771 12:772-811 16:812-815 17:816-890 19:891-921 22:922-1742 23:1743-1786 24:1787-1851 26:1852-1877 28:1878-2649 29:2650-5168 30:5169-5198 32:5199-5526 34:5527-5577 35:5578-5680 36:5681-6144 37:6145-6174]	2.76357e-47	126	201.29	4034	4596	563	358075	358640	0.139494	350	61.8375	350	61.8375	3	0.530035	Plus	Plus	coatomer subunit zeta-3	F:aspartic-type endopeptidase activity; P:proteolysis	EC:3.4.23	Acting on peptide bonds (peptidases)	-	-	-	-	-	-	-	-	-	-	-	-	-	-	-	-	-	-	-	-	-	-	-	-
SNP_PS900203_1.2CM	TRINITY_DN2961_c0_g1_i12	not available	len=6175 path=[0:0-338 4:339-586 5:587-609 6:610-721 11:722-771 12:772-811 16:812-815 17:816-890 19:891-921 22:922-1742 23:1743-1786 24:1787-1851 26:1852-1877 28:1878-2649 29:2650-5168 30:5169-5198 32:5199-5526 34:5527-5577 35:5578-5680 36:5681-6144 37:6145-6174]	1.70698e-32	95	152.156	3664	3272	393	29200	29592	0.0968779	244	62.0865	244	62.0865	0	0	Plus	Minus	coatomer subunit zeta-3	F:aspartic-type endopeptidase activity; P:proteolysis	EC:3.4.23	Acting on peptide bonds (peptidases)	-	-	-	-	-	-	-	-	-	-	-	-	-	-	-	-	-	-	-	-	-	-	-	-
SNP_PS900203_1.2CM	TRINITY_DN2961_c0_g1_i12	not available	len=6175 path=[0:0-338 4:339-586 5:587-609 6:610-721 11:722-771 12:772-811 16:812-815 17:816-890 19:891-921 22:922-1742 23:1743-1786 24:1787-1851 26:1852-1877 28:1878-2649 29:2650-5168 30:5169-5198 32:5199-5526 34:5527-5577 35:5578-5680 36:5681-6144 37:6145-6174]	1.53628e-31	93	148.986	4033	4576	544	70687	71233	0.134787	324	59.2322	324	59.2322	3	0.548446	Plus	Plus	coatomer subunit zeta-3	F:aspartic-type endopeptidase activity; P:proteolysis	EC:3.4.23	Acting on peptide bonds (peptidases)	-	-	-	-	-	-	-	-	-	-	-	-	-	-	-	-	-	-	-	-	-	-	-	-
SNP_PS900203_1.2CM	TRINITY_DN2961_c0_g1_i12	not available	len=6175 path=[0:0-338 4:339-586 5:587-609 6:610-721 11:722-771 12:772-811 16:812-815 17:816-890 19:891-921 22:922-1742 23:1743-1786 24:1787-1851 26:1852-1877 28:1878-2649 29:2650-5168 30:5169-5198 32:5199-5526 34:5527-5577 35:5578-5680 36:5681-6144 37:6145-6174]	3.73317e-29	88	141.062	130	1	130	225802	225930	0.0317145	112	86.1538	112	86.1538	1	0.769231	Plus	Minus	coatomer subunit zeta-3	F:aspartic-type endopeptidase activity; P:proteolysis	EC:3.4.23	Acting on peptide bonds (peptidases)	-	-	-	-	-	-	-	-	-	-	-	-	-	-	-	-	-	-	-	-	-	-	-	-
SNP_PS900203_1.2CM	TRINITY_DN2961_c0_g1_i12	not available	len=6175 path=[0:0-338 4:339-586 5:587-609 6:610-721 11:722-771 12:772-811 16:812-815 17:816-890 19:891-921 22:922-1742 23:1743-1786 24:1787-1851 26:1852-1877 28:1878-2649 29:2650-5168 30:5169-5198 32:5199-5526 34:5527-5577 35:5578-5680 36:5681-6144 37:6145-6174]	3.02387e-27	84	134.722	3675	3272	404	387965	388368	0.0996033	244	60.396	244	60.396	0	0	Plus	Minus	coatomer subunit zeta-3	F:aspartic-type endopeptidase activity; P:proteolysis	EC:3.4.23	Acting on peptide bonds (peptidases)	-	-	-	-	-	-	-	-	-	-	-	-	-	-	-	-	-	-	-	-	-	-	-	-
SNP_PS900203_1.2CM	TRINITY_DN2961_c0_g1_i12	not available	len=6175 path=[0:0-338 4:339-586 5:587-609 6:610-721 11:722-771 12:772-811 16:812-815 17:816-890 19:891-921 22:922-1742 23:1743-1786 24:1787-1851 26:1852-1877 28:1878-2649 29:2650-5168 30:5169-5198 32:5199-5526 34:5527-5577 35:5578-5680 36:5681-6144 37:6145-6174]	6.61319e-24	77	123.627	3688	3272	417	55732	56148	0.102824	247	59.2326	247	59.2326	0	0	Plus	Minus	coatomer subunit zeta-3	F:aspartic-type endopeptidase activity; P:proteolysis	EC:3.4.23	Acting on peptide bonds (peptidases)	-	-	-	-	-	-	-	-	-	-	-	-	-	-	-	-	-	-	-	-	-	-	-	-
SNP_PS900203_1.2CM	TRINITY_DN2961_c0_g1_i12	not available	len=6175 path=[0:0-338 4:339-586 5:587-609 6:610-721 11:722-771 12:772-811 16:812-815 17:816-890 19:891-921 22:922-1742 23:1743-1786 24:1787-1851 26:1852-1877 28:1878-2649 29:2650-5168 30:5169-5198 32:5199-5526 34:5527-5577 35:5578-5680 36:5681-6144 37:6145-6174]	1.44631e-20	70	112.532	3289	3664	376	264786	265161	0.0931613	223	59.3085	223	59.3085	0	0	Plus	Plus	coatomer subunit zeta-3	F:aspartic-type endopeptidase activity; P:proteolysis	EC:3.4.23	Acting on peptide bonds (peptidases)	-	-	-	-	-	-	-	-	-	-	-	-	-	-	-	-	-	-	-	-	-	-	-	-
SNP_PS900203_1.2CM	TRINITY_DN2961_c0_g1_i12	not available	len=6175 path=[0:0-338 4:339-586 5:587-609 6:610-721 11:722-771 12:772-811 16:812-815 17:816-890 19:891-921 22:922-1742 23:1743-1786 24:1787-1851 26:1852-1877 28:1878-2649 29:2650-5168 30:5169-5198 32:5199-5526 34:5527-5577 35:5578-5680 36:5681-6144 37:6145-6174]	1.30167e-19	68	109.362	3688	3289	400	347699	348098	0.0986122	234	58.5	234	58.5	0	0	Plus	Minus	coatomer subunit zeta-3	F:aspartic-type endopeptidase activity; P:proteolysis	EC:3.4.23	Acting on peptide bonds (peptidases)	-	-	-	-	-	-	-	-	-	-	-	-	-	-	-	-	-	-	-	-	-	-	-	-
SNP_PS900203_1.2CM	TRINITY_DN2961_c0_g1_i12	not available	len=6175 path=[0:0-338 4:339-586 5:587-609 6:610-721 11:722-771 12:772-811 16:812-815 17:816-890 19:891-921 22:922-1742 23:1743-1786 24:1787-1851 26:1852-1877 28:1878-2649 29:2650-5168 30:5169-5198 32:5199-5526 34:5527-5577 35:5578-5680 36:5681-6144 37:6145-6174]	1.17151e-18	66	106.192	2876	3801	926	341029	341973	0.229435	633	65.8004	633	65.8004	53	5.50936	Plus	Plus	coatomer subunit zeta-3	F:aspartic-type endopeptidase activity; P:proteolysis	EC:3.4.23	Acting on peptide bonds (peptidases)	-	-	-	-	-	-	-	-	-	-	-	-	-	-	-	-	-	-	-	-	-	-	-	-
SNP_PS900203_1.2CM	TRINITY_DN2961_c0_g1_i12	not available	len=6175 path=[0:0-338 4:339-586 5:587-609 6:610-721 11:722-771 12:772-811 16:812-815 17:816-890 19:891-921 22:922-1742 23:1743-1786 24:1787-1851 26:1852-1877 28:1878-2649 29:2650-5168 30:5169-5198 32:5199-5526 34:5527-5577 35:5578-5680 36:5681-6144 37:6145-6174]	5.60328e-12	52	84.003	1926	1519	408	390077	390481	0.100594	234	57.3529	234	57.3529	3	0.735294	Plus	Minus	coatomer subunit zeta-3	F:aspartic-type endopeptidase activity; P:proteolysis	EC:3.4.23	Acting on peptide bonds (peptidases)	-	-	-	-	-	-	-	-	-	-	-	-	-	-	-	-	-	-	-	-	-	-	-	-
SNP_PS900203_1.2CM	TRINITY_DN2961_c0_g1_i12	not available	len=6175 path=[0:0-338 4:339-586 5:587-609 6:610-721 11:722-771 12:772-811 16:812-815 17:816-890 19:891-921 22:922-1742 23:1743-1786 24:1787-1851 26:1852-1877 28:1878-2649 29:2650-5168 30:5169-5198 32:5199-5526 34:5527-5577 35:5578-5680 36:5681-6144 37:6145-6174]	1.10289e-07	43	69.7384	4	211	208	66535	66740	0.051536	153	71.4953	153	71.4953	14	6.54206	Plus	Plus	coatomer subunit zeta-3	F:aspartic-type endopeptidase activity; P:proteolysis	EC:3.4.23	Acting on peptide bonds (peptidases)	-	-	-	-	-	-	-	-	-	-	-	-	-	-	-	-	-	-	-	-	-	-	-	-
SNP_PS900203_1.2CM	TRINITY_DN2961_c0_g1_i12	not available	len=6175 path=[0:0-338 4:339-586 5:587-609 6:610-721 11:722-771 12:772-811 16:812-815 17:816-890 19:891-921 22:922-1742 23:1743-1786 24:1787-1851 26:1852-1877 28:1878-2649 29:2650-5168 30:5169-5198 32:5199-5526 34:5527-5577 35:5578-5680 36:5681-6144 37:6145-6174]	0.00217083	34	55.4737	4205	4278	74	265678	265751	0.0183349	54	72.973	54	72.973	0	0	Plus	Plus	coatomer subunit zeta-3	F:aspartic-type endopeptidase activity; P:proteolysis	EC:3.4.23	Acting on peptide bonds (peptidases)	-	-	-	-	-	-	-	-	-	-	-	-	-	-	-	-	-	-	-	-	-	-	-	-
SNP_PS900203_1.2CM	TRINITY_DN2961_c0_g1_i12	not available	len=6175 path=[0:0-338 4:339-586 5:587-609 6:610-721 11:722-771 12:772-811 16:812-815 17:816-890 19:891-921 22:922-1742 23:1743-1786 24:1787-1851 26:1852-1877 28:1878-2649 29:2650-5168 30:5169-5198 32:5199-5526 34:5527-5577 35:5578-5680 36:5681-6144 37:6145-6174]	0.0586123	31	50.7188	1283	1213	71	390717	390787	0.0170961	51	71.831	51	71.831	0	0	Plus	Minus	coatomer subunit zeta-3	F:aspartic-type endopeptidase activity; P:proteolysis	EC:3.4.23	Acting on peptide bonds (peptidases)	-	-	-	-	-	-	-	-	-	-	-	-	-	-	-	-	-	-	-	-	-	-	-	-
SNP_PS900203_1.2CM	TRINITY_DN2961_c0_g1_i12	not available	len=6175 path=[0:0-338 4:339-586 5:587-609 6:610-721 11:722-771 12:772-811 16:812-815 17:816-890 19:891-921 22:922-1742 23:1743-1786 24:1787-1851 26:1852-1877 28:1878-2649 29:2650-5168 30:5169-5198 32:5199-5526 34:5527-5577 35:5578-5680 36:5681-6144 37:6145-6174]	0.527511	29	47.5489	1715	1518	198	6349	6549	0.0485628	119	59.204	119	59.204	3	1.49254	Plus	Minus	coatomer subunit zeta-3	F:aspartic-type endopeptidase activity; P:proteolysis	EC:3.4.23	Acting on peptide bonds (peptidases)	-	-	-	-	-	-	-	-	-	-	-	-	-	-	-	-	-	-	-	-	-	-	-	-
SNP_PS900203_1.2CM	TRINITY_DN2961_c0_g1_i12	not available	len=6175 path=[0:0-338 4:339-586 5:587-609 6:610-721 11:722-771 12:772-811 16:812-815 17:816-890 19:891-921 22:922-1742 23:1743-1786 24:1787-1851 26:1852-1877 28:1878-2649 29:2650-5168 30:5169-5198 32:5199-5526 34:5527-5577 35:5578-5680 36:5681-6144 37:6145-6174]	4.7476	27	44.379	1715	1518	198	31794	31994	0.0485628	118	58.7065	118	58.7065	3	1.49254	Plus	Minus	coatomer subunit zeta-3	F:aspartic-type endopeptidase activity; P:proteolysis	EC:3.4.23	Acting on peptide bonds (peptidases)	-	-	-	-	-	-	-	-	-	-	-	-	-	-	-	-	-	-	-	-	-	-	-	-
SNP_PS900203_1.2CM	TRINITY_DN2961_c0_g1_i12	not available	len=6175 path=[0:0-338 4:339-586 5:587-609 6:610-721 11:722-771 12:772-811 16:812-815 17:816-890 19:891-921 22:922-1742 23:1743-1786 24:1787-1851 26:1852-1877 28:1878-2649 29:2650-5168 30:5169-5198 32:5199-5526 34:5527-5577 35:5578-5680 36:5681-6144 37:6145-6174]	4.7476	27	44.379	1703	1520	184	350148	350334	0.045094	111	59.3583	111	59.3583	3	1.60428	Plus	Minus	coatomer subunit zeta-3	F:aspartic-type endopeptidase activity; P:proteolysis	EC:3.4.23	Acting on peptide bonds (peptidases)	-	-	-	-	-	-	-	-	-	-	-	-	-	-	-	-	-	-	-	-	-	-	-	-
SNP_PS900203_1.2CM	TRINITY_DN2961_c0_g1_i12	not available	len=6175 path=[0:0-338 4:339-586 5:587-609 6:610-721 11:722-771 12:772-811 16:812-815 17:816-890 19:891-921 22:922-1742 23:1743-1786 24:1787-1851 26:1852-1877 28:1878-2649 29:2650-5168 30:5169-5198 32:5199-5526 34:5527-5577 35:5578-5680 36:5681-6144 37:6145-6174]	4.7476	27	44.379	1651	1748	98	339722	339816	0.0242814	73	73.7374	73	73.7374	5	5.05051	Plus	Plus	coatomer subunit zeta-3	F:aspartic-type endopeptidase activity; P:proteolysis	EC:3.4.23	Acting on peptide bonds (peptidases)	-	-	-	-	-	-	-	-	-	-	-	-	-	-	-	-	-	-	-	-	-	-	-	-
SNP_PS900203_1.2CM	TRINITY_DN2961_c0_g1_i15	not available	len=5646 path=[0:0-338 4:339-586 5:587-609 6:610-721 11:722-771 12:772-811 16:812-815 17:816-890 19:891-921 22:922-1742 23:1743-1786 24:1787-1851 26:1852-1877 28:1878-2649 29:2650-5168 30:5169-5198 32:5199-5526 33:5527-5542 35:5543-5645]	0	2293	3635.9	995	4595	3601	368825	372493	0.892218	3049	83.079	3049	83.079	70	1.90736	Plus	Plus	coatomer subunit zeta-3	F:aspartic-type endopeptidase activity; P:proteolysis	EC:3.4.23	Acting on peptide bonds (peptidases)	-	-	-	-	-	-	-	-	-	-	-	-	-	-	-	-	-	-	-	-	-	-	-	-
SNP_PS900203_1.2CM	TRINITY_DN2961_c0_g1_i15	not available	len=5646 path=[0:0-338 4:339-586 5:587-609 6:610-721 11:722-771 12:772-811 16:812-815 17:816-890 19:891-921 22:922-1742 23:1743-1786 24:1787-1851 26:1852-1877 28:1878-2649 29:2650-5168 30:5169-5198 32:5199-5526 33:5527-5542 35:5543-5645]	0	561	890.749	819	2213	1395	67394	68768	0.345638	1006	72.0115	1006	72.0115	24	1.71797	Plus	Plus	coatomer subunit zeta-3	F:aspartic-type endopeptidase activity; P:proteolysis	EC:3.4.23	Acting on peptide bonds (peptidases)	-	-	-	-	-	-	-	-	-	-	-	-	-	-	-	-	-	-	-	-	-	-	-	-
SNP_PS900203_1.2CM	TRINITY_DN2961_c0_g1_i15	not available	len=5646 path=[0:0-338 4:339-586 5:587-609 6:610-721 11:722-771 12:772-811 16:812-815 17:816-890 19:891-921 22:922-1742 23:1743-1786 24:1787-1851 26:1852-1877 28:1878-2649 29:2650-5168 30:5169-5198 32:5199-5526 33:5527-5542 35:5543-5645]	0	547	868.559	453	1096	644	368167	368820	0.159564	613	93.7309	613	93.7309	10	1.52905	Plus	Plus	coatomer subunit zeta-3	F:aspartic-type endopeptidase activity; P:proteolysis	EC:3.4.23	Acting on peptide bonds (peptidases)	-	-	-	-	-	-	-	-	-	-	-	-	-	-	-	-	-	-	-	-	-	-	-	-
SNP_PS900203_1.2CM	TRINITY_DN2961_c0_g1_i15	not available	len=5646 path=[0:0-338 4:339-586 5:587-609 6:610-721 11:722-771 12:772-811 16:812-815 17:816-890 19:891-921 22:922-1742 23:1743-1786 24:1787-1851 26:1852-1877 28:1878-2649 29:2650-5168 30:5169-5198 32:5199-5526 33:5527-5542 35:5543-5645]	0	525	833.69	2625	3803	1179	356678	357841	0.29212	872	73.961	872	73.961	15	1.27226	Plus	Plus	coatomer subunit zeta-3	F:aspartic-type endopeptidase activity; P:proteolysis	EC:3.4.23	Acting on peptide bonds (peptidases)	-	-	-	-	-	-	-	-	-	-	-	-	-	-	-	-	-	-	-	-	-	-	-	-
SNP_PS900203_1.2CM	TRINITY_DN2961_c0_g1_i15	not available	len=5646 path=[0:0-338 4:339-586 5:587-609 6:610-721 11:722-771 12:772-811 16:812-815 17:816-890 19:891-921 22:922-1742 23:1743-1786 24:1787-1851 26:1852-1877 28:1878-2649 29:2650-5168 30:5169-5198 32:5199-5526 33:5527-5542 35:5543-5645]	0	498	790.896	2727	3804	1078	69336	70410	0.267095	792	73.4694	792	73.4694	3	0.278293	Plus	Plus	coatomer subunit zeta-3	F:aspartic-type endopeptidase activity; P:proteolysis	EC:3.4.23	Acting on peptide bonds (peptidases)	-	-	-	-	-	-	-	-	-	-	-	-	-	-	-	-	-	-	-	-	-	-	-	-
SNP_PS900203_1.2CM	TRINITY_DN2961_c0_g1_i15	not available	len=5646 path=[0:0-338 4:339-586 5:587-609 6:610-721 11:722-771 12:772-811 16:812-815 17:816-890 19:891-921 22:922-1742 23:1743-1786 24:1787-1851 26:1852-1877 28:1878-2649 29:2650-5168 30:5169-5198 32:5199-5526 33:5527-5542 35:5543-5645]	0	484	768.707	1	552	552	367614	368165	0.136769	531	95.8484	531	95.8484	4	0.722022	Plus	Plus	coatomer subunit zeta-3	F:aspartic-type endopeptidase activity; P:proteolysis	EC:3.4.23	Acting on peptide bonds (peptidases)	-	-	-	-	-	-	-	-	-	-	-	-	-	-	-	-	-	-	-	-	-	-	-	-
SNP_PS900203_1.2CM	TRINITY_DN2961_c0_g1_i15	not available	len=5646 path=[0:0-338 4:339-586 5:587-609 6:610-721 11:722-771 12:772-811 16:812-815 17:816-890 19:891-921 22:922-1742 23:1743-1786 24:1787-1851 26:1852-1877 28:1878-2649 29:2650-5168 30:5169-5198 32:5199-5526 33:5527-5542 35:5543-5645]	1.68446e-157	357	567.417	1459	2213	755	355454	356205	0.187066	560	74.1722	560	74.1722	3	0.397351	Plus	Plus	coatomer subunit zeta-3	F:aspartic-type endopeptidase activity; P:proteolysis	EC:3.4.23	Acting on peptide bonds (peptidases)	-	-	-	-	-	-	-	-	-	-	-	-	-	-	-	-	-	-	-	-	-	-	-	-
SNP_PS900203_1.2CM	TRINITY_DN2961_c0_g1_i15	not available	len=5646 path=[0:0-338 4:339-586 5:587-609 6:610-721 11:722-771 12:772-811 16:812-815 17:816-890 19:891-921 22:922-1742 23:1743-1786 24:1787-1851 26:1852-1877 28:1878-2649 29:2650-5168 30:5169-5198 32:5199-5526 33:5527-5542 35:5543-5645]	6.32868e-107	251	399.411	287	885	599	66771	67368	0.148414	470	77.43	470	77.43	17	2.80066	Plus	Plus	coatomer subunit zeta-3	F:aspartic-type endopeptidase activity; P:proteolysis	EC:3.4.23	Acting on peptide bonds (peptidases)	-	-	-	-	-	-	-	-	-	-	-	-	-	-	-	-	-	-	-	-	-	-	-	-
SNP_PS900203_1.2CM	TRINITY_DN2961_c0_g1_i15	not available	len=5646 path=[0:0-338 4:339-586 5:587-609 6:610-721 11:722-771 12:772-811 16:812-815 17:816-890 19:891-921 22:922-1742 23:1743-1786 24:1787-1851 26:1852-1877 28:1878-2649 29:2650-5168 30:5169-5198 32:5199-5526 33:5527-5542 35:5543-5645]	2.76357e-47	126	201.29	4034	4596	563	358075	358640	0.139494	350	61.8375	350	61.8375	3	0.530035	Plus	Plus	coatomer subunit zeta-3	F:aspartic-type endopeptidase activity; P:proteolysis	EC:3.4.23	Acting on peptide bonds (peptidases)	-	-	-	-	-	-	-	-	-	-	-	-	-	-	-	-	-	-	-	-	-	-	-	-
SNP_PS900203_1.2CM	TRINITY_DN2961_c0_g1_i15	not available	len=5646 path=[0:0-338 4:339-586 5:587-609 6:610-721 11:722-771 12:772-811 16:812-815 17:816-890 19:891-921 22:922-1742 23:1743-1786 24:1787-1851 26:1852-1877 28:1878-2649 29:2650-5168 30:5169-5198 32:5199-5526 33:5527-5542 35:5543-5645]	1.70698e-32	95	152.156	3664	3272	393	29200	29592	0.0968779	244	62.0865	244	62.0865	0	0	Plus	Minus	coatomer subunit zeta-3	F:aspartic-type endopeptidase activity; P:proteolysis	EC:3.4.23	Acting on peptide bonds (peptidases)	-	-	-	-	-	-	-	-	-	-	-	-	-	-	-	-	-	-	-	-	-	-	-	-
SNP_PS900203_1.2CM	TRINITY_DN2961_c0_g1_i15	not available	len=5646 path=[0:0-338 4:339-586 5:587-609 6:610-721 11:722-771 12:772-811 16:812-815 17:816-890 19:891-921 22:922-1742 23:1743-1786 24:1787-1851 26:1852-1877 28:1878-2649 29:2650-5168 30:5169-5198 32:5199-5526 33:5527-5542 35:5543-5645]	1.53628e-31	93	148.986	4033	4576	544	70687	71233	0.134787	324	59.2322	324	59.2322	3	0.548446	Plus	Plus	coatomer subunit zeta-3	F:aspartic-type endopeptidase activity; P:proteolysis	EC:3.4.23	Acting on peptide bonds (peptidases)	-	-	-	-	-	-	-	-	-	-	-	-	-	-	-	-	-	-	-	-	-	-	-	-
SNP_PS900203_1.2CM	TRINITY_DN2961_c0_g1_i15	not available	len=5646 path=[0:0-338 4:339-586 5:587-609 6:610-721 11:722-771 12:772-811 16:812-815 17:816-890 19:891-921 22:922-1742 23:1743-1786 24:1787-1851 26:1852-1877 28:1878-2649 29:2650-5168 30:5169-5198 32:5199-5526 33:5527-5542 35:5543-5645]	3.73317e-29	88	141.062	130	1	130	225802	225930	0.0317145	112	86.1538	112	86.1538	1	0.769231	Plus	Minus	coatomer subunit zeta-3	F:aspartic-type endopeptidase activity; P:proteolysis	EC:3.4.23	Acting on peptide bonds (peptidases)	-	-	-	-	-	-	-	-	-	-	-	-	-	-	-	-	-	-	-	-	-	-	-	-
SNP_PS900203_1.2CM	TRINITY_DN2961_c0_g1_i15	not available	len=5646 path=[0:0-338 4:339-586 5:587-609 6:610-721 11:722-771 12:772-811 16:812-815 17:816-890 19:891-921 22:922-1742 23:1743-1786 24:1787-1851 26:1852-1877 28:1878-2649 29:2650-5168 30:5169-5198 32:5199-5526 33:5527-5542 35:5543-5645]	3.02387e-27	84	134.722	3675	3272	404	387965	388368	0.0996033	244	60.396	244	60.396	0	0	Plus	Minus	coatomer subunit zeta-3	F:aspartic-type endopeptidase activity; P:proteolysis	EC:3.4.23	Acting on peptide bonds (peptidases)	-	-	-	-	-	-	-	-	-	-	-	-	-	-	-	-	-	-	-	-	-	-	-	-
SNP_PS900203_1.2CM	TRINITY_DN2961_c0_g1_i15	not available	len=5646 path=[0:0-338 4:339-586 5:587-609 6:610-721 11:722-771 12:772-811 16:812-815 17:816-890 19:891-921 22:922-1742 23:1743-1786 24:1787-1851 26:1852-1877 28:1878-2649 29:2650-5168 30:5169-5198 32:5199-5526 33:5527-5542 35:5543-5645]	6.61319e-24	77	123.627	3688	3272	417	55732	56148	0.102824	247	59.2326	247	59.2326	0	0	Plus	Minus	coatomer subunit zeta-3	F:aspartic-type endopeptidase activity; P:proteolysis	EC:3.4.23	Acting on peptide bonds (peptidases)	-	-	-	-	-	-	-	-	-	-	-	-	-	-	-	-	-	-	-	-	-	-	-	-
SNP_PS900203_1.2CM	TRINITY_DN2961_c0_g1_i15	not available	len=5646 path=[0:0-338 4:339-586 5:587-609 6:610-721 11:722-771 12:772-811 16:812-815 17:816-890 19:891-921 22:922-1742 23:1743-1786 24:1787-1851 26:1852-1877 28:1878-2649 29:2650-5168 30:5169-5198 32:5199-5526 33:5527-5542 35:5543-5645]	1.44631e-20	70	112.532	3289	3664	376	264786	265161	0.0931613	223	59.3085	223	59.3085	0	0	Plus	Plus	coatomer subunit zeta-3	F:aspartic-type endopeptidase activity; P:proteolysis	EC:3.4.23	Acting on peptide bonds (peptidases)	-	-	-	-	-	-	-	-	-	-	-	-	-	-	-	-	-	-	-	-	-	-	-	-
SNP_PS900203_1.2CM	TRINITY_DN2961_c0_g1_i15	not available	len=5646 path=[0:0-338 4:339-586 5:587-609 6:610-721 11:722-771 12:772-811 16:812-815 17:816-890 19:891-921 22:922-1742 23:1743-1786 24:1787-1851 26:1852-1877 28:1878-2649 29:2650-5168 30:5169-5198 32:5199-5526 33:5527-5542 35:5543-5645]	1.30167e-19	68	109.362	3688	3289	400	347699	348098	0.0986122	234	58.5	234	58.5	0	0	Plus	Minus	coatomer subunit zeta-3	F:aspartic-type endopeptidase activity; P:proteolysis	EC:3.4.23	Acting on peptide bonds (peptidases)	-	-	-	-	-	-	-	-	-	-	-	-	-	-	-	-	-	-	-	-	-	-	-	-
SNP_PS900203_1.2CM	TRINITY_DN2961_c0_g1_i15	not available	len=5646 path=[0:0-338 4:339-586 5:587-609 6:610-721 11:722-771 12:772-811 16:812-815 17:816-890 19:891-921 22:922-1742 23:1743-1786 24:1787-1851 26:1852-1877 28:1878-2649 29:2650-5168 30:5169-5198 32:5199-5526 33:5527-5542 35:5543-5645]	1.17151e-18	66	106.192	2876	3801	926	341029	341973	0.229435	633	65.8004	633	65.8004	53	5.50936	Plus	Plus	coatomer subunit zeta-3	F:aspartic-type endopeptidase activity; P:proteolysis	EC:3.4.23	Acting on peptide bonds (peptidases)	-	-	-	-	-	-	-	-	-	-	-	-	-	-	-	-	-	-	-	-	-	-	-	-
SNP_PS900203_1.2CM	TRINITY_DN2961_c0_g1_i15	not available	len=5646 path=[0:0-338 4:339-586 5:587-609 6:610-721 11:722-771 12:772-811 16:812-815 17:816-890 19:891-921 22:922-1742 23:1743-1786 24:1787-1851 26:1852-1877 28:1878-2649 29:2650-5168 30:5169-5198 32:5199-5526 33:5527-5542 35:5543-5645]	5.60328e-12	52	84.003	1926	1519	408	390077	390481	0.100594	234	57.3529	234	57.3529	3	0.735294	Plus	Minus	coatomer subunit zeta-3	F:aspartic-type endopeptidase activity; P:proteolysis	EC:3.4.23	Acting on peptide bonds (peptidases)	-	-	-	-	-	-	-	-	-	-	-	-	-	-	-	-	-	-	-	-	-	-	-	-
SNP_PS900203_1.2CM	TRINITY_DN2961_c0_g1_i15	not available	len=5646 path=[0:0-338 4:339-586 5:587-609 6:610-721 11:722-771 12:772-811 16:812-815 17:816-890 19:891-921 22:922-1742 23:1743-1786 24:1787-1851 26:1852-1877 28:1878-2649 29:2650-5168 30:5169-5198 32:5199-5526 33:5527-5542 35:5543-5645]	1.10289e-07	43	69.7384	4	211	208	66535	66740	0.051536	153	71.4953	153	71.4953	14	6.54206	Plus	Plus	coatomer subunit zeta-3	F:aspartic-type endopeptidase activity; P:proteolysis	EC:3.4.23	Acting on peptide bonds (peptidases)	-	-	-	-	-	-	-	-	-	-	-	-	-	-	-	-	-	-	-	-	-	-	-	-
SNP_PS900203_1.2CM	TRINITY_DN2961_c0_g1_i15	not available	len=5646 path=[0:0-338 4:339-586 5:587-609 6:610-721 11:722-771 12:772-811 16:812-815 17:816-890 19:891-921 22:922-1742 23:1743-1786 24:1787-1851 26:1852-1877 28:1878-2649 29:2650-5168 30:5169-5198 32:5199-5526 33:5527-5542 35:5543-5645]	0.00217083	34	55.4737	4205	4278	74	265678	265751	0.0183349	54	72.973	54	72.973	0	0	Plus	Plus	coatomer subunit zeta-3	F:aspartic-type endopeptidase activity; P:proteolysis	EC:3.4.23	Acting on peptide bonds (peptidases)	-	-	-	-	-	-	-	-	-	-	-	-	-	-	-	-	-	-	-	-	-	-	-	-
SNP_PS900203_1.2CM	TRINITY_DN2961_c0_g1_i15	not available	len=5646 path=[0:0-338 4:339-586 5:587-609 6:610-721 11:722-771 12:772-811 16:812-815 17:816-890 19:891-921 22:922-1742 23:1743-1786 24:1787-1851 26:1852-1877 28:1878-2649 29:2650-5168 30:5169-5198 32:5199-5526 33:5527-5542 35:5543-5645]	0.0586123	31	50.7188	1283	1213	71	390717	390787	0.0170961	51	71.831	51	71.831	0	0	Plus	Minus	coatomer subunit zeta-3	F:aspartic-type endopeptidase activity; P:proteolysis	EC:3.4.23	Acting on peptide bonds (peptidases)	-	-	-	-	-	-	-	-	-	-	-	-	-	-	-	-	-	-	-	-	-	-	-	-
SNP_PS900203_1.2CM	TRINITY_DN2961_c0_g1_i15	not available	len=5646 path=[0:0-338 4:339-586 5:587-609 6:610-721 11:722-771 12:772-811 16:812-815 17:816-890 19:891-921 22:922-1742 23:1743-1786 24:1787-1851 26:1852-1877 28:1878-2649 29:2650-5168 30:5169-5198 32:5199-5526 33:5527-5542 35:5543-5645]	0.527511	29	47.5489	1715	1518	198	6349	6549	0.0485628	119	59.204	119	59.204	3	1.49254	Plus	Minus	coatomer subunit zeta-3	F:aspartic-type endopeptidase activity; P:proteolysis	EC:3.4.23	Acting on peptide bonds (peptidases)	-	-	-	-	-	-	-	-	-	-	-	-	-	-	-	-	-	-	-	-	-	-	-	-
SNP_PS900203_1.2CM	TRINITY_DN2961_c0_g1_i15	not available	len=5646 path=[0:0-338 4:339-586 5:587-609 6:610-721 11:722-771 12:772-811 16:812-815 17:816-890 19:891-921 22:922-1742 23:1743-1786 24:1787-1851 26:1852-1877 28:1878-2649 29:2650-5168 30:5169-5198 32:5199-5526 33:5527-5542 35:5543-5645]	4.7476	27	44.379	1715	1518	198	31794	31994	0.0485628	118	58.7065	118	58.7065	3	1.49254	Plus	Minus	coatomer subunit zeta-3	F:aspartic-type endopeptidase activity; P:proteolysis	EC:3.4.23	Acting on peptide bonds (peptidases)	-	-	-	-	-	-	-	-	-	-	-	-	-	-	-	-	-	-	-	-	-	-	-	-
SNP_PS900203_1.2CM	TRINITY_DN2961_c0_g1_i15	not available	len=5646 path=[0:0-338 4:339-586 5:587-609 6:610-721 11:722-771 12:772-811 16:812-815 17:816-890 19:891-921 22:922-1742 23:1743-1786 24:1787-1851 26:1852-1877 28:1878-2649 29:2650-5168 30:5169-5198 32:5199-5526 33:5527-5542 35:5543-5645]	4.7476	27	44.379	1703	1520	184	350148	350334	0.045094	111	59.3583	111	59.3583	3	1.60428	Plus	Minus	coatomer subunit zeta-3	F:aspartic-type endopeptidase activity; P:proteolysis	EC:3.4.23	Acting on peptide bonds (peptidases)	-	-	-	-	-	-	-	-	-	-	-	-	-	-	-	-	-	-	-	-	-	-	-	-
SNP_PS900203_1.2CM	TRINITY_DN2961_c0_g1_i15	not available	len=5646 path=[0:0-338 4:339-586 5:587-609 6:610-721 11:722-771 12:772-811 16:812-815 17:816-890 19:891-921 22:922-1742 23:1743-1786 24:1787-1851 26:1852-1877 28:1878-2649 29:2650-5168 30:5169-5198 32:5199-5526 33:5527-5542 35:5543-5645]	4.7476	27	44.379	1651	1748	98	339722	339816	0.0242814	73	73.7374	73	73.7374	5	5.05051	Plus	Plus	coatomer subunit zeta-3	F:aspartic-type endopeptidase activity; P:proteolysis	EC:3.4.23	Acting on peptide bonds (peptidases)	-	-	-	-	-	-	-	-	-	-	-	-	-	-	-	-	-	-	-	-	-	-	-	-
SNP_PS900203_1.2CM	TRINITY_DN2961_c0_g1_i17	not available	len=7791 path=[0:0-338 4:339-586 5:587-609 6:610-721 11:722-771 12:772-811 16:812-815 17:816-890 19:891-921 22:922-1742 23:1743-1786 24:1787-1851 26:1852-1877 28:1878-2649 29:2650-5168 31:5169-5207 32:5208-5535 33:5536-5551 35:5552-5654 36:5655-6118 37:6119-6148 38:6149-6226 39:6227-6391 41:6392-7196 42:7197-7790]	0	2293	3635.9	995	4595	3601	368825	372493	0.892218	3049	83.079	3049	83.079	70	1.90736	Plus	Plus	coatomer subunit zeta-3	F:aspartic-type endopeptidase activity; P:proteolysis	EC:3.4.23	Acting on peptide bonds (peptidases)	-	-	-	-	-	-	-	-	-	-	-	-	-	-	-	-	-	-	-	-	-	-	-	-
SNP_PS900203_1.2CM	TRINITY_DN2961_c0_g1_i17	not available	len=7791 path=[0:0-338 4:339-586 5:587-609 6:610-721 11:722-771 12:772-811 16:812-815 17:816-890 19:891-921 22:922-1742 23:1743-1786 24:1787-1851 26:1852-1877 28:1878-2649 29:2650-5168 31:5169-5207 32:5208-5535 33:5536-5551 35:5552-5654 36:5655-6118 37:6119-6148 38:6149-6226 39:6227-6391 41:6392-7196 42:7197-7790]	0	561	890.749	819	2213	1395	67394	68768	0.345638	1006	72.0115	1006	72.0115	24	1.71797	Plus	Plus	coatomer subunit zeta-3	F:aspartic-type endopeptidase activity; P:proteolysis	EC:3.4.23	Acting on peptide bonds (peptidases)	-	-	-	-	-	-	-	-	-	-	-	-	-	-	-	-	-	-	-	-	-	-	-	-
SNP_PS900203_1.2CM	TRINITY_DN2961_c0_g1_i17	not available	len=7791 path=[0:0-338 4:339-586 5:587-609 6:610-721 11:722-771 12:772-811 16:812-815 17:816-890 19:891-921 22:922-1742 23:1743-1786 24:1787-1851 26:1852-1877 28:1878-2649 29:2650-5168 31:5169-5207 32:5208-5535 33:5536-5551 35:5552-5654 36:5655-6118 37:6119-6148 38:6149-6226 39:6227-6391 41:6392-7196 42:7197-7790]	0	547	868.559	453	1096	644	368167	368820	0.159564	613	93.7309	613	93.7309	10	1.52905	Plus	Plus	coatomer subunit zeta-3	F:aspartic-type endopeptidase activity; P:proteolysis	EC:3.4.23	Acting on peptide bonds (peptidases)	-	-	-	-	-	-	-	-	-	-	-	-	-	-	-	-	-	-	-	-	-	-	-	-
SNP_PS900203_1.2CM	TRINITY_DN2961_c0_g1_i17	not available	len=7791 path=[0:0-338 4:339-586 5:587-609 6:610-721 11:722-771 12:772-811 16:812-815 17:816-890 19:891-921 22:922-1742 23:1743-1786 24:1787-1851 26:1852-1877 28:1878-2649 29:2650-5168 31:5169-5207 32:5208-5535 33:5536-5551 35:5552-5654 36:5655-6118 37:6119-6148 38:6149-6226 39:6227-6391 41:6392-7196 42:7197-7790]	0	525	833.69	2625	3803	1179	356678	357841	0.29212	872	73.961	872	73.961	15	1.27226	Plus	Plus	coatomer subunit zeta-3	F:aspartic-type endopeptidase activity; P:proteolysis	EC:3.4.23	Acting on peptide bonds (peptidases)	-	-	-	-	-	-	-	-	-	-	-	-	-	-	-	-	-	-	-	-	-	-	-	-
SNP_PS900203_1.2CM	TRINITY_DN2961_c0_g1_i17	not available	len=7791 path=[0:0-338 4:339-586 5:587-609 6:610-721 11:722-771 12:772-811 16:812-815 17:816-890 19:891-921 22:922-1742 23:1743-1786 24:1787-1851 26:1852-1877 28:1878-2649 29:2650-5168 31:5169-5207 32:5208-5535 33:5536-5551 35:5552-5654 36:5655-6118 37:6119-6148 38:6149-6226 39:6227-6391 41:6392-7196 42:7197-7790]	0	498	790.896	2727	3804	1078	69336	70410	0.267095	792	73.4694	792	73.4694	3	0.278293	Plus	Plus	coatomer subunit zeta-3	F:aspartic-type endopeptidase activity; P:proteolysis	EC:3.4.23	Acting on peptide bonds (peptidases)	-	-	-	-	-	-	-	-	-	-	-	-	-	-	-	-	-	-	-	-	-	-	-	-
SNP_PS900203_1.2CM	TRINITY_DN2961_c0_g1_i17	not available	len=7791 path=[0:0-338 4:339-586 5:587-609 6:610-721 11:722-771 12:772-811 16:812-815 17:816-890 19:891-921 22:922-1742 23:1743-1786 24:1787-1851 26:1852-1877 28:1878-2649 29:2650-5168 31:5169-5207 32:5208-5535 33:5536-5551 35:5552-5654 36:5655-6118 37:6119-6148 38:6149-6226 39:6227-6391 41:6392-7196 42:7197-7790]	0	484	768.707	1	552	552	367614	368165	0.136769	531	95.8484	531	95.8484	4	0.722022	Plus	Plus	coatomer subunit zeta-3	F:aspartic-type endopeptidase activity; P:proteolysis	EC:3.4.23	Acting on peptide bonds (peptidases)	-	-	-	-	-	-	-	-	-	-	-	-	-	-	-	-	-	-	-	-	-	-	-	-
SNP_PS900203_1.2CM	TRINITY_DN2961_c0_g1_i17	not available	len=7791 path=[0:0-338 4:339-586 5:587-609 6:610-721 11:722-771 12:772-811 16:812-815 17:816-890 19:891-921 22:922-1742 23:1743-1786 24:1787-1851 26:1852-1877 28:1878-2649 29:2650-5168 31:5169-5207 32:5208-5535 33:5536-5551 35:5552-5654 36:5655-6118 37:6119-6148 38:6149-6226 39:6227-6391 41:6392-7196 42:7197-7790]	1.68446e-157	357	567.417	1459	2213	755	355454	356205	0.187066	560	74.1722	560	74.1722	3	0.397351	Plus	Plus	coatomer subunit zeta-3	F:aspartic-type endopeptidase activity; P:proteolysis	EC:3.4.23	Acting on peptide bonds (peptidases)	-	-	-	-	-	-	-	-	-	-	-	-	-	-	-	-	-	-	-	-	-	-	-	-
SNP_PS900203_1.2CM	TRINITY_DN2961_c0_g1_i17	not available	len=7791 path=[0:0-338 4:339-586 5:587-609 6:610-721 11:722-771 12:772-811 16:812-815 17:816-890 19:891-921 22:922-1742 23:1743-1786 24:1787-1851 26:1852-1877 28:1878-2649 29:2650-5168 31:5169-5207 32:5208-5535 33:5536-5551 35:5552-5654 36:5655-6118 37:6119-6148 38:6149-6226 39:6227-6391 41:6392-7196 42:7197-7790]	6.32868e-107	251	399.411	287	885	599	66771	67368	0.148414	470	77.43	470	77.43	17	2.80066	Plus	Plus	coatomer subunit zeta-3	F:aspartic-type endopeptidase activity; P:proteolysis	EC:3.4.23	Acting on peptide bonds (peptidases)	-	-	-	-	-	-	-	-	-	-	-	-	-	-	-	-	-	-	-	-	-	-	-	-
SNP_PS900203_1.2CM	TRINITY_DN2961_c0_g1_i17	not available	len=7791 path=[0:0-338 4:339-586 5:587-609 6:610-721 11:722-771 12:772-811 16:812-815 17:816-890 19:891-921 22:922-1742 23:1743-1786 24:1787-1851 26:1852-1877 28:1878-2649 29:2650-5168 31:5169-5207 32:5208-5535 33:5536-5551 35:5552-5654 36:5655-6118 37:6119-6148 38:6149-6226 39:6227-6391 41:6392-7196 42:7197-7790]	2.76357e-47	126	201.29	4034	4596	563	358075	358640	0.139494	350	61.8375	350	61.8375	3	0.530035	Plus	Plus	coatomer subunit zeta-3	F:aspartic-type endopeptidase activity; P:proteolysis	EC:3.4.23	Acting on peptide bonds (peptidases)	-	-	-	-	-	-	-	-	-	-	-	-	-	-	-	-	-	-	-	-	-	-	-	-
SNP_PS900203_1.2CM	TRINITY_DN2961_c0_g1_i17	not available	len=7791 path=[0:0-338 4:339-586 5:587-609 6:610-721 11:722-771 12:772-811 16:812-815 17:816-890 19:891-921 22:922-1742 23:1743-1786 24:1787-1851 26:1852-1877 28:1878-2649 29:2650-5168 31:5169-5207 32:5208-5535 33:5536-5551 35:5552-5654 36:5655-6118 37:6119-6148 38:6149-6226 39:6227-6391 41:6392-7196 42:7197-7790]	1.70698e-32	95	152.156	3664	3272	393	29200	29592	0.0968779	244	62.0865	244	62.0865	0	0	Plus	Minus	coatomer subunit zeta-3	F:aspartic-type endopeptidase activity; P:proteolysis	EC:3.4.23	Acting on peptide bonds (peptidases)	-	-	-	-	-	-	-	-	-	-	-	-	-	-	-	-	-	-	-	-	-	-	-	-
SNP_PS900203_1.2CM	TRINITY_DN2961_c0_g1_i17	not available	len=7791 path=[0:0-338 4:339-586 5:587-609 6:610-721 11:722-771 12:772-811 16:812-815 17:816-890 19:891-921 22:922-1742 23:1743-1786 24:1787-1851 26:1852-1877 28:1878-2649 29:2650-5168 31:5169-5207 32:5208-5535 33:5536-5551 35:5552-5654 36:5655-6118 37:6119-6148 38:6149-6226 39:6227-6391 41:6392-7196 42:7197-7790]	1.53628e-31	93	148.986	4033	4576	544	70687	71233	0.134787	324	59.2322	324	59.2322	3	0.548446	Plus	Plus	coatomer subunit zeta-3	F:aspartic-type endopeptidase activity; P:proteolysis	EC:3.4.23	Acting on peptide bonds (peptidases)	-	-	-	-	-	-	-	-	-	-	-	-	-	-	-	-	-	-	-	-	-	-	-	-
SNP_PS900203_1.2CM	TRINITY_DN2961_c0_g1_i17	not available	len=7791 path=[0:0-338 4:339-586 5:587-609 6:610-721 11:722-771 12:772-811 16:812-815 17:816-890 19:891-921 22:922-1742 23:1743-1786 24:1787-1851 26:1852-1877 28:1878-2649 29:2650-5168 31:5169-5207 32:5208-5535 33:5536-5551 35:5552-5654 36:5655-6118 37:6119-6148 38:6149-6226 39:6227-6391 41:6392-7196 42:7197-7790]	3.73317e-29	88	141.062	130	1	130	225802	225930	0.0317145	112	86.1538	112	86.1538	1	0.769231	Plus	Minus	coatomer subunit zeta-3	F:aspartic-type endopeptidase activity; P:proteolysis	EC:3.4.23	Acting on peptide bonds (peptidases)	-	-	-	-	-	-	-	-	-	-	-	-	-	-	-	-	-	-	-	-	-	-	-	-
SNP_PS900203_1.2CM	TRINITY_DN2961_c0_g1_i17	not available	len=7791 path=[0:0-338 4:339-586 5:587-609 6:610-721 11:722-771 12:772-811 16:812-815 17:816-890 19:891-921 22:922-1742 23:1743-1786 24:1787-1851 26:1852-1877 28:1878-2649 29:2650-5168 31:5169-5207 32:5208-5535 33:5536-5551 35:5552-5654 36:5655-6118 37:6119-6148 38:6149-6226 39:6227-6391 41:6392-7196 42:7197-7790]	3.02387e-27	84	134.722	3675	3272	404	387965	388368	0.0996033	244	60.396	244	60.396	0	0	Plus	Minus	coatomer subunit zeta-3	F:aspartic-type endopeptidase activity; P:proteolysis	EC:3.4.23	Acting on peptide bonds (peptidases)	-	-	-	-	-	-	-	-	-	-	-	-	-	-	-	-	-	-	-	-	-	-	-	-
SNP_PS900203_1.2CM	TRINITY_DN2961_c0_g1_i17	not available	len=7791 path=[0:0-338 4:339-586 5:587-609 6:610-721 11:722-771 12:772-811 16:812-815 17:816-890 19:891-921 22:922-1742 23:1743-1786 24:1787-1851 26:1852-1877 28:1878-2649 29:2650-5168 31:5169-5207 32:5208-5535 33:5536-5551 35:5552-5654 36:5655-6118 37:6119-6148 38:6149-6226 39:6227-6391 41:6392-7196 42:7197-7790]	6.61319e-24	77	123.627	3688	3272	417	55732	56148	0.102824	247	59.2326	247	59.2326	0	0	Plus	Minus	coatomer subunit zeta-3	F:aspartic-type endopeptidase activity; P:proteolysis	EC:3.4.23	Acting on peptide bonds (peptidases)	-	-	-	-	-	-	-	-	-	-	-	-	-	-	-	-	-	-	-	-	-	-	-	-
SNP_PS900203_1.2CM	TRINITY_DN2961_c0_g1_i17	not available	len=7791 path=[0:0-338 4:339-586 5:587-609 6:610-721 11:722-771 12:772-811 16:812-815 17:816-890 19:891-921 22:922-1742 23:1743-1786 24:1787-1851 26:1852-1877 28:1878-2649 29:2650-5168 31:5169-5207 32:5208-5535 33:5536-5551 35:5552-5654 36:5655-6118 37:6119-6148 38:6149-6226 39:6227-6391 41:6392-7196 42:7197-7790]	1.44631e-20	70	112.532	3289	3664	376	264786	265161	0.0931613	223	59.3085	223	59.3085	0	0	Plus	Plus	coatomer subunit zeta-3	F:aspartic-type endopeptidase activity; P:proteolysis	EC:3.4.23	Acting on peptide bonds (peptidases)	-	-	-	-	-	-	-	-	-	-	-	-	-	-	-	-	-	-	-	-	-	-	-	-
SNP_PS900203_1.2CM	TRINITY_DN2961_c0_g1_i17	not available	len=7791 path=[0:0-338 4:339-586 5:587-609 6:610-721 11:722-771 12:772-811 16:812-815 17:816-890 19:891-921 22:922-1742 23:1743-1786 24:1787-1851 26:1852-1877 28:1878-2649 29:2650-5168 31:5169-5207 32:5208-5535 33:5536-5551 35:5552-5654 36:5655-6118 37:6119-6148 38:6149-6226 39:6227-6391 41:6392-7196 42:7197-7790]	1.30167e-19	68	109.362	3688	3289	400	347699	348098	0.0986122	234	58.5	234	58.5	0	0	Plus	Minus	coatomer subunit zeta-3	F:aspartic-type endopeptidase activity; P:proteolysis	EC:3.4.23	Acting on peptide bonds (peptidases)	-	-	-	-	-	-	-	-	-	-	-	-	-	-	-	-	-	-	-	-	-	-	-	-
SNP_PS900203_1.2CM	TRINITY_DN2961_c0_g1_i17	not available	len=7791 path=[0:0-338 4:339-586 5:587-609 6:610-721 11:722-771 12:772-811 16:812-815 17:816-890 19:891-921 22:922-1742 23:1743-1786 24:1787-1851 26:1852-1877 28:1878-2649 29:2650-5168 31:5169-5207 32:5208-5535 33:5536-5551 35:5552-5654 36:5655-6118 37:6119-6148 38:6149-6226 39:6227-6391 41:6392-7196 42:7197-7790]	1.17151e-18	66	106.192	2876	3801	926	341029	341973	0.229435	633	65.8004	633	65.8004	53	5.50936	Plus	Plus	coatomer subunit zeta-3	F:aspartic-type endopeptidase activity; P:proteolysis	EC:3.4.23	Acting on peptide bonds (peptidases)	-	-	-	-	-	-	-	-	-	-	-	-	-	-	-	-	-	-	-	-	-	-	-	-
SNP_PS900203_1.2CM	TRINITY_DN2961_c0_g1_i17	not available	len=7791 path=[0:0-338 4:339-586 5:587-609 6:610-721 11:722-771 12:772-811 16:812-815 17:816-890 19:891-921 22:922-1742 23:1743-1786 24:1787-1851 26:1852-1877 28:1878-2649 29:2650-5168 31:5169-5207 32:5208-5535 33:5536-5551 35:5552-5654 36:5655-6118 37:6119-6148 38:6149-6226 39:6227-6391 41:6392-7196 42:7197-7790]	5.60328e-12	52	84.003	1926	1519	408	390077	390481	0.100594	234	57.3529	234	57.3529	3	0.735294	Plus	Minus	coatomer subunit zeta-3	F:aspartic-type endopeptidase activity; P:proteolysis	EC:3.4.23	Acting on peptide bonds (peptidases)	-	-	-	-	-	-	-	-	-	-	-	-	-	-	-	-	-	-	-	-	-	-	-	-
SNP_PS900203_1.2CM	TRINITY_DN2961_c0_g1_i17	not available	len=7791 path=[0:0-338 4:339-586 5:587-609 6:610-721 11:722-771 12:772-811 16:812-815 17:816-890 19:891-921 22:922-1742 23:1743-1786 24:1787-1851 26:1852-1877 28:1878-2649 29:2650-5168 31:5169-5207 32:5208-5535 33:5536-5551 35:5552-5654 36:5655-6118 37:6119-6148 38:6149-6226 39:6227-6391 41:6392-7196 42:7197-7790]	1.10289e-07	43	69.7384	4	211	208	66535	66740	0.051536	153	71.4953	153	71.4953	14	6.54206	Plus	Plus	coatomer subunit zeta-3	F:aspartic-type endopeptidase activity; P:proteolysis	EC:3.4.23	Acting on peptide bonds (peptidases)	-	-	-	-	-	-	-	-	-	-	-	-	-	-	-	-	-	-	-	-	-	-	-	-
SNP_PS900203_1.2CM	TRINITY_DN2961_c0_g1_i17	not available	len=7791 path=[0:0-338 4:339-586 5:587-609 6:610-721 11:722-771 12:772-811 16:812-815 17:816-890 19:891-921 22:922-1742 23:1743-1786 24:1787-1851 26:1852-1877 28:1878-2649 29:2650-5168 31:5169-5207 32:5208-5535 33:5536-5551 35:5552-5654 36:5655-6118 37:6119-6148 38:6149-6226 39:6227-6391 41:6392-7196 42:7197-7790]	0.00217083	34	55.4737	4205	4278	74	265678	265751	0.0183349	54	72.973	54	72.973	0	0	Plus	Plus	coatomer subunit zeta-3	F:aspartic-type endopeptidase activity; P:proteolysis	EC:3.4.23	Acting on peptide bonds (peptidases)	-	-	-	-	-	-	-	-	-	-	-	-	-	-	-	-	-	-	-	-	-	-	-	-
SNP_PS900203_1.2CM	TRINITY_DN2961_c0_g1_i17	not available	len=7791 path=[0:0-338 4:339-586 5:587-609 6:610-721 11:722-771 12:772-811 16:812-815 17:816-890 19:891-921 22:922-1742 23:1743-1786 24:1787-1851 26:1852-1877 28:1878-2649 29:2650-5168 31:5169-5207 32:5208-5535 33:5536-5551 35:5552-5654 36:5655-6118 37:6119-6148 38:6149-6226 39:6227-6391 41:6392-7196 42:7197-7790]	0.0586123	31	50.7188	1283	1213	71	390717	390787	0.0170961	51	71.831	51	71.831	0	0	Plus	Minus	coatomer subunit zeta-3	F:aspartic-type endopeptidase activity; P:proteolysis	EC:3.4.23	Acting on peptide bonds (peptidases)	-	-	-	-	-	-	-	-	-	-	-	-	-	-	-	-	-	-	-	-	-	-	-	-
SNP_PS900203_1.2CM	TRINITY_DN2961_c0_g1_i17	not available	len=7791 path=[0:0-338 4:339-586 5:587-609 6:610-721 11:722-771 12:772-811 16:812-815 17:816-890 19:891-921 22:922-1742 23:1743-1786 24:1787-1851 26:1852-1877 28:1878-2649 29:2650-5168 31:5169-5207 32:5208-5535 33:5536-5551 35:5552-5654 36:5655-6118 37:6119-6148 38:6149-6226 39:6227-6391 41:6392-7196 42:7197-7790]	0.527511	29	47.5489	1715	1518	198	6349	6549	0.0485628	119	59.204	119	59.204	3	1.49254	Plus	Minus	coatomer subunit zeta-3	F:aspartic-type endopeptidase activity; P:proteolysis	EC:3.4.23	Acting on peptide bonds (peptidases)	-	-	-	-	-	-	-	-	-	-	-	-	-	-	-	-	-	-	-	-	-	-	-	-
SNP_PS900203_1.2CM	TRINITY_DN2961_c0_g1_i17	not available	len=7791 path=[0:0-338 4:339-586 5:587-609 6:610-721 11:722-771 12:772-811 16:812-815 17:816-890 19:891-921 22:922-1742 23:1743-1786 24:1787-1851 26:1852-1877 28:1878-2649 29:2650-5168 31:5169-5207 32:5208-5535 33:5536-5551 35:5552-5654 36:5655-6118 37:6119-6148 38:6149-6226 39:6227-6391 41:6392-7196 42:7197-7790]	4.7476	27	44.379	1715	1518	198	31794	31994	0.0485628	118	58.7065	118	58.7065	3	1.49254	Plus	Minus	coatomer subunit zeta-3	F:aspartic-type endopeptidase activity; P:proteolysis	EC:3.4.23	Acting on peptide bonds (peptidases)	-	-	-	-	-	-	-	-	-	-	-	-	-	-	-	-	-	-	-	-	-	-	-	-
SNP_PS900203_1.2CM	TRINITY_DN2961_c0_g1_i17	not available	len=7791 path=[0:0-338 4:339-586 5:587-609 6:610-721 11:722-771 12:772-811 16:812-815 17:816-890 19:891-921 22:922-1742 23:1743-1786 24:1787-1851 26:1852-1877 28:1878-2649 29:2650-5168 31:5169-5207 32:5208-5535 33:5536-5551 35:5552-5654 36:5655-6118 37:6119-6148 38:6149-6226 39:6227-6391 41:6392-7196 42:7197-7790]	4.7476	27	44.379	1703	1520	184	350148	350334	0.045094	111	59.3583	111	59.3583	3	1.60428	Plus	Minus	coatomer subunit zeta-3	F:aspartic-type endopeptidase activity; P:proteolysis	EC:3.4.23	Acting on peptide bonds (peptidases)	-	-	-	-	-	-	-	-	-	-	-	-	-	-	-	-	-	-	-	-	-	-	-	-
SNP_PS900203_1.2CM	TRINITY_DN2961_c0_g1_i17	not available	len=7791 path=[0:0-338 4:339-586 5:587-609 6:610-721 11:722-771 12:772-811 16:812-815 17:816-890 19:891-921 22:922-1742 23:1743-1786 24:1787-1851 26:1852-1877 28:1878-2649 29:2650-5168 31:5169-5207 32:5208-5535 33:5536-5551 35:5552-5654 36:5655-6118 37:6119-6148 38:6149-6226 39:6227-6391 41:6392-7196 42:7197-7790]	4.7476	27	44.379	1651	1748	98	339722	339816	0.0242814	73	73.7374	73	73.7374	5	5.05051	Plus	Plus	coatomer subunit zeta-3	F:aspartic-type endopeptidase activity; P:proteolysis	EC:3.4.23	Acting on peptide bonds (peptidases)	-	-	-	-	-	-	-	-	-	-	-	-	-	-	-	-	-	-	-	-	-	-	-	-
SNP_PS900203_1.2CM	TRINITY_DN2961_c0_g1_i18	not available	len=7910 path=[0:0-338 3:339-587 5:588-610 7:611-665 9:666-696 10:697-723 11:724-773 13:774-808 14:809-908 17:909-983 18:984-984 21:985-1014 22:1015-1835 23:1836-1879 24:1880-1944 26:1945-1970 28:1971-2742 29:2743-5261 30:5262-5291 32:5292-5619 34:5620-5670 35:5671-5773 36:5774-6237 37:6238-6267 38:6268-6345 39:6346-6510 41:6511-7315 42:7316-7909]	0	2293	3635.9	1088	4688	3601	368825	372493	0.892218	3049	83.079	3049	83.079	70	1.90736	Plus	Plus	coatomer subunit zeta-3	F:aspartic-type endopeptidase activity; P:proteolysis	EC:3.4.23	Acting on peptide bonds (peptidases)	-	-	-	-	-	-	-	-	-	-	*	0.000695	-	-	-	-	212.8	0.000542	-	-	-	-	-	-
SNP_PS900203_1.2CM	TRINITY_DN2961_c0_g1_i18	not available	len=7910 path=[0:0-338 3:339-587 5:588-610 7:611-665 9:666-696 10:697-723 11:724-773 13:774-808 14:809-908 17:909-983 18:984-984 21:985-1014 22:1015-1835 23:1836-1879 24:1880-1944 26:1945-1970 28:1971-2742 29:2743-5261 30:5262-5291 32:5292-5619 34:5620-5670 35:5671-5773 36:5774-6237 37:6238-6267 38:6268-6345 39:6346-6510 41:6511-7315 42:7316-7909]	0	736	1168.12	287	2306	2020	66771	68768	0.500494	1460	71.7797	1460	71.7797	50	2.45821	Plus	Plus	coatomer subunit zeta-3	F:aspartic-type endopeptidase activity; P:proteolysis	EC:3.4.23	Acting on peptide bonds (peptidases)	-	-	-	-	-	-	-	-	-	-	*	0.000695	-	-	-	-	212.8	0.000542	-	-	-	-	-	-
SNP_PS900203_1.2CM	TRINITY_DN2961_c0_g1_i18	not available	len=7910 path=[0:0-338 3:339-587 5:588-610 7:611-665 9:666-696 10:697-723 11:724-773 13:774-808 14:809-908 17:909-983 18:984-984 21:985-1014 22:1015-1835 23:1836-1879 24:1880-1944 26:1945-1970 28:1971-2742 29:2743-5261 30:5262-5291 32:5292-5619 34:5620-5670 35:5671-5773 36:5774-6237 37:6238-6267 38:6268-6345 39:6346-6510 41:6511-7315 42:7316-7909]	0	525	833.69	2718	3896	1179	356678	357841	0.29212	872	73.961	872	73.961	15	1.27226	Plus	Plus	coatomer subunit zeta-3	F:aspartic-type endopeptidase activity; P:proteolysis	EC:3.4.23	Acting on peptide bonds (peptidases)	-	-	-	-	-	-	-	-	-	-	*	0.000695	-	-	-	-	212.8	0.000542	-	-	-	-	-	-
SNP_PS900203_1.2CM	TRINITY_DN2961_c0_g1_i18	not available	len=7910 path=[0:0-338 3:339-587 5:588-610 7:611-665 9:666-696 10:697-723 11:724-773 13:774-808 14:809-908 17:909-983 18:984-984 21:985-1014 22:1015-1835 23:1836-1879 24:1880-1944 26:1945-1970 28:1971-2742 29:2743-5261 30:5262-5291 32:5292-5619 34:5620-5670 35:5671-5773 36:5774-6237 37:6238-6267 38:6268-6345 39:6346-6510 41:6511-7315 42:7316-7909]	0	498	790.896	2820	3897	1078	69336	70410	0.267095	792	73.4694	792	73.4694	3	0.278293	Plus	Plus	coatomer subunit zeta-3	F:aspartic-type endopeptidase activity; P:proteolysis	EC:3.4.23	Acting on peptide bonds (peptidases)	-	-	-	-	-	-	-	-	-	-	*	0.000695	-	-	-	-	212.8	0.000542	-	-	-	-	-	-
SNP_PS900203_1.2CM	TRINITY_DN2961_c0_g1_i18	not available	len=7910 path=[0:0-338 3:339-587 5:588-610 7:611-665 9:666-696 10:697-723 11:724-773 13:774-808 14:809-908 17:909-983 18:984-984 21:985-1014 22:1015-1835 23:1836-1879 24:1880-1944 26:1945-1970 28:1971-2742 29:2743-5261 30:5262-5291 32:5292-5619 34:5620-5670 35:5671-5773 36:5774-6237 37:6238-6267 38:6268-6345 39:6346-6510 41:6511-7315 42:7316-7909]	0	442	702.138	1	553	553	367614	368165	0.137017	520	93.5252	520	93.5252	7	1.25899	Plus	Plus	coatomer subunit zeta-3	F:aspartic-type endopeptidase activity; P:proteolysis	EC:3.4.23	Acting on peptide bonds (peptidases)	-	-	-	-	-	-	-	-	-	-	*	0.000695	-	-	-	-	212.8	0.000542	-	-	-	-	-	-
SNP_PS900203_1.2CM	TRINITY_DN2961_c0_g1_i18	not available	len=7910 path=[0:0-338 3:339-587 5:588-610 7:611-665 9:666-696 10:697-723 11:724-773 13:774-808 14:809-908 17:909-983 18:984-984 21:985-1014 22:1015-1835 23:1836-1879 24:1880-1944 26:1945-1970 28:1971-2742 29:2743-5261 30:5262-5291 32:5292-5619 34:5620-5670 35:5671-5773 36:5774-6237 37:6238-6267 38:6268-6345 39:6346-6510 41:6511-7315 42:7316-7909]	1.68446e-157	357	567.417	1552	2306	755	355454	356205	0.187066	560	74.1722	560	74.1722	3	0.397351	Plus	Plus	coatomer subunit zeta-3	F:aspartic-type endopeptidase activity; P:proteolysis	EC:3.4.23	Acting on peptide bonds (peptidases)	-	-	-	-	-	-	-	-	-	-	*	0.000695	-	-	-	-	212.8	0.000542	-	-	-	-	-	-
SNP_PS900203_1.2CM	TRINITY_DN2961_c0_g1_i18	not available	len=7910 path=[0:0-338 3:339-587 5:588-610 7:611-665 9:666-696 10:697-723 11:724-773 13:774-808 14:809-908 17:909-983 18:984-984 21:985-1014 22:1015-1835 23:1836-1879 24:1880-1944 26:1945-1970 28:1971-2742 29:2743-5261 30:5262-5291 32:5292-5619 34:5620-5670 35:5671-5773 36:5774-6237 37:6238-6267 38:6268-6345 39:6346-6510 41:6511-7315 42:7316-7909]	2.01672e-117	273	434.28	456	888	433	368170	368607	0.107284	367	83.5991	367	83.5991	7	1.59453	Plus	Plus	coatomer subunit zeta-3	F:aspartic-type endopeptidase activity; P:proteolysis	EC:3.4.23	Acting on peptide bonds (peptidases)	-	-	-	-	-	-	-	-	-	-	*	0.000695	-	-	-	-	212.8	0.000542	-	-	-	-	-	-
SNP_PS900203_1.2CM	TRINITY_DN2961_c0_g1_i18	not available	len=7910 path=[0:0-338 3:339-587 5:588-610 7:611-665 9:666-696 10:697-723 11:724-773 13:774-808 14:809-908 17:909-983 18:984-984 21:985-1014 22:1015-1835 23:1836-1879 24:1880-1944 26:1945-1970 28:1971-2742 29:2743-5261 30:5262-5291 32:5292-5619 34:5620-5670 35:5671-5773 36:5774-6237 37:6238-6267 38:6268-6345 39:6346-6510 41:6511-7315 42:7316-7909]	1.4478e-93	223	355.032	905	1189	285	368527	368820	0.0706143	268	91.1565	268	91.1565	9	3.06122	Plus	Plus	coatomer subunit zeta-3	F:aspartic-type endopeptidase activity; P:proteolysis	EC:3.4.23	Acting on peptide bonds (peptidases)	-	-	-	-	-	-	-	-	-	-	*	0.000695	-	-	-	-	212.8	0.000542	-	-	-	-	-	-
SNP_PS900203_1.2CM	TRINITY_DN2961_c0_g1_i18	not available	len=7910 path=[0:0-338 3:339-587 5:588-610 7:611-665 9:666-696 10:697-723 11:724-773 13:774-808 14:809-908 17:909-983 18:984-984 21:985-1014 22:1015-1835 23:1836-1879 24:1880-1944 26:1945-1970 28:1971-2742 29:2743-5261 30:5262-5291 32:5292-5619 34:5620-5670 35:5671-5773 36:5774-6237 37:6238-6267 38:6268-6345 39:6346-6510 41:6511-7315 42:7316-7909]	2.76357e-47	126	201.29	4127	4689	563	358075	358640	0.139494	350	61.8375	350	61.8375	3	0.530035	Plus	Plus	coatomer subunit zeta-3	F:aspartic-type endopeptidase activity; P:proteolysis	EC:3.4.23	Acting on peptide bonds (peptidases)	-	-	-	-	-	-	-	-	-	-	*	0.000695	-	-	-	-	212.8	0.000542	-	-	-	-	-	-
SNP_PS900203_1.2CM	TRINITY_DN2961_c0_g1_i18	not available	len=7910 path=[0:0-338 3:339-587 5:588-610 7:611-665 9:666-696 10:697-723 11:724-773 13:774-808 14:809-908 17:909-983 18:984-984 21:985-1014 22:1015-1835 23:1836-1879 24:1880-1944 26:1945-1970 28:1971-2742 29:2743-5261 30:5262-5291 32:5292-5619 34:5620-5670 35:5671-5773 36:5774-6237 37:6238-6267 38:6268-6345 39:6346-6510 41:6511-7315 42:7316-7909]	1.70698e-32	95	152.156	3757	3365	393	29200	29592	0.0968779	244	62.0865	244	62.0865	0	0	Plus	Minus	coatomer subunit zeta-3	F:aspartic-type endopeptidase activity; P:proteolysis	EC:3.4.23	Acting on peptide bonds (peptidases)	-	-	-	-	-	-	-	-	-	-	*	0.000695	-	-	-	-	212.8	0.000542	-	-	-	-	-	-
SNP_PS900203_1.2CM	TRINITY_DN2961_c0_g1_i18	not available	len=7910 path=[0:0-338 3:339-587 5:588-610 7:611-665 9:666-696 10:697-723 11:724-773 13:774-808 14:809-908 17:909-983 18:984-984 21:985-1014 22:1015-1835 23:1836-1879 24:1880-1944 26:1945-1970 28:1971-2742 29:2743-5261 30:5262-5291 32:5292-5619 34:5620-5670 35:5671-5773 36:5774-6237 37:6238-6267 38:6268-6345 39:6346-6510 41:6511-7315 42:7316-7909]	1.53628e-31	93	148.986	4126	4669	544	70687	71233	0.134787	324	59.2322	324	59.2322	3	0.548446	Plus	Plus	coatomer subunit zeta-3	F:aspartic-type endopeptidase activity; P:proteolysis	EC:3.4.23	Acting on peptide bonds (peptidases)	-	-	-	-	-	-	-	-	-	-	*	0.000695	-	-	-	-	212.8	0.000542	-	-	-	-	-	-
SNP_PS900203_1.2CM	TRINITY_DN2961_c0_g1_i18	not available	len=7910 path=[0:0-338 3:339-587 5:588-610 7:611-665 9:666-696 10:697-723 11:724-773 13:774-808 14:809-908 17:909-983 18:984-984 21:985-1014 22:1015-1835 23:1836-1879 24:1880-1944 26:1945-1970 28:1971-2742 29:2743-5261 30:5262-5291 32:5292-5619 34:5620-5670 35:5671-5773 36:5774-6237 37:6238-6267 38:6268-6345 39:6346-6510 41:6511-7315 42:7316-7909]	3.73317e-29	88	141.062	130	1	130	225802	225930	0.0317145	112	86.1538	112	86.1538	1	0.769231	Plus	Minus	coatomer subunit zeta-3	F:aspartic-type endopeptidase activity; P:proteolysis	EC:3.4.23	Acting on peptide bonds (peptidases)	-	-	-	-	-	-	-	-	-	-	*	0.000695	-	-	-	-	212.8	0.000542	-	-	-	-	-	-
SNP_PS900203_1.2CM	TRINITY_DN2961_c0_g1_i18	not available	len=7910 path=[0:0-338 3:339-587 5:588-610 7:611-665 9:666-696 10:697-723 11:724-773 13:774-808 14:809-908 17:909-983 18:984-984 21:985-1014 22:1015-1835 23:1836-1879 24:1880-1944 26:1945-1970 28:1971-2742 29:2743-5261 30:5262-5291 32:5292-5619 34:5620-5670 35:5671-5773 36:5774-6237 37:6238-6267 38:6268-6345 39:6346-6510 41:6511-7315 42:7316-7909]	3.02387e-27	84	134.722	3768	3365	404	387965	388368	0.0996033	244	60.396	244	60.396	0	0	Plus	Minus	coatomer subunit zeta-3	F:aspartic-type endopeptidase activity; P:proteolysis	EC:3.4.23	Acting on peptide bonds (peptidases)	-	-	-	-	-	-	-	-	-	-	*	0.000695	-	-	-	-	212.8	0.000542	-	-	-	-	-	-
SNP_PS900203_1.2CM	TRINITY_DN2961_c0_g1_i18	not available	len=7910 path=[0:0-338 3:339-587 5:588-610 7:611-665 9:666-696 10:697-723 11:724-773 13:774-808 14:809-908 17:909-983 18:984-984 21:985-1014 22:1015-1835 23:1836-1879 24:1880-1944 26:1945-1970 28:1971-2742 29:2743-5261 30:5262-5291 32:5292-5619 34:5620-5670 35:5671-5773 36:5774-6237 37:6238-6267 38:6268-6345 39:6346-6510 41:6511-7315 42:7316-7909]	6.61319e-24	77	123.627	3781	3365	417	55732	56148	0.102824	247	59.2326	247	59.2326	0	0	Plus	Minus	coatomer subunit zeta-3	F:aspartic-type endopeptidase activity; P:proteolysis	EC:3.4.23	Acting on peptide bonds (peptidases)	-	-	-	-	-	-	-	-	-	-	*	0.000695	-	-	-	-	212.8	0.000542	-	-	-	-	-	-
SNP_PS900203_1.2CM	TRINITY_DN2961_c0_g1_i18	not available	len=7910 path=[0:0-338 3:339-587 5:588-610 7:611-665 9:666-696 10:697-723 11:724-773 13:774-808 14:809-908 17:909-983 18:984-984 21:985-1014 22:1015-1835 23:1836-1879 24:1880-1944 26:1945-1970 28:1971-2742 29:2743-5261 30:5262-5291 32:5292-5619 34:5620-5670 35:5671-5773 36:5774-6237 37:6238-6267 38:6268-6345 39:6346-6510 41:6511-7315 42:7316-7909]	1.44631e-20	70	112.532	3382	3757	376	264786	265161	0.0931613	223	59.3085	223	59.3085	0	0	Plus	Plus	coatomer subunit zeta-3	F:aspartic-type endopeptidase activity; P:proteolysis	EC:3.4.23	Acting on peptide bonds (peptidases)	-	-	-	-	-	-	-	-	-	-	*	0.000695	-	-	-	-	212.8	0.000542	-	-	-	-	-	-
SNP_PS900203_1.2CM	TRINITY_DN2961_c0_g1_i18	not available	len=7910 path=[0:0-338 3:339-587 5:588-610 7:611-665 9:666-696 10:697-723 11:724-773 13:774-808 14:809-908 17:909-983 18:984-984 21:985-1014 22:1015-1835 23:1836-1879 24:1880-1944 26:1945-1970 28:1971-2742 29:2743-5261 30:5262-5291 32:5292-5619 34:5620-5670 35:5671-5773 36:5774-6237 37:6238-6267 38:6268-6345 39:6346-6510 41:6511-7315 42:7316-7909]	1.30167e-19	68	109.362	3781	3382	400	347699	348098	0.0986122	234	58.5	234	58.5	0	0	Plus	Minus	coatomer subunit zeta-3	F:aspartic-type endopeptidase activity; P:proteolysis	EC:3.4.23	Acting on peptide bonds (peptidases)	-	-	-	-	-	-	-	-	-	-	*	0.000695	-	-	-	-	212.8	0.000542	-	-	-	-	-	-
SNP_PS900203_1.2CM	TRINITY_DN2961_c0_g1_i18	not available	len=7910 path=[0:0-338 3:339-587 5:588-610 7:611-665 9:666-696 10:697-723 11:724-773 13:774-808 14:809-908 17:909-983 18:984-984 21:985-1014 22:1015-1835 23:1836-1879 24:1880-1944 26:1945-1970 28:1971-2742 29:2743-5261 30:5262-5291 32:5292-5619 34:5620-5670 35:5671-5773 36:5774-6237 37:6238-6267 38:6268-6345 39:6346-6510 41:6511-7315 42:7316-7909]	1.17151e-18	66	106.192	2969	3894	926	341029	341973	0.229435	633	65.8004	633	65.8004	53	5.50936	Plus	Plus	coatomer subunit zeta-3	F:aspartic-type endopeptidase activity; P:proteolysis	EC:3.4.23	Acting on peptide bonds (peptidases)	-	-	-	-	-	-	-	-	-	-	*	0.000695	-	-	-	-	212.8	0.000542	-	-	-	-	-	-
SNP_PS900203_1.2CM	TRINITY_DN2961_c0_g1_i18	not available	len=7910 path=[0:0-338 3:339-587 5:588-610 7:611-665 9:666-696 10:697-723 11:724-773 13:774-808 14:809-908 17:909-983 18:984-984 21:985-1014 22:1015-1835 23:1836-1879 24:1880-1944 26:1945-1970 28:1971-2742 29:2743-5261 30:5262-5291 32:5292-5619 34:5620-5670 35:5671-5773 36:5774-6237 37:6238-6267 38:6268-6345 39:6346-6510 41:6511-7315 42:7316-7909]	9.48921e-17	62	99.8526	900	985	86	67290	67375	0.0213082	74	86.0465	74	86.0465	0	0	Plus	Plus	coatomer subunit zeta-3	F:aspartic-type endopeptidase activity; P:proteolysis	EC:3.4.23	Acting on peptide bonds (peptidases)	-	-	-	-	-	-	-	-	-	-	*	0.000695	-	-	-	-	212.8	0.000542	-	-	-	-	-	-
SNP_PS900203_1.2CM	TRINITY_DN2961_c0_g1_i18	not available	len=7910 path=[0:0-338 3:339-587 5:588-610 7:611-665 9:666-696 10:697-723 11:724-773 13:774-808 14:809-908 17:909-983 18:984-984 21:985-1014 22:1015-1835 23:1836-1879 24:1880-1944 26:1945-1970 28:1971-2742 29:2743-5261 30:5262-5291 32:5292-5619 34:5620-5670 35:5671-5773 36:5774-6237 37:6238-6267 38:6268-6345 39:6346-6510 41:6511-7315 42:7316-7909]	5.60328e-12	52	84.003	2019	1612	408	390077	390481	0.100594	234	57.3529	234	57.3529	3	0.735294	Plus	Minus	coatomer subunit zeta-3	F:aspartic-type endopeptidase activity; P:proteolysis	EC:3.4.23	Acting on peptide bonds (peptidases)	-	-	-	-	-	-	-	-	-	-	*	0.000695	-	-	-	-	212.8	0.000542	-	-	-	-	-	-
SNP_PS900203_1.2CM	TRINITY_DN2961_c0_g1_i18	not available	len=7910 path=[0:0-338 3:339-587 5:588-610 7:611-665 9:666-696 10:697-723 11:724-773 13:774-808 14:809-908 17:909-983 18:984-984 21:985-1014 22:1015-1835 23:1836-1879 24:1880-1944 26:1945-1970 28:1971-2742 29:2743-5261 30:5262-5291 32:5292-5619 34:5620-5670 35:5671-5773 36:5774-6237 37:6238-6267 38:6268-6345 39:6346-6510 41:6511-7315 42:7316-7909]	1.10289e-07	43	69.7384	4	211	208	66535	66740	0.051536	153	71.4953	153	71.4953	14	6.54206	Plus	Plus	coatomer subunit zeta-3	F:aspartic-type endopeptidase activity; P:proteolysis	EC:3.4.23	Acting on peptide bonds (peptidases)	-	-	-	-	-	-	-	-	-	-	*	0.000695	-	-	-	-	212.8	0.000542	-	-	-	-	-	-
SNP_PS900203_1.2CM	TRINITY_DN2961_c0_g1_i18	not available	len=7910 path=[0:0-338 3:339-587 5:588-610 7:611-665 9:666-696 10:697-723 11:724-773 13:774-808 14:809-908 17:909-983 18:984-984 21:985-1014 22:1015-1835 23:1836-1879 24:1880-1944 26:1945-1970 28:1971-2742 29:2743-5261 30:5262-5291 32:5292-5619 34:5620-5670 35:5671-5773 36:5774-6237 37:6238-6267 38:6268-6345 39:6346-6510 41:6511-7315 42:7316-7909]	0.00217083	34	55.4737	4298	4371	74	265678	265751	0.0183349	54	72.973	54	72.973	0	0	Plus	Plus	coatomer subunit zeta-3	F:aspartic-type endopeptidase activity; P:proteolysis	EC:3.4.23	Acting on peptide bonds (peptidases)	-	-	-	-	-	-	-	-	-	-	*	0.000695	-	-	-	-	212.8	0.000542	-	-	-	-	-	-
SNP_PS900203_1.2CM	TRINITY_DN2961_c0_g1_i18	not available	len=7910 path=[0:0-338 3:339-587 5:588-610 7:611-665 9:666-696 10:697-723 11:724-773 13:774-808 14:809-908 17:909-983 18:984-984 21:985-1014 22:1015-1835 23:1836-1879 24:1880-1944 26:1945-1970 28:1971-2742 29:2743-5261 30:5262-5291 32:5292-5619 34:5620-5670 35:5671-5773 36:5774-6237 37:6238-6267 38:6268-6345 39:6346-6510 41:6511-7315 42:7316-7909]	0.0586123	31	50.7188	1376	1306	71	390717	390787	0.0170961	51	71.831	51	71.831	0	0	Plus	Minus	coatomer subunit zeta-3	F:aspartic-type endopeptidase activity; P:proteolysis	EC:3.4.23	Acting on peptide bonds (peptidases)	-	-	-	-	-	-	-	-	-	-	*	0.000695	-	-	-	-	212.8	0.000542	-	-	-	-	-	-
SNP_PS900203_1.2CM	TRINITY_DN2961_c0_g1_i18	not available	len=7910 path=[0:0-338 3:339-587 5:588-610 7:611-665 9:666-696 10:697-723 11:724-773 13:774-808 14:809-908 17:909-983 18:984-984 21:985-1014 22:1015-1835 23:1836-1879 24:1880-1944 26:1945-1970 28:1971-2742 29:2743-5261 30:5262-5291 32:5292-5619 34:5620-5670 35:5671-5773 36:5774-6237 37:6238-6267 38:6268-6345 39:6346-6510 41:6511-7315 42:7316-7909]	0.527511	29	47.5489	1808	1611	198	6349	6549	0.0485628	119	59.204	119	59.204	3	1.49254	Plus	Minus	coatomer subunit zeta-3	F:aspartic-type endopeptidase activity; P:proteolysis	EC:3.4.23	Acting on peptide bonds (peptidases)	-	-	-	-	-	-	-	-	-	-	*	0.000695	-	-	-	-	212.8	0.000542	-	-	-	-	-	-
SNP_PS900203_1.2CM	TRINITY_DN2961_c0_g1_i18	not available	len=7910 path=[0:0-338 3:339-587 5:588-610 7:611-665 9:666-696 10:697-723 11:724-773 13:774-808 14:809-908 17:909-983 18:984-984 21:985-1014 22:1015-1835 23:1836-1879 24:1880-1944 26:1945-1970 28:1971-2742 29:2743-5261 30:5262-5291 32:5292-5619 34:5620-5670 35:5671-5773 36:5774-6237 37:6238-6267 38:6268-6345 39:6346-6510 41:6511-7315 42:7316-7909]	4.7476	27	44.379	1808	1611	198	31794	31994	0.0485628	118	58.7065	118	58.7065	3	1.49254	Plus	Minus	coatomer subunit zeta-3	F:aspartic-type endopeptidase activity; P:proteolysis	EC:3.4.23	Acting on peptide bonds (peptidases)	-	-	-	-	-	-	-	-	-	-	*	0.000695	-	-	-	-	212.8	0.000542	-	-	-	-	-	-
SNP_PS900203_1.2CM	TRINITY_DN2961_c0_g1_i18	not available	len=7910 path=[0:0-338 3:339-587 5:588-610 7:611-665 9:666-696 10:697-723 11:724-773 13:774-808 14:809-908 17:909-983 18:984-984 21:985-1014 22:1015-1835 23:1836-1879 24:1880-1944 26:1945-1970 28:1971-2742 29:2743-5261 30:5262-5291 32:5292-5619 34:5620-5670 35:5671-5773 36:5774-6237 37:6238-6267 38:6268-6345 39:6346-6510 41:6511-7315 42:7316-7909]	4.7476	27	44.379	1796	1613	184	350148	350334	0.045094	111	59.3583	111	59.3583	3	1.60428	Plus	Minus	coatomer subunit zeta-3	F:aspartic-type endopeptidase activity; P:proteolysis	EC:3.4.23	Acting on peptide bonds (peptidases)	-	-	-	-	-	-	-	-	-	-	*	0.000695	-	-	-	-	212.8	0.000542	-	-	-	-	-	-
SNP_PS900203_1.2CM	TRINITY_DN2961_c0_g1_i18	not available	len=7910 path=[0:0-338 3:339-587 5:588-610 7:611-665 9:666-696 10:697-723 11:724-773 13:774-808 14:809-908 17:909-983 18:984-984 21:985-1014 22:1015-1835 23:1836-1879 24:1880-1944 26:1945-1970 28:1971-2742 29:2743-5261 30:5262-5291 32:5292-5619 34:5620-5670 35:5671-5773 36:5774-6237 37:6238-6267 38:6268-6345 39:6346-6510 41:6511-7315 42:7316-7909]	4.7476	27	44.379	1744	1841	98	339722	339816	0.0242814	73	73.7374	73	73.7374	5	5.05051	Plus	Plus	coatomer subunit zeta-3	F:aspartic-type endopeptidase activity; P:proteolysis	EC:3.4.23	Acting on peptide bonds (peptidases)	-	-	-	-	-	-	-	-	-	-	*	0.000695	-	-	-	-	212.8	0.000542	-	-	-	-	-	-
SNP_PS900203_1.2CM	TRINITY_DN2961_c0_g1_i9	not available	len=6342 path=[0:0-338 3:339-587 5:588-610 7:611-665 9:666-696 10:697-723 11:724-773 13:774-808 14:809-908 17:909-983 18:984-984 21:985-1014 22:1015-1835 23:1836-1879 24:1880-1944 26:1945-1970 28:1971-2742 29:2743-5261 31:5262-5300 32:5301-5628 33:5629-5644 35:5645-5747 42:5748-6341]	0	2293	3635.9	1088	4688	3601	368825	372493	0.892218	3049	83.079	3049	83.079	70	1.90736	Plus	Plus	coatomer subunit zeta-3	F:aspartic-type endopeptidase activity; P:proteolysis	EC:3.4.23	Acting on peptide bonds (peptidases)	-	-	-	-	-	-	-	-	-	-	-	-	-	-	-	-	-	-	-	-	-	-	-	-
SNP_PS900203_1.2CM	TRINITY_DN2961_c0_g1_i9	not available	len=6342 path=[0:0-338 3:339-587 5:588-610 7:611-665 9:666-696 10:697-723 11:724-773 13:774-808 14:809-908 17:909-983 18:984-984 21:985-1014 22:1015-1835 23:1836-1879 24:1880-1944 26:1945-1970 28:1971-2742 29:2743-5261 31:5262-5300 32:5301-5628 33:5629-5644 35:5645-5747 42:5748-6341]	0	736	1168.12	287	2306	2020	66771	68768	0.500494	1460	71.7797	1460	71.7797	50	2.45821	Plus	Plus	coatomer subunit zeta-3	F:aspartic-type endopeptidase activity; P:proteolysis	EC:3.4.23	Acting on peptide bonds (peptidases)	-	-	-	-	-	-	-	-	-	-	-	-	-	-	-	-	-	-	-	-	-	-	-	-
SNP_PS900203_1.2CM	TRINITY_DN2961_c0_g1_i9	not available	len=6342 path=[0:0-338 3:339-587 5:588-610 7:611-665 9:666-696 10:697-723 11:724-773 13:774-808 14:809-908 17:909-983 18:984-984 21:985-1014 22:1015-1835 23:1836-1879 24:1880-1944 26:1945-1970 28:1971-2742 29:2743-5261 31:5262-5300 32:5301-5628 33:5629-5644 35:5645-5747 42:5748-6341]	0	525	833.69	2718	3896	1179	356678	357841	0.29212	872	73.961	872	73.961	15	1.27226	Plus	Plus	coatomer subunit zeta-3	F:aspartic-type endopeptidase activity; P:proteolysis	EC:3.4.23	Acting on peptide bonds (peptidases)	-	-	-	-	-	-	-	-	-	-	-	-	-	-	-	-	-	-	-	-	-	-	-	-
SNP_PS900203_1.2CM	TRINITY_DN2961_c0_g1_i9	not available	len=6342 path=[0:0-338 3:339-587 5:588-610 7:611-665 9:666-696 10:697-723 11:724-773 13:774-808 14:809-908 17:909-983 18:984-984 21:985-1014 22:1015-1835 23:1836-1879 24:1880-1944 26:1945-1970 28:1971-2742 29:2743-5261 31:5262-5300 32:5301-5628 33:5629-5644 35:5645-5747 42:5748-6341]	0	498	790.896	2820	3897	1078	69336	70410	0.267095	792	73.4694	792	73.4694	3	0.278293	Plus	Plus	coatomer subunit zeta-3	F:aspartic-type endopeptidase activity; P:proteolysis	EC:3.4.23	Acting on peptide bonds (peptidases)	-	-	-	-	-	-	-	-	-	-	-	-	-	-	-	-	-	-	-	-	-	-	-	-
SNP_PS900203_1.2CM	TRINITY_DN2961_c0_g1_i9	not available	len=6342 path=[0:0-338 3:339-587 5:588-610 7:611-665 9:666-696 10:697-723 11:724-773 13:774-808 14:809-908 17:909-983 18:984-984 21:985-1014 22:1015-1835 23:1836-1879 24:1880-1944 26:1945-1970 28:1971-2742 29:2743-5261 31:5262-5300 32:5301-5628 33:5629-5644 35:5645-5747 42:5748-6341]	0	442	702.138	1	553	553	367614	368165	0.137017	520	93.5252	520	93.5252	7	1.25899	Plus	Plus	coatomer subunit zeta-3	F:aspartic-type endopeptidase activity; P:proteolysis	EC:3.4.23	Acting on peptide bonds (peptidases)	-	-	-	-	-	-	-	-	-	-	-	-	-	-	-	-	-	-	-	-	-	-	-	-
SNP_PS900203_1.2CM	TRINITY_DN2961_c0_g1_i9	not available	len=6342 path=[0:0-338 3:339-587 5:588-610 7:611-665 9:666-696 10:697-723 11:724-773 13:774-808 14:809-908 17:909-983 18:984-984 21:985-1014 22:1015-1835 23:1836-1879 24:1880-1944 26:1945-1970 28:1971-2742 29:2743-5261 31:5262-5300 32:5301-5628 33:5629-5644 35:5645-5747 42:5748-6341]	1.68446e-157	357	567.417	1552	2306	755	355454	356205	0.187066	560	74.1722	560	74.1722	3	0.397351	Plus	Plus	coatomer subunit zeta-3	F:aspartic-type endopeptidase activity; P:proteolysis	EC:3.4.23	Acting on peptide bonds (peptidases)	-	-	-	-	-	-	-	-	-	-	-	-	-	-	-	-	-	-	-	-	-	-	-	-
SNP_PS900203_1.2CM	TRINITY_DN2961_c0_g1_i9	not available	len=6342 path=[0:0-338 3:339-587 5:588-610 7:611-665 9:666-696 10:697-723 11:724-773 13:774-808 14:809-908 17:909-983 18:984-984 21:985-1014 22:1015-1835 23:1836-1879 24:1880-1944 26:1945-1970 28:1971-2742 29:2743-5261 31:5262-5300 32:5301-5628 33:5629-5644 35:5645-5747 42:5748-6341]	2.01672e-117	273	434.28	456	888	433	368170	368607	0.107284	367	83.5991	367	83.5991	7	1.59453	Plus	Plus	coatomer subunit zeta-3	F:aspartic-type endopeptidase activity; P:proteolysis	EC:3.4.23	Acting on peptide bonds (peptidases)	-	-	-	-	-	-	-	-	-	-	-	-	-	-	-	-	-	-	-	-	-	-	-	-
SNP_PS900203_1.2CM	TRINITY_DN2961_c0_g1_i9	not available	len=6342 path=[0:0-338 3:339-587 5:588-610 7:611-665 9:666-696 10:697-723 11:724-773 13:774-808 14:809-908 17:909-983 18:984-984 21:985-1014 22:1015-1835 23:1836-1879 24:1880-1944 26:1945-1970 28:1971-2742 29:2743-5261 31:5262-5300 32:5301-5628 33:5629-5644 35:5645-5747 42:5748-6341]	1.4478e-93	223	355.032	905	1189	285	368527	368820	0.0706143	268	91.1565	268	91.1565	9	3.06122	Plus	Plus	coatomer subunit zeta-3	F:aspartic-type endopeptidase activity; P:proteolysis	EC:3.4.23	Acting on peptide bonds (peptidases)	-	-	-	-	-	-	-	-	-	-	-	-	-	-	-	-	-	-	-	-	-	-	-	-
SNP_PS900203_1.2CM	TRINITY_DN2961_c0_g1_i9	not available	len=6342 path=[0:0-338 3:339-587 5:588-610 7:611-665 9:666-696 10:697-723 11:724-773 13:774-808 14:809-908 17:909-983 18:984-984 21:985-1014 22:1015-1835 23:1836-1879 24:1880-1944 26:1945-1970 28:1971-2742 29:2743-5261 31:5262-5300 32:5301-5628 33:5629-5644 35:5645-5747 42:5748-6341]	2.76357e-47	126	201.29	4127	4689	563	358075	358640	0.139494	350	61.8375	350	61.8375	3	0.530035	Plus	Plus	coatomer subunit zeta-3	F:aspartic-type endopeptidase activity; P:proteolysis	EC:3.4.23	Acting on peptide bonds (peptidases)	-	-	-	-	-	-	-	-	-	-	-	-	-	-	-	-	-	-	-	-	-	-	-	-
SNP_PS900203_1.2CM	TRINITY_DN2961_c0_g1_i9	not available	len=6342 path=[0:0-338 3:339-587 5:588-610 7:611-665 9:666-696 10:697-723 11:724-773 13:774-808 14:809-908 17:909-983 18:984-984 21:985-1014 22:1015-1835 23:1836-1879 24:1880-1944 26:1945-1970 28:1971-2742 29:2743-5261 31:5262-5300 32:5301-5628 33:5629-5644 35:5645-5747 42:5748-6341]	1.70698e-32	95	152.156	3757	3365	393	29200	29592	0.0968779	244	62.0865	244	62.0865	0	0	Plus	Minus	coatomer subunit zeta-3	F:aspartic-type endopeptidase activity; P:proteolysis	EC:3.4.23	Acting on peptide bonds (peptidases)	-	-	-	-	-	-	-	-	-	-	-	-	-	-	-	-	-	-	-	-	-	-	-	-
SNP_PS900203_1.2CM	TRINITY_DN2961_c0_g1_i9	not available	len=6342 path=[0:0-338 3:339-587 5:588-610 7:611-665 9:666-696 10:697-723 11:724-773 13:774-808 14:809-908 17:909-983 18:984-984 21:985-1014 22:1015-1835 23:1836-1879 24:1880-1944 26:1945-1970 28:1971-2742 29:2743-5261 31:5262-5300 32:5301-5628 33:5629-5644 35:5645-5747 42:5748-6341]	1.53628e-31	93	148.986	4126	4669	544	70687	71233	0.134787	324	59.2322	324	59.2322	3	0.548446	Plus	Plus	coatomer subunit zeta-3	F:aspartic-type endopeptidase activity; P:proteolysis	EC:3.4.23	Acting on peptide bonds (peptidases)	-	-	-	-	-	-	-	-	-	-	-	-	-	-	-	-	-	-	-	-	-	-	-	-
SNP_PS900203_1.2CM	TRINITY_DN2961_c0_g1_i9	not available	len=6342 path=[0:0-338 3:339-587 5:588-610 7:611-665 9:666-696 10:697-723 11:724-773 13:774-808 14:809-908 17:909-983 18:984-984 21:985-1014 22:1015-1835 23:1836-1879 24:1880-1944 26:1945-1970 28:1971-2742 29:2743-5261 31:5262-5300 32:5301-5628 33:5629-5644 35:5645-5747 42:5748-6341]	3.73317e-29	88	141.062	130	1	130	225802	225930	0.0317145	112	86.1538	112	86.1538	1	0.769231	Plus	Minus	coatomer subunit zeta-3	F:aspartic-type endopeptidase activity; P:proteolysis	EC:3.4.23	Acting on peptide bonds (peptidases)	-	-	-	-	-	-	-	-	-	-	-	-	-	-	-	-	-	-	-	-	-	-	-	-
SNP_PS900203_1.2CM	TRINITY_DN2961_c0_g1_i9	not available	len=6342 path=[0:0-338 3:339-587 5:588-610 7:611-665 9:666-696 10:697-723 11:724-773 13:774-808 14:809-908 17:909-983 18:984-984 21:985-1014 22:1015-1835 23:1836-1879 24:1880-1944 26:1945-1970 28:1971-2742 29:2743-5261 31:5262-5300 32:5301-5628 33:5629-5644 35:5645-5747 42:5748-6341]	3.02387e-27	84	134.722	3768	3365	404	387965	388368	0.0996033	244	60.396	244	60.396	0	0	Plus	Minus	coatomer subunit zeta-3	F:aspartic-type endopeptidase activity; P:proteolysis	EC:3.4.23	Acting on peptide bonds (peptidases)	-	-	-	-	-	-	-	-	-	-	-	-	-	-	-	-	-	-	-	-	-	-	-	-
SNP_PS900203_1.2CM	TRINITY_DN2961_c0_g1_i9	not available	len=6342 path=[0:0-338 3:339-587 5:588-610 7:611-665 9:666-696 10:697-723 11:724-773 13:774-808 14:809-908 17:909-983 18:984-984 21:985-1014 22:1015-1835 23:1836-1879 24:1880-1944 26:1945-1970 28:1971-2742 29:2743-5261 31:5262-5300 32:5301-5628 33:5629-5644 35:5645-5747 42:5748-6341]	6.61319e-24	77	123.627	3781	3365	417	55732	56148	0.102824	247	59.2326	247	59.2326	0	0	Plus	Minus	coatomer subunit zeta-3	F:aspartic-type endopeptidase activity; P:proteolysis	EC:3.4.23	Acting on peptide bonds (peptidases)	-	-	-	-	-	-	-	-	-	-	-	-	-	-	-	-	-	-	-	-	-	-	-	-
SNP_PS900203_1.2CM	TRINITY_DN2961_c0_g1_i9	not available	len=6342 path=[0:0-338 3:339-587 5:588-610 7:611-665 9:666-696 10:697-723 11:724-773 13:774-808 14:809-908 17:909-983 18:984-984 21:985-1014 22:1015-1835 23:1836-1879 24:1880-1944 26:1945-1970 28:1971-2742 29:2743-5261 31:5262-5300 32:5301-5628 33:5629-5644 35:5645-5747 42:5748-6341]	1.44631e-20	70	112.532	3382	3757	376	264786	265161	0.0931613	223	59.3085	223	59.3085	0	0	Plus	Plus	coatomer subunit zeta-3	F:aspartic-type endopeptidase activity; P:proteolysis	EC:3.4.23	Acting on peptide bonds (peptidases)	-	-	-	-	-	-	-	-	-	-	-	-	-	-	-	-	-	-	-	-	-	-	-	-
SNP_PS900203_1.2CM	TRINITY_DN2961_c0_g1_i9	not available	len=6342 path=[0:0-338 3:339-587 5:588-610 7:611-665 9:666-696 10:697-723 11:724-773 13:774-808 14:809-908 17:909-983 18:984-984 21:985-1014 22:1015-1835 23:1836-1879 24:1880-1944 26:1945-1970 28:1971-2742 29:2743-5261 31:5262-5300 32:5301-5628 33:5629-5644 35:5645-5747 42:5748-6341]	1.30167e-19	68	109.362	3781	3382	400	347699	348098	0.0986122	234	58.5	234	58.5	0	0	Plus	Minus	coatomer subunit zeta-3	F:aspartic-type endopeptidase activity; P:proteolysis	EC:3.4.23	Acting on peptide bonds (peptidases)	-	-	-	-	-	-	-	-	-	-	-	-	-	-	-	-	-	-	-	-	-	-	-	-
SNP_PS900203_1.2CM	TRINITY_DN2961_c0_g1_i9	not available	len=6342 path=[0:0-338 3:339-587 5:588-610 7:611-665 9:666-696 10:697-723 11:724-773 13:774-808 14:809-908 17:909-983 18:984-984 21:985-1014 22:1015-1835 23:1836-1879 24:1880-1944 26:1945-1970 28:1971-2742 29:2743-5261 31:5262-5300 32:5301-5628 33:5629-5644 35:5645-5747 42:5748-6341]	1.17151e-18	66	106.192	2969	3894	926	341029	341973	0.229435	633	65.8004	633	65.8004	53	5.50936	Plus	Plus	coatomer subunit zeta-3	F:aspartic-type endopeptidase activity; P:proteolysis	EC:3.4.23	Acting on peptide bonds (peptidases)	-	-	-	-	-	-	-	-	-	-	-	-	-	-	-	-	-	-	-	-	-	-	-	-
SNP_PS900203_1.2CM	TRINITY_DN2961_c0_g1_i9	not available	len=6342 path=[0:0-338 3:339-587 5:588-610 7:611-665 9:666-696 10:697-723 11:724-773 13:774-808 14:809-908 17:909-983 18:984-984 21:985-1014 22:1015-1835 23:1836-1879 24:1880-1944 26:1945-1970 28:1971-2742 29:2743-5261 31:5262-5300 32:5301-5628 33:5629-5644 35:5645-5747 42:5748-6341]	9.48921e-17	62	99.8526	900	985	86	67290	67375	0.0213082	74	86.0465	74	86.0465	0	0	Plus	Plus	coatomer subunit zeta-3	F:aspartic-type endopeptidase activity; P:proteolysis	EC:3.4.23	Acting on peptide bonds (peptidases)	-	-	-	-	-	-	-	-	-	-	-	-	-	-	-	-	-	-	-	-	-	-	-	-
SNP_PS900203_1.2CM	TRINITY_DN2961_c0_g1_i9	not available	len=6342 path=[0:0-338 3:339-587 5:588-610 7:611-665 9:666-696 10:697-723 11:724-773 13:774-808 14:809-908 17:909-983 18:984-984 21:985-1014 22:1015-1835 23:1836-1879 24:1880-1944 26:1945-1970 28:1971-2742 29:2743-5261 31:5262-5300 32:5301-5628 33:5629-5644 35:5645-5747 42:5748-6341]	5.60328e-12	52	84.003	2019	1612	408	390077	390481	0.100594	234	57.3529	234	57.3529	3	0.735294	Plus	Minus	coatomer subunit zeta-3	F:aspartic-type endopeptidase activity; P:proteolysis	EC:3.4.23	Acting on peptide bonds (peptidases)	-	-	-	-	-	-	-	-	-	-	-	-	-	-	-	-	-	-	-	-	-	-	-	-
SNP_PS900203_1.2CM	TRINITY_DN2961_c0_g1_i9	not available	len=6342 path=[0:0-338 3:339-587 5:588-610 7:611-665 9:666-696 10:697-723 11:724-773 13:774-808 14:809-908 17:909-983 18:984-984 21:985-1014 22:1015-1835 23:1836-1879 24:1880-1944 26:1945-1970 28:1971-2742 29:2743-5261 31:5262-5300 32:5301-5628 33:5629-5644 35:5645-5747 42:5748-6341]	1.10289e-07	43	69.7384	4	211	208	66535	66740	0.051536	153	71.4953	153	71.4953	14	6.54206	Plus	Plus	coatomer subunit zeta-3	F:aspartic-type endopeptidase activity; P:proteolysis	EC:3.4.23	Acting on peptide bonds (peptidases)	-	-	-	-	-	-	-	-	-	-	-	-	-	-	-	-	-	-	-	-	-	-	-	-
SNP_PS900203_1.2CM	TRINITY_DN2961_c0_g1_i9	not available	len=6342 path=[0:0-338 3:339-587 5:588-610 7:611-665 9:666-696 10:697-723 11:724-773 13:774-808 14:809-908 17:909-983 18:984-984 21:985-1014 22:1015-1835 23:1836-1879 24:1880-1944 26:1945-1970 28:1971-2742 29:2743-5261 31:5262-5300 32:5301-5628 33:5629-5644 35:5645-5747 42:5748-6341]	0.00217083	34	55.4737	4298	4371	74	265678	265751	0.0183349	54	72.973	54	72.973	0	0	Plus	Plus	coatomer subunit zeta-3	F:aspartic-type endopeptidase activity; P:proteolysis	EC:3.4.23	Acting on peptide bonds (peptidases)	-	-	-	-	-	-	-	-	-	-	-	-	-	-	-	-	-	-	-	-	-	-	-	-
SNP_PS900203_1.2CM	TRINITY_DN2961_c0_g1_i9	not available	len=6342 path=[0:0-338 3:339-587 5:588-610 7:611-665 9:666-696 10:697-723 11:724-773 13:774-808 14:809-908 17:909-983 18:984-984 21:985-1014 22:1015-1835 23:1836-1879 24:1880-1944 26:1945-1970 28:1971-2742 29:2743-5261 31:5262-5300 32:5301-5628 33:5629-5644 35:5645-5747 42:5748-6341]	0.0586123	31	50.7188	1376	1306	71	390717	390787	0.0170961	51	71.831	51	71.831	0	0	Plus	Minus	coatomer subunit zeta-3	F:aspartic-type endopeptidase activity; P:proteolysis	EC:3.4.23	Acting on peptide bonds (peptidases)	-	-	-	-	-	-	-	-	-	-	-	-	-	-	-	-	-	-	-	-	-	-	-	-
SNP_PS900203_1.2CM	TRINITY_DN2961_c0_g1_i9	not available	len=6342 path=[0:0-338 3:339-587 5:588-610 7:611-665 9:666-696 10:697-723 11:724-773 13:774-808 14:809-908 17:909-983 18:984-984 21:985-1014 22:1015-1835 23:1836-1879 24:1880-1944 26:1945-1970 28:1971-2742 29:2743-5261 31:5262-5300 32:5301-5628 33:5629-5644 35:5645-5747 42:5748-6341]	0.527511	29	47.5489	1808	1611	198	6349	6549	0.0485628	119	59.204	119	59.204	3	1.49254	Plus	Minus	coatomer subunit zeta-3	F:aspartic-type endopeptidase activity; P:proteolysis	EC:3.4.23	Acting on peptide bonds (peptidases)	-	-	-	-	-	-	-	-	-	-	-	-	-	-	-	-	-	-	-	-	-	-	-	-
SNP_PS900203_1.2CM	TRINITY_DN2961_c0_g1_i9	not available	len=6342 path=[0:0-338 3:339-587 5:588-610 7:611-665 9:666-696 10:697-723 11:724-773 13:774-808 14:809-908 17:909-983 18:984-984 21:985-1014 22:1015-1835 23:1836-1879 24:1880-1944 26:1945-1970 28:1971-2742 29:2743-5261 31:5262-5300 32:5301-5628 33:5629-5644 35:5645-5747 42:5748-6341]	4.7476	27	44.379	1808	1611	198	31794	31994	0.0485628	118	58.7065	118	58.7065	3	1.49254	Plus	Minus	coatomer subunit zeta-3	F:aspartic-type endopeptidase activity; P:proteolysis	EC:3.4.23	Acting on peptide bonds (peptidases)	-	-	-	-	-	-	-	-	-	-	-	-	-	-	-	-	-	-	-	-	-	-	-	-
SNP_PS900203_1.2CM	TRINITY_DN2961_c0_g1_i9	not available	len=6342 path=[0:0-338 3:339-587 5:588-610 7:611-665 9:666-696 10:697-723 11:724-773 13:774-808 14:809-908 17:909-983 18:984-984 21:985-1014 22:1015-1835 23:1836-1879 24:1880-1944 26:1945-1970 28:1971-2742 29:2743-5261 31:5262-5300 32:5301-5628 33:5629-5644 35:5645-5747 42:5748-6341]	4.7476	27	44.379	1796	1613	184	350148	350334	0.045094	111	59.3583	111	59.3583	3	1.60428	Plus	Minus	coatomer subunit zeta-3	F:aspartic-type endopeptidase activity; P:proteolysis	EC:3.4.23	Acting on peptide bonds (peptidases)	-	-	-	-	-	-	-	-	-	-	-	-	-	-	-	-	-	-	-	-	-	-	-	-
SNP_PS900203_1.2CM	TRINITY_DN2961_c0_g1_i9	not available	len=6342 path=[0:0-338 3:339-587 5:588-610 7:611-665 9:666-696 10:697-723 11:724-773 13:774-808 14:809-908 17:909-983 18:984-984 21:985-1014 22:1015-1835 23:1836-1879 24:1880-1944 26:1945-1970 28:1971-2742 29:2743-5261 31:5262-5300 32:5301-5628 33:5629-5644 35:5645-5747 42:5748-6341]	4.7476	27	44.379	1744	1841	98	339722	339816	0.0242814	73	73.7374	73	73.7374	5	5.05051	Plus	Plus	coatomer subunit zeta-3	F:aspartic-type endopeptidase activity; P:proteolysis	EC:3.4.23	Acting on peptide bonds (peptidases)	-	-	-	-	-	-	-	-	-	-	-	-	-	-	-	-	-	-	-	-	-	-	-	-
SNP_PS900203_1.2CM	TRINITY_DN2961_c0_g1_i8	not available	len=6249 path=[0:0-338 4:339-586 5:587-609 6:610-721 11:722-771 12:772-811 16:812-815 17:816-890 19:891-921 22:922-1742 23:1743-1786 24:1787-1851 26:1852-1877 28:1878-2649 29:2650-5168 31:5169-5207 32:5208-5535 33:5536-5551 35:5552-5654 42:5655-6248]	0	2293	3635.9	995	4595	3601	368825	372493	0.892218	3049	83.079	3049	83.079	70	1.90736	Plus	Plus	coatomer subunit zeta-3	F:aspartic-type endopeptidase activity; P:proteolysis	EC:3.4.23	Acting on peptide bonds (peptidases)	-	-	-9.49	0.00749	-	-	-	-	-	-	-	-	-	-	-	-	-	-	5.92	4.95e-07	-	-	-	-
SNP_PS900203_1.2CM	TRINITY_DN2961_c0_g1_i8	not available	len=6249 path=[0:0-338 4:339-586 5:587-609 6:610-721 11:722-771 12:772-811 16:812-815 17:816-890 19:891-921 22:922-1742 23:1743-1786 24:1787-1851 26:1852-1877 28:1878-2649 29:2650-5168 31:5169-5207 32:5208-5535 33:5536-5551 35:5552-5654 42:5655-6248]	0	561	890.749	819	2213	1395	67394	68768	0.345638	1006	72.0115	1006	72.0115	24	1.71797	Plus	Plus	coatomer subunit zeta-3	F:aspartic-type endopeptidase activity; P:proteolysis	EC:3.4.23	Acting on peptide bonds (peptidases)	-	-	-9.49	0.00749	-	-	-	-	-	-	-	-	-	-	-	-	-	-	5.92	4.95e-07	-	-	-	-
SNP_PS900203_1.2CM	TRINITY_DN2961_c0_g1_i8	not available	len=6249 path=[0:0-338 4:339-586 5:587-609 6:610-721 11:722-771 12:772-811 16:812-815 17:816-890 19:891-921 22:922-1742 23:1743-1786 24:1787-1851 26:1852-1877 28:1878-2649 29:2650-5168 31:5169-5207 32:5208-5535 33:5536-5551 35:5552-5654 42:5655-6248]	0	547	868.559	453	1096	644	368167	368820	0.159564	613	93.7309	613	93.7309	10	1.52905	Plus	Plus	coatomer subunit zeta-3	F:aspartic-type endopeptidase activity; P:proteolysis	EC:3.4.23	Acting on peptide bonds (peptidases)	-	-	-9.49	0.00749	-	-	-	-	-	-	-	-	-	-	-	-	-	-	5.92	4.95e-07	-	-	-	-
SNP_PS900203_1.2CM	TRINITY_DN2961_c0_g1_i8	not available	len=6249 path=[0:0-338 4:339-586 5:587-609 6:610-721 11:722-771 12:772-811 16:812-815 17:816-890 19:891-921 22:922-1742 23:1743-1786 24:1787-1851 26:1852-1877 28:1878-2649 29:2650-5168 31:5169-5207 32:5208-5535 33:5536-5551 35:5552-5654 42:5655-6248]	0	525	833.69	2625	3803	1179	356678	357841	0.29212	872	73.961	872	73.961	15	1.27226	Plus	Plus	coatomer subunit zeta-3	F:aspartic-type endopeptidase activity; P:proteolysis	EC:3.4.23	Acting on peptide bonds (peptidases)	-	-	-9.49	0.00749	-	-	-	-	-	-	-	-	-	-	-	-	-	-	5.92	4.95e-07	-	-	-	-
SNP_PS900203_1.2CM	TRINITY_DN2961_c0_g1_i8	not available	len=6249 path=[0:0-338 4:339-586 5:587-609 6:610-721 11:722-771 12:772-811 16:812-815 17:816-890 19:891-921 22:922-1742 23:1743-1786 24:1787-1851 26:1852-1877 28:1878-2649 29:2650-5168 31:5169-5207 32:5208-5535 33:5536-5551 35:5552-5654 42:5655-6248]	0	498	790.896	2727	3804	1078	69336	70410	0.267095	792	73.4694	792	73.4694	3	0.278293	Plus	Plus	coatomer subunit zeta-3	F:aspartic-type endopeptidase activity; P:proteolysis	EC:3.4.23	Acting on peptide bonds (peptidases)	-	-	-9.49	0.00749	-	-	-	-	-	-	-	-	-	-	-	-	-	-	5.92	4.95e-07	-	-	-	-
SNP_PS900203_1.2CM	TRINITY_DN2961_c0_g1_i8	not available	len=6249 path=[0:0-338 4:339-586 5:587-609 6:610-721 11:722-771 12:772-811 16:812-815 17:816-890 19:891-921 22:922-1742 23:1743-1786 24:1787-1851 26:1852-1877 28:1878-2649 29:2650-5168 31:5169-5207 32:5208-5535 33:5536-5551 35:5552-5654 42:5655-6248]	0	484	768.707	1	552	552	367614	368165	0.136769	531	95.8484	531	95.8484	4	0.722022	Plus	Plus	coatomer subunit zeta-3	F:aspartic-type endopeptidase activity; P:proteolysis	EC:3.4.23	Acting on peptide bonds (peptidases)	-	-	-9.49	0.00749	-	-	-	-	-	-	-	-	-	-	-	-	-	-	5.92	4.95e-07	-	-	-	-
SNP_PS900203_1.2CM	TRINITY_DN2961_c0_g1_i8	not available	len=6249 path=[0:0-338 4:339-586 5:587-609 6:610-721 11:722-771 12:772-811 16:812-815 17:816-890 19:891-921 22:922-1742 23:1743-1786 24:1787-1851 26:1852-1877 28:1878-2649 29:2650-5168 31:5169-5207 32:5208-5535 33:5536-5551 35:5552-5654 42:5655-6248]	1.68446e-157	357	567.417	1459	2213	755	355454	356205	0.187066	560	74.1722	560	74.1722	3	0.397351	Plus	Plus	coatomer subunit zeta-3	F:aspartic-type endopeptidase activity; P:proteolysis	EC:3.4.23	Acting on peptide bonds (peptidases)	-	-	-9.49	0.00749	-	-	-	-	-	-	-	-	-	-	-	-	-	-	5.92	4.95e-07	-	-	-	-
SNP_PS900203_1.2CM	TRINITY_DN2961_c0_g1_i8	not available	len=6249 path=[0:0-338 4:339-586 5:587-609 6:610-721 11:722-771 12:772-811 16:812-815 17:816-890 19:891-921 22:922-1742 23:1743-1786 24:1787-1851 26:1852-1877 28:1878-2649 29:2650-5168 31:5169-5207 32:5208-5535 33:5536-5551 35:5552-5654 42:5655-6248]	6.32868e-107	251	399.411	287	885	599	66771	67368	0.148414	470	77.43	470	77.43	17	2.80066	Plus	Plus	coatomer subunit zeta-3	F:aspartic-type endopeptidase activity; P:proteolysis	EC:3.4.23	Acting on peptide bonds (peptidases)	-	-	-9.49	0.00749	-	-	-	-	-	-	-	-	-	-	-	-	-	-	5.92	4.95e-07	-	-	-	-
SNP_PS900203_1.2CM	TRINITY_DN2961_c0_g1_i8	not available	len=6249 path=[0:0-338 4:339-586 5:587-609 6:610-721 11:722-771 12:772-811 16:812-815 17:816-890 19:891-921 22:922-1742 23:1743-1786 24:1787-1851 26:1852-1877 28:1878-2649 29:2650-5168 31:5169-5207 32:5208-5535 33:5536-5551 35:5552-5654 42:5655-6248]	2.76357e-47	126	201.29	4034	4596	563	358075	358640	0.139494	350	61.8375	350	61.8375	3	0.530035	Plus	Plus	coatomer subunit zeta-3	F:aspartic-type endopeptidase activity; P:proteolysis	EC:3.4.23	Acting on peptide bonds (peptidases)	-	-	-9.49	0.00749	-	-	-	-	-	-	-	-	-	-	-	-	-	-	5.92	4.95e-07	-	-	-	-
SNP_PS900203_1.2CM	TRINITY_DN2961_c0_g1_i8	not available	len=6249 path=[0:0-338 4:339-586 5:587-609 6:610-721 11:722-771 12:772-811 16:812-815 17:816-890 19:891-921 22:922-1742 23:1743-1786 24:1787-1851 26:1852-1877 28:1878-2649 29:2650-5168 31:5169-5207 32:5208-5535 33:5536-5551 35:5552-5654 42:5655-6248]	1.70698e-32	95	152.156	3664	3272	393	29200	29592	0.0968779	244	62.0865	244	62.0865	0	0	Plus	Minus	coatomer subunit zeta-3	F:aspartic-type endopeptidase activity; P:proteolysis	EC:3.4.23	Acting on peptide bonds (peptidases)	-	-	-9.49	0.00749	-	-	-	-	-	-	-	-	-	-	-	-	-	-	5.92	4.95e-07	-	-	-	-
SNP_PS900203_1.2CM	TRINITY_DN2961_c0_g1_i8	not available	len=6249 path=[0:0-338 4:339-586 5:587-609 6:610-721 11:722-771 12:772-811 16:812-815 17:816-890 19:891-921 22:922-1742 23:1743-1786 24:1787-1851 26:1852-1877 28:1878-2649 29:2650-5168 31:5169-5207 32:5208-5535 33:5536-5551 35:5552-5654 42:5655-6248]	1.53628e-31	93	148.986	4033	4576	544	70687	71233	0.134787	324	59.2322	324	59.2322	3	0.548446	Plus	Plus	coatomer subunit zeta-3	F:aspartic-type endopeptidase activity; P:proteolysis	EC:3.4.23	Acting on peptide bonds (peptidases)	-	-	-9.49	0.00749	-	-	-	-	-	-	-	-	-	-	-	-	-	-	5.92	4.95e-07	-	-	-	-
SNP_PS900203_1.2CM	TRINITY_DN2961_c0_g1_i8	not available	len=6249 path=[0:0-338 4:339-586 5:587-609 6:610-721 11:722-771 12:772-811 16:812-815 17:816-890 19:891-921 22:922-1742 23:1743-1786 24:1787-1851 26:1852-1877 28:1878-2649 29:2650-5168 31:5169-5207 32:5208-5535 33:5536-5551 35:5552-5654 42:5655-6248]	3.73317e-29	88	141.062	130	1	130	225802	225930	0.0317145	112	86.1538	112	86.1538	1	0.769231	Plus	Minus	coatomer subunit zeta-3	F:aspartic-type endopeptidase activity; P:proteolysis	EC:3.4.23	Acting on peptide bonds (peptidases)	-	-	-9.49	0.00749	-	-	-	-	-	-	-	-	-	-	-	-	-	-	5.92	4.95e-07	-	-	-	-
SNP_PS900203_1.2CM	TRINITY_DN2961_c0_g1_i8	not available	len=6249 path=[0:0-338 4:339-586 5:587-609 6:610-721 11:722-771 12:772-811 16:812-815 17:816-890 19:891-921 22:922-1742 23:1743-1786 24:1787-1851 26:1852-1877 28:1878-2649 29:2650-5168 31:5169-5207 32:5208-5535 33:5536-5551 35:5552-5654 42:5655-6248]	3.02387e-27	84	134.722	3675	3272	404	387965	388368	0.0996033	244	60.396	244	60.396	0	0	Plus	Minus	coatomer subunit zeta-3	F:aspartic-type endopeptidase activity; P:proteolysis	EC:3.4.23	Acting on peptide bonds (peptidases)	-	-	-9.49	0.00749	-	-	-	-	-	-	-	-	-	-	-	-	-	-	5.92	4.95e-07	-	-	-	-
SNP_PS900203_1.2CM	TRINITY_DN2961_c0_g1_i8	not available	len=6249 path=[0:0-338 4:339-586 5:587-609 6:610-721 11:722-771 12:772-811 16:812-815 17:816-890 19:891-921 22:922-1742 23:1743-1786 24:1787-1851 26:1852-1877 28:1878-2649 29:2650-5168 31:5169-5207 32:5208-5535 33:5536-5551 35:5552-5654 42:5655-6248]	6.61319e-24	77	123.627	3688	3272	417	55732	56148	0.102824	247	59.2326	247	59.2326	0	0	Plus	Minus	coatomer subunit zeta-3	F:aspartic-type endopeptidase activity; P:proteolysis	EC:3.4.23	Acting on peptide bonds (peptidases)	-	-	-9.49	0.00749	-	-	-	-	-	-	-	-	-	-	-	-	-	-	5.92	4.95e-07	-	-	-	-
SNP_PS900203_1.2CM	TRINITY_DN2961_c0_g1_i8	not available	len=6249 path=[0:0-338 4:339-586 5:587-609 6:610-721 11:722-771 12:772-811 16:812-815 17:816-890 19:891-921 22:922-1742 23:1743-1786 24:1787-1851 26:1852-1877 28:1878-2649 29:2650-5168 31:5169-5207 32:5208-5535 33:5536-5551 35:5552-5654 42:5655-6248]	1.44631e-20	70	112.532	3289	3664	376	264786	265161	0.0931613	223	59.3085	223	59.3085	0	0	Plus	Plus	coatomer subunit zeta-3	F:aspartic-type endopeptidase activity; P:proteolysis	EC:3.4.23	Acting on peptide bonds (peptidases)	-	-	-9.49	0.00749	-	-	-	-	-	-	-	-	-	-	-	-	-	-	5.92	4.95e-07	-	-	-	-
SNP_PS900203_1.2CM	TRINITY_DN2961_c0_g1_i8	not available	len=6249 path=[0:0-338 4:339-586 5:587-609 6:610-721 11:722-771 12:772-811 16:812-815 17:816-890 19:891-921 22:922-1742 23:1743-1786 24:1787-1851 26:1852-1877 28:1878-2649 29:2650-5168 31:5169-5207 32:5208-5535 33:5536-5551 35:5552-5654 42:5655-6248]	1.30167e-19	68	109.362	3688	3289	400	347699	348098	0.0986122	234	58.5	234	58.5	0	0	Plus	Minus	coatomer subunit zeta-3	F:aspartic-type endopeptidase activity; P:proteolysis	EC:3.4.23	Acting on peptide bonds (peptidases)	-	-	-9.49	0.00749	-	-	-	-	-	-	-	-	-	-	-	-	-	-	5.92	4.95e-07	-	-	-	-
SNP_PS900203_1.2CM	TRINITY_DN2961_c0_g1_i8	not available	len=6249 path=[0:0-338 4:339-586 5:587-609 6:610-721 11:722-771 12:772-811 16:812-815 17:816-890 19:891-921 22:922-1742 23:1743-1786 24:1787-1851 26:1852-1877 28:1878-2649 29:2650-5168 31:5169-5207 32:5208-5535 33:5536-5551 35:5552-5654 42:5655-6248]	1.17151e-18	66	106.192	2876	3801	926	341029	341973	0.229435	633	65.8004	633	65.8004	53	5.50936	Plus	Plus	coatomer subunit zeta-3	F:aspartic-type endopeptidase activity; P:proteolysis	EC:3.4.23	Acting on peptide bonds (peptidases)	-	-	-9.49	0.00749	-	-	-	-	-	-	-	-	-	-	-	-	-	-	5.92	4.95e-07	-	-	-	-
SNP_PS900203_1.2CM	TRINITY_DN2961_c0_g1_i8	not available	len=6249 path=[0:0-338 4:339-586 5:587-609 6:610-721 11:722-771 12:772-811 16:812-815 17:816-890 19:891-921 22:922-1742 23:1743-1786 24:1787-1851 26:1852-1877 28:1878-2649 29:2650-5168 31:5169-5207 32:5208-5535 33:5536-5551 35:5552-5654 42:5655-6248]	5.60328e-12	52	84.003	1926	1519	408	390077	390481	0.100594	234	57.3529	234	57.3529	3	0.735294	Plus	Minus	coatomer subunit zeta-3	F:aspartic-type endopeptidase activity; P:proteolysis	EC:3.4.23	Acting on peptide bonds (peptidases)	-	-	-9.49	0.00749	-	-	-	-	-	-	-	-	-	-	-	-	-	-	5.92	4.95e-07	-	-	-	-
SNP_PS900203_1.2CM	TRINITY_DN2961_c0_g1_i8	not available	len=6249 path=[0:0-338 4:339-586 5:587-609 6:610-721 11:722-771 12:772-811 16:812-815 17:816-890 19:891-921 22:922-1742 23:1743-1786 24:1787-1851 26:1852-1877 28:1878-2649 29:2650-5168 31:5169-5207 32:5208-5535 33:5536-5551 35:5552-5654 42:5655-6248]	1.10289e-07	43	69.7384	4	211	208	66535	66740	0.051536	153	71.4953	153	71.4953	14	6.54206	Plus	Plus	coatomer subunit zeta-3	F:aspartic-type endopeptidase activity; P:proteolysis	EC:3.4.23	Acting on peptide bonds (peptidases)	-	-	-9.49	0.00749	-	-	-	-	-	-	-	-	-	-	-	-	-	-	5.92	4.95e-07	-	-	-	-
SNP_PS900203_1.2CM	TRINITY_DN2961_c0_g1_i8	not available	len=6249 path=[0:0-338 4:339-586 5:587-609 6:610-721 11:722-771 12:772-811 16:812-815 17:816-890 19:891-921 22:922-1742 23:1743-1786 24:1787-1851 26:1852-1877 28:1878-2649 29:2650-5168 31:5169-5207 32:5208-5535 33:5536-5551 35:5552-5654 42:5655-6248]	0.00217083	34	55.4737	4205	4278	74	265678	265751	0.0183349	54	72.973	54	72.973	0	0	Plus	Plus	coatomer subunit zeta-3	F:aspartic-type endopeptidase activity; P:proteolysis	EC:3.4.23	Acting on peptide bonds (peptidases)	-	-	-9.49	0.00749	-	-	-	-	-	-	-	-	-	-	-	-	-	-	5.92	4.95e-07	-	-	-	-
SNP_PS900203_1.2CM	TRINITY_DN2961_c0_g1_i8	not available	len=6249 path=[0:0-338 4:339-586 5:587-609 6:610-721 11:722-771 12:772-811 16:812-815 17:816-890 19:891-921 22:922-1742 23:1743-1786 24:1787-1851 26:1852-1877 28:1878-2649 29:2650-5168 31:5169-5207 32:5208-5535 33:5536-5551 35:5552-5654 42:5655-6248]	0.0586123	31	50.7188	1283	1213	71	390717	390787	0.0170961	51	71.831	51	71.831	0	0	Plus	Minus	coatomer subunit zeta-3	F:aspartic-type endopeptidase activity; P:proteolysis	EC:3.4.23	Acting on peptide bonds (peptidases)	-	-	-9.49	0.00749	-	-	-	-	-	-	-	-	-	-	-	-	-	-	5.92	4.95e-07	-	-	-	-
SNP_PS900203_1.2CM	TRINITY_DN2961_c0_g1_i8	not available	len=6249 path=[0:0-338 4:339-586 5:587-609 6:610-721 11:722-771 12:772-811 16:812-815 17:816-890 19:891-921 22:922-1742 23:1743-1786 24:1787-1851 26:1852-1877 28:1878-2649 29:2650-5168 31:5169-5207 32:5208-5535 33:5536-5551 35:5552-5654 42:5655-6248]	0.527511	29	47.5489	1715	1518	198	6349	6549	0.0485628	119	59.204	119	59.204	3	1.49254	Plus	Minus	coatomer subunit zeta-3	F:aspartic-type endopeptidase activity; P:proteolysis	EC:3.4.23	Acting on peptide bonds (peptidases)	-	-	-9.49	0.00749	-	-	-	-	-	-	-	-	-	-	-	-	-	-	5.92	4.95e-07	-	-	-	-
SNP_PS900203_1.2CM	TRINITY_DN2961_c0_g1_i8	not available	len=6249 path=[0:0-338 4:339-586 5:587-609 6:610-721 11:722-771 12:772-811 16:812-815 17:816-890 19:891-921 22:922-1742 23:1743-1786 24:1787-1851 26:1852-1877 28:1878-2649 29:2650-5168 31:5169-5207 32:5208-5535 33:5536-5551 35:5552-5654 42:5655-6248]	4.7476	27	44.379	1715	1518	198	31794	31994	0.0485628	118	58.7065	118	58.7065	3	1.49254	Plus	Minus	coatomer subunit zeta-3	F:aspartic-type endopeptidase activity; P:proteolysis	EC:3.4.23	Acting on peptide bonds (peptidases)	-	-	-9.49	0.00749	-	-	-	-	-	-	-	-	-	-	-	-	-	-	5.92	4.95e-07	-	-	-	-
SNP_PS900203_1.2CM	TRINITY_DN2961_c0_g1_i8	not available	len=6249 path=[0:0-338 4:339-586 5:587-609 6:610-721 11:722-771 12:772-811 16:812-815 17:816-890 19:891-921 22:922-1742 23:1743-1786 24:1787-1851 26:1852-1877 28:1878-2649 29:2650-5168 31:5169-5207 32:5208-5535 33:5536-5551 35:5552-5654 42:5655-6248]	4.7476	27	44.379	1703	1520	184	350148	350334	0.045094	111	59.3583	111	59.3583	3	1.60428	Plus	Minus	coatomer subunit zeta-3	F:aspartic-type endopeptidase activity; P:proteolysis	EC:3.4.23	Acting on peptide bonds (peptidases)	-	-	-9.49	0.00749	-	-	-	-	-	-	-	-	-	-	-	-	-	-	5.92	4.95e-07	-	-	-	-
SNP_PS900203_1.2CM	TRINITY_DN2961_c0_g1_i8	not available	len=6249 path=[0:0-338 4:339-586 5:587-609 6:610-721 11:722-771 12:772-811 16:812-815 17:816-890 19:891-921 22:922-1742 23:1743-1786 24:1787-1851 26:1852-1877 28:1878-2649 29:2650-5168 31:5169-5207 32:5208-5535 33:5536-5551 35:5552-5654 42:5655-6248]	4.7476	27	44.379	1651	1748	98	339722	339816	0.0242814	73	73.7374	73	73.7374	5	5.05051	Plus	Plus	coatomer subunit zeta-3	F:aspartic-type endopeptidase activity; P:proteolysis	EC:3.4.23	Acting on peptide bonds (peptidases)	-	-	-9.49	0.00749	-	-	-	-	-	-	-	-	-	-	-	-	-	-	5.92	4.95e-07	-	-	-	-
SNP_PS900203_1.2CM	TRINITY_DN2961_c0_g1_i3	not available	len=8368 path=[0:0-338 4:339-586 5:587-609 6:610-721 11:722-771 12:772-811 16:812-815 17:816-890 19:891-921 22:922-1742 23:1743-1786 24:1787-1851 26:1852-1877 28:1878-2649 29:2650-5168 31:5169-5207 32:5208-5535 33:5536-5551 35:5552-5654 36:5655-6118 37:6119-6148 38:6149-6226 40:6227-6968 41:6969-7773 42:7774-8367]	0	2293	3635.9	995	4595	3601	368825	372493	0.892218	3049	83.079	3049	83.079	70	1.90736	Plus	Plus	coatomer subunit zeta-3	F:aspartic-type endopeptidase activity; P:proteolysis	EC:3.4.23	Acting on peptide bonds (peptidases)	-	-	-	-	-	-	-	-	-	-	-	-	-	-	-	-	-	-	-	-	-	-	-	-
SNP_PS900203_1.2CM	TRINITY_DN2961_c0_g1_i3	not available	len=8368 path=[0:0-338 4:339-586 5:587-609 6:610-721 11:722-771 12:772-811 16:812-815 17:816-890 19:891-921 22:922-1742 23:1743-1786 24:1787-1851 26:1852-1877 28:1878-2649 29:2650-5168 31:5169-5207 32:5208-5535 33:5536-5551 35:5552-5654 36:5655-6118 37:6119-6148 38:6149-6226 40:6227-6968 41:6969-7773 42:7774-8367]	0	561	890.749	819	2213	1395	67394	68768	0.345638	1006	72.0115	1006	72.0115	24	1.71797	Plus	Plus	coatomer subunit zeta-3	F:aspartic-type endopeptidase activity; P:proteolysis	EC:3.4.23	Acting on peptide bonds (peptidases)	-	-	-	-	-	-	-	-	-	-	-	-	-	-	-	-	-	-	-	-	-	-	-	-
SNP_PS900203_1.2CM	TRINITY_DN2961_c0_g1_i3	not available	len=8368 path=[0:0-338 4:339-586 5:587-609 6:610-721 11:722-771 12:772-811 16:812-815 17:816-890 19:891-921 22:922-1742 23:1743-1786 24:1787-1851 26:1852-1877 28:1878-2649 29:2650-5168 31:5169-5207 32:5208-5535 33:5536-5551 35:5552-5654 36:5655-6118 37:6119-6148 38:6149-6226 40:6227-6968 41:6969-7773 42:7774-8367]	0	547	868.559	453	1096	644	368167	368820	0.159564	613	93.7309	613	93.7309	10	1.52905	Plus	Plus	coatomer subunit zeta-3	F:aspartic-type endopeptidase activity; P:proteolysis	EC:3.4.23	Acting on peptide bonds (peptidases)	-	-	-	-	-	-	-	-	-	-	-	-	-	-	-	-	-	-	-	-	-	-	-	-
SNP_PS900203_1.2CM	TRINITY_DN2961_c0_g1_i3	not available	len=8368 path=[0:0-338 4:339-586 5:587-609 6:610-721 11:722-771 12:772-811 16:812-815 17:816-890 19:891-921 22:922-1742 23:1743-1786 24:1787-1851 26:1852-1877 28:1878-2649 29:2650-5168 31:5169-5207 32:5208-5535 33:5536-5551 35:5552-5654 36:5655-6118 37:6119-6148 38:6149-6226 40:6227-6968 41:6969-7773 42:7774-8367]	0	525	833.69	2625	3803	1179	356678	357841	0.29212	872	73.961	872	73.961	15	1.27226	Plus	Plus	coatomer subunit zeta-3	F:aspartic-type endopeptidase activity; P:proteolysis	EC:3.4.23	Acting on peptide bonds (peptidases)	-	-	-	-	-	-	-	-	-	-	-	-	-	-	-	-	-	-	-	-	-	-	-	-
SNP_PS900203_1.2CM	TRINITY_DN2961_c0_g1_i3	not available	len=8368 path=[0:0-338 4:339-586 5:587-609 6:610-721 11:722-771 12:772-811 16:812-815 17:816-890 19:891-921 22:922-1742 23:1743-1786 24:1787-1851 26:1852-1877 28:1878-2649 29:2650-5168 31:5169-5207 32:5208-5535 33:5536-5551 35:5552-5654 36:5655-6118 37:6119-6148 38:6149-6226 40:6227-6968 41:6969-7773 42:7774-8367]	0	498	790.896	2727	3804	1078	69336	70410	0.267095	792	73.4694	792	73.4694	3	0.278293	Plus	Plus	coatomer subunit zeta-3	F:aspartic-type endopeptidase activity; P:proteolysis	EC:3.4.23	Acting on peptide bonds (peptidases)	-	-	-	-	-	-	-	-	-	-	-	-	-	-	-	-	-	-	-	-	-	-	-	-
SNP_PS900203_1.2CM	TRINITY_DN2961_c0_g1_i3	not available	len=8368 path=[0:0-338 4:339-586 5:587-609 6:610-721 11:722-771 12:772-811 16:812-815 17:816-890 19:891-921 22:922-1742 23:1743-1786 24:1787-1851 26:1852-1877 28:1878-2649 29:2650-5168 31:5169-5207 32:5208-5535 33:5536-5551 35:5552-5654 36:5655-6118 37:6119-6148 38:6149-6226 40:6227-6968 41:6969-7773 42:7774-8367]	0	484	768.707	1	552	552	367614	368165	0.136769	531	95.8484	531	95.8484	4	0.722022	Plus	Plus	coatomer subunit zeta-3	F:aspartic-type endopeptidase activity; P:proteolysis	EC:3.4.23	Acting on peptide bonds (peptidases)	-	-	-	-	-	-	-	-	-	-	-	-	-	-	-	-	-	-	-	-	-	-	-	-
SNP_PS900203_1.2CM	TRINITY_DN2961_c0_g1_i3	not available	len=8368 path=[0:0-338 4:339-586 5:587-609 6:610-721 11:722-771 12:772-811 16:812-815 17:816-890 19:891-921 22:922-1742 23:1743-1786 24:1787-1851 26:1852-1877 28:1878-2649 29:2650-5168 31:5169-5207 32:5208-5535 33:5536-5551 35:5552-5654 36:5655-6118 37:6119-6148 38:6149-6226 40:6227-6968 41:6969-7773 42:7774-8367]	1.68446e-157	357	567.417	1459	2213	755	355454	356205	0.187066	560	74.1722	560	74.1722	3	0.397351	Plus	Plus	coatomer subunit zeta-3	F:aspartic-type endopeptidase activity; P:proteolysis	EC:3.4.23	Acting on peptide bonds (peptidases)	-	-	-	-	-	-	-	-	-	-	-	-	-	-	-	-	-	-	-	-	-	-	-	-
SNP_PS900203_1.2CM	TRINITY_DN2961_c0_g1_i3	not available	len=8368 path=[0:0-338 4:339-586 5:587-609 6:610-721 11:722-771 12:772-811 16:812-815 17:816-890 19:891-921 22:922-1742 23:1743-1786 24:1787-1851 26:1852-1877 28:1878-2649 29:2650-5168 31:5169-5207 32:5208-5535 33:5536-5551 35:5552-5654 36:5655-6118 37:6119-6148 38:6149-6226 40:6227-6968 41:6969-7773 42:7774-8367]	6.32868e-107	251	399.411	287	885	599	66771	67368	0.148414	470	77.43	470	77.43	17	2.80066	Plus	Plus	coatomer subunit zeta-3	F:aspartic-type endopeptidase activity; P:proteolysis	EC:3.4.23	Acting on peptide bonds (peptidases)	-	-	-	-	-	-	-	-	-	-	-	-	-	-	-	-	-	-	-	-	-	-	-	-
SNP_PS900203_1.2CM	TRINITY_DN2961_c0_g1_i3	not available	len=8368 path=[0:0-338 4:339-586 5:587-609 6:610-721 11:722-771 12:772-811 16:812-815 17:816-890 19:891-921 22:922-1742 23:1743-1786 24:1787-1851 26:1852-1877 28:1878-2649 29:2650-5168 31:5169-5207 32:5208-5535 33:5536-5551 35:5552-5654 36:5655-6118 37:6119-6148 38:6149-6226 40:6227-6968 41:6969-7773 42:7774-8367]	2.76357e-47	126	201.29	4034	4596	563	358075	358640	0.139494	350	61.8375	350	61.8375	3	0.530035	Plus	Plus	coatomer subunit zeta-3	F:aspartic-type endopeptidase activity; P:proteolysis	EC:3.4.23	Acting on peptide bonds (peptidases)	-	-	-	-	-	-	-	-	-	-	-	-	-	-	-	-	-	-	-	-	-	-	-	-
SNP_PS900203_1.2CM	TRINITY_DN2961_c0_g1_i3	not available	len=8368 path=[0:0-338 4:339-586 5:587-609 6:610-721 11:722-771 12:772-811 16:812-815 17:816-890 19:891-921 22:922-1742 23:1743-1786 24:1787-1851 26:1852-1877 28:1878-2649 29:2650-5168 31:5169-5207 32:5208-5535 33:5536-5551 35:5552-5654 36:5655-6118 37:6119-6148 38:6149-6226 40:6227-6968 41:6969-7773 42:7774-8367]	1.70698e-32	95	152.156	3664	3272	393	29200	29592	0.0968779	244	62.0865	244	62.0865	0	0	Plus	Minus	coatomer subunit zeta-3	F:aspartic-type endopeptidase activity; P:proteolysis	EC:3.4.23	Acting on peptide bonds (peptidases)	-	-	-	-	-	-	-	-	-	-	-	-	-	-	-	-	-	-	-	-	-	-	-	-
SNP_PS900203_1.2CM	TRINITY_DN2961_c0_g1_i3	not available	len=8368 path=[0:0-338 4:339-586 5:587-609 6:610-721 11:722-771 12:772-811 16:812-815 17:816-890 19:891-921 22:922-1742 23:1743-1786 24:1787-1851 26:1852-1877 28:1878-2649 29:2650-5168 31:5169-5207 32:5208-5535 33:5536-5551 35:5552-5654 36:5655-6118 37:6119-6148 38:6149-6226 40:6227-6968 41:6969-7773 42:7774-8367]	1.53628e-31	93	148.986	4033	4576	544	70687	71233	0.134787	324	59.2322	324	59.2322	3	0.548446	Plus	Plus	coatomer subunit zeta-3	F:aspartic-type endopeptidase activity; P:proteolysis	EC:3.4.23	Acting on peptide bonds (peptidases)	-	-	-	-	-	-	-	-	-	-	-	-	-	-	-	-	-	-	-	-	-	-	-	-
SNP_PS900203_1.2CM	TRINITY_DN2961_c0_g1_i3	not available	len=8368 path=[0:0-338 4:339-586 5:587-609 6:610-721 11:722-771 12:772-811 16:812-815 17:816-890 19:891-921 22:922-1742 23:1743-1786 24:1787-1851 26:1852-1877 28:1878-2649 29:2650-5168 31:5169-5207 32:5208-5535 33:5536-5551 35:5552-5654 36:5655-6118 37:6119-6148 38:6149-6226 40:6227-6968 41:6969-7773 42:7774-8367]	3.73317e-29	88	141.062	130	1	130	225802	225930	0.0317145	112	86.1538	112	86.1538	1	0.769231	Plus	Minus	coatomer subunit zeta-3	F:aspartic-type endopeptidase activity; P:proteolysis	EC:3.4.23	Acting on peptide bonds (peptidases)	-	-	-	-	-	-	-	-	-	-	-	-	-	-	-	-	-	-	-	-	-	-	-	-
SNP_PS900203_1.2CM	TRINITY_DN2961_c0_g1_i3	not available	len=8368 path=[0:0-338 4:339-586 5:587-609 6:610-721 11:722-771 12:772-811 16:812-815 17:816-890 19:891-921 22:922-1742 23:1743-1786 24:1787-1851 26:1852-1877 28:1878-2649 29:2650-5168 31:5169-5207 32:5208-5535 33:5536-5551 35:5552-5654 36:5655-6118 37:6119-6148 38:6149-6226 40:6227-6968 41:6969-7773 42:7774-8367]	3.02387e-27	84	134.722	3675	3272	404	387965	388368	0.0996033	244	60.396	244	60.396	0	0	Plus	Minus	coatomer subunit zeta-3	F:aspartic-type endopeptidase activity; P:proteolysis	EC:3.4.23	Acting on peptide bonds (peptidases)	-	-	-	-	-	-	-	-	-	-	-	-	-	-	-	-	-	-	-	-	-	-	-	-
SNP_PS900203_1.2CM	TRINITY_DN2961_c0_g1_i3	not available	len=8368 path=[0:0-338 4:339-586 5:587-609 6:610-721 11:722-771 12:772-811 16:812-815 17:816-890 19:891-921 22:922-1742 23:1743-1786 24:1787-1851 26:1852-1877 28:1878-2649 29:2650-5168 31:5169-5207 32:5208-5535 33:5536-5551 35:5552-5654 36:5655-6118 37:6119-6148 38:6149-6226 40:6227-6968 41:6969-7773 42:7774-8367]	6.61319e-24	77	123.627	3688	3272	417	55732	56148	0.102824	247	59.2326	247	59.2326	0	0	Plus	Minus	coatomer subunit zeta-3	F:aspartic-type endopeptidase activity; P:proteolysis	EC:3.4.23	Acting on peptide bonds (peptidases)	-	-	-	-	-	-	-	-	-	-	-	-	-	-	-	-	-	-	-	-	-	-	-	-
SNP_PS900203_1.2CM	TRINITY_DN2961_c0_g1_i3	not available	len=8368 path=[0:0-338 4:339-586 5:587-609 6:610-721 11:722-771 12:772-811 16:812-815 17:816-890 19:891-921 22:922-1742 23:1743-1786 24:1787-1851 26:1852-1877 28:1878-2649 29:2650-5168 31:5169-5207 32:5208-5535 33:5536-5551 35:5552-5654 36:5655-6118 37:6119-6148 38:6149-6226 40:6227-6968 41:6969-7773 42:7774-8367]	1.44631e-20	70	112.532	3289	3664	376	264786	265161	0.0931613	223	59.3085	223	59.3085	0	0	Plus	Plus	coatomer subunit zeta-3	F:aspartic-type endopeptidase activity; P:proteolysis	EC:3.4.23	Acting on peptide bonds (peptidases)	-	-	-	-	-	-	-	-	-	-	-	-	-	-	-	-	-	-	-	-	-	-	-	-
SNP_PS900203_1.2CM	TRINITY_DN2961_c0_g1_i3	not available	len=8368 path=[0:0-338 4:339-586 5:587-609 6:610-721 11:722-771 12:772-811 16:812-815 17:816-890 19:891-921 22:922-1742 23:1743-1786 24:1787-1851 26:1852-1877 28:1878-2649 29:2650-5168 31:5169-5207 32:5208-5535 33:5536-5551 35:5552-5654 36:5655-6118 37:6119-6148 38:6149-6226 40:6227-6968 41:6969-7773 42:7774-8367]	1.30167e-19	68	109.362	3688	3289	400	347699	348098	0.0986122	234	58.5	234	58.5	0	0	Plus	Minus	coatomer subunit zeta-3	F:aspartic-type endopeptidase activity; P:proteolysis	EC:3.4.23	Acting on peptide bonds (peptidases)	-	-	-	-	-	-	-	-	-	-	-	-	-	-	-	-	-	-	-	-	-	-	-	-
SNP_PS900203_1.2CM	TRINITY_DN2961_c0_g1_i3	not available	len=8368 path=[0:0-338 4:339-586 5:587-609 6:610-721 11:722-771 12:772-811 16:812-815 17:816-890 19:891-921 22:922-1742 23:1743-1786 24:1787-1851 26:1852-1877 28:1878-2649 29:2650-5168 31:5169-5207 32:5208-5535 33:5536-5551 35:5552-5654 36:5655-6118 37:6119-6148 38:6149-6226 40:6227-6968 41:6969-7773 42:7774-8367]	1.17151e-18	66	106.192	2876	3801	926	341029	341973	0.229435	633	65.8004	633	65.8004	53	5.50936	Plus	Plus	coatomer subunit zeta-3	F:aspartic-type endopeptidase activity; P:proteolysis	EC:3.4.23	Acting on peptide bonds (peptidases)	-	-	-	-	-	-	-	-	-	-	-	-	-	-	-	-	-	-	-	-	-	-	-	-
SNP_PS900203_1.2CM	TRINITY_DN2961_c0_g1_i3	not available	len=8368 path=[0:0-338 4:339-586 5:587-609 6:610-721 11:722-771 12:772-811 16:812-815 17:816-890 19:891-921 22:922-1742 23:1743-1786 24:1787-1851 26:1852-1877 28:1878-2649 29:2650-5168 31:5169-5207 32:5208-5535 33:5536-5551 35:5552-5654 36:5655-6118 37:6119-6148 38:6149-6226 40:6227-6968 41:6969-7773 42:7774-8367]	5.60328e-12	52	84.003	1926	1519	408	390077	390481	0.100594	234	57.3529	234	57.3529	3	0.735294	Plus	Minus	coatomer subunit zeta-3	F:aspartic-type endopeptidase activity; P:proteolysis	EC:3.4.23	Acting on peptide bonds (peptidases)	-	-	-	-	-	-	-	-	-	-	-	-	-	-	-	-	-	-	-	-	-	-	-	-
SNP_PS900203_1.2CM	TRINITY_DN2961_c0_g1_i3	not available	len=8368 path=[0:0-338 4:339-586 5:587-609 6:610-721 11:722-771 12:772-811 16:812-815 17:816-890 19:891-921 22:922-1742 23:1743-1786 24:1787-1851 26:1852-1877 28:1878-2649 29:2650-5168 31:5169-5207 32:5208-5535 33:5536-5551 35:5552-5654 36:5655-6118 37:6119-6148 38:6149-6226 40:6227-6968 41:6969-7773 42:7774-8367]	1.10289e-07	43	69.7384	4	211	208	66535	66740	0.051536	153	71.4953	153	71.4953	14	6.54206	Plus	Plus	coatomer subunit zeta-3	F:aspartic-type endopeptidase activity; P:proteolysis	EC:3.4.23	Acting on peptide bonds (peptidases)	-	-	-	-	-	-	-	-	-	-	-	-	-	-	-	-	-	-	-	-	-	-	-	-
SNP_PS900203_1.2CM	TRINITY_DN2961_c0_g1_i3	not available	len=8368 path=[0:0-338 4:339-586 5:587-609 6:610-721 11:722-771 12:772-811 16:812-815 17:816-890 19:891-921 22:922-1742 23:1743-1786 24:1787-1851 26:1852-1877 28:1878-2649 29:2650-5168 31:5169-5207 32:5208-5535 33:5536-5551 35:5552-5654 36:5655-6118 37:6119-6148 38:6149-6226 40:6227-6968 41:6969-7773 42:7774-8367]	0.00217083	34	55.4737	4205	4278	74	265678	265751	0.0183349	54	72.973	54	72.973	0	0	Plus	Plus	coatomer subunit zeta-3	F:aspartic-type endopeptidase activity; P:proteolysis	EC:3.4.23	Acting on peptide bonds (peptidases)	-	-	-	-	-	-	-	-	-	-	-	-	-	-	-	-	-	-	-	-	-	-	-	-
SNP_PS900203_1.2CM	TRINITY_DN2961_c0_g1_i3	not available	len=8368 path=[0:0-338 4:339-586 5:587-609 6:610-721 11:722-771 12:772-811 16:812-815 17:816-890 19:891-921 22:922-1742 23:1743-1786 24:1787-1851 26:1852-1877 28:1878-2649 29:2650-5168 31:5169-5207 32:5208-5535 33:5536-5551 35:5552-5654 36:5655-6118 37:6119-6148 38:6149-6226 40:6227-6968 41:6969-7773 42:7774-8367]	0.0586123	31	50.7188	1283	1213	71	390717	390787	0.0170961	51	71.831	51	71.831	0	0	Plus	Minus	coatomer subunit zeta-3	F:aspartic-type endopeptidase activity; P:proteolysis	EC:3.4.23	Acting on peptide bonds (peptidases)	-	-	-	-	-	-	-	-	-	-	-	-	-	-	-	-	-	-	-	-	-	-	-	-
SNP_PS900203_1.2CM	TRINITY_DN2961_c0_g1_i3	not available	len=8368 path=[0:0-338 4:339-586 5:587-609 6:610-721 11:722-771 12:772-811 16:812-815 17:816-890 19:891-921 22:922-1742 23:1743-1786 24:1787-1851 26:1852-1877 28:1878-2649 29:2650-5168 31:5169-5207 32:5208-5535 33:5536-5551 35:5552-5654 36:5655-6118 37:6119-6148 38:6149-6226 40:6227-6968 41:6969-7773 42:7774-8367]	0.527511	29	47.5489	1715	1518	198	6349	6549	0.0485628	119	59.204	119	59.204	3	1.49254	Plus	Minus	coatomer subunit zeta-3	F:aspartic-type endopeptidase activity; P:proteolysis	EC:3.4.23	Acting on peptide bonds (peptidases)	-	-	-	-	-	-	-	-	-	-	-	-	-	-	-	-	-	-	-	-	-	-	-	-
SNP_PS900203_1.2CM	TRINITY_DN2961_c0_g1_i3	not available	len=8368 path=[0:0-338 4:339-586 5:587-609 6:610-721 11:722-771 12:772-811 16:812-815 17:816-890 19:891-921 22:922-1742 23:1743-1786 24:1787-1851 26:1852-1877 28:1878-2649 29:2650-5168 31:5169-5207 32:5208-5535 33:5536-5551 35:5552-5654 36:5655-6118 37:6119-6148 38:6149-6226 40:6227-6968 41:6969-7773 42:7774-8367]	4.7476	27	44.379	1715	1518	198	31794	31994	0.0485628	118	58.7065	118	58.7065	3	1.49254	Plus	Minus	coatomer subunit zeta-3	F:aspartic-type endopeptidase activity; P:proteolysis	EC:3.4.23	Acting on peptide bonds (peptidases)	-	-	-	-	-	-	-	-	-	-	-	-	-	-	-	-	-	-	-	-	-	-	-	-
SNP_PS900203_1.2CM	TRINITY_DN2961_c0_g1_i3	not available	len=8368 path=[0:0-338 4:339-586 5:587-609 6:610-721 11:722-771 12:772-811 16:812-815 17:816-890 19:891-921 22:922-1742 23:1743-1786 24:1787-1851 26:1852-1877 28:1878-2649 29:2650-5168 31:5169-5207 32:5208-5535 33:5536-5551 35:5552-5654 36:5655-6118 37:6119-6148 38:6149-6226 40:6227-6968 41:6969-7773 42:7774-8367]	4.7476	27	44.379	1703	1520	184	350148	350334	0.045094	111	59.3583	111	59.3583	3	1.60428	Plus	Minus	coatomer subunit zeta-3	F:aspartic-type endopeptidase activity; P:proteolysis	EC:3.4.23	Acting on peptide bonds (peptidases)	-	-	-	-	-	-	-	-	-	-	-	-	-	-	-	-	-	-	-	-	-	-	-	-
SNP_PS900203_1.2CM	TRINITY_DN2961_c0_g1_i3	not available	len=8368 path=[0:0-338 4:339-586 5:587-609 6:610-721 11:722-771 12:772-811 16:812-815 17:816-890 19:891-921 22:922-1742 23:1743-1786 24:1787-1851 26:1852-1877 28:1878-2649 29:2650-5168 31:5169-5207 32:5208-5535 33:5536-5551 35:5552-5654 36:5655-6118 37:6119-6148 38:6149-6226 40:6227-6968 41:6969-7773 42:7774-8367]	4.7476	27	44.379	1651	1748	98	339722	339816	0.0242814	73	73.7374	73	73.7374	5	5.05051	Plus	Plus	coatomer subunit zeta-3	F:aspartic-type endopeptidase activity; P:proteolysis	EC:3.4.23	Acting on peptide bonds (peptidases)	-	-	-	-	-	-	-	-	-	-	-	-	-	-	-	-	-	-	-	-	-	-	-	-
SNP_PS900203_1.2CM	TRINITY_DN12031_c0_g2_i3	not available	len=10184 path=[1:0-4657 4:4658-4975 5:4976-4999 6:5000-5109 8:5110-5179 10:5180-5497 11:5498-5610 13:5611-5793 14:5794-5817 15:5818-5882 17:5883-5906 18:5907-6002 20:6003-6321 21:6322-6359 23:6360-6383 25:6384-6571 26:6572-8446 28:8447-8983 29:8984-9189 30:9190-10183]	0	2238	3548.73	3338	8649	5312	157876	163203	1.31615	3844	71.9177	3844	71.9177	50	0.935454	Plus	Plus	Retrovirus-related Pol polyprotein from transposon 17.6	F:nucleic acid binding; F:zinc ion binding; P:DNA integration	0	0	-	-	-	-	-	-	-	-	-	-	-	-	-	-	-	-	-	-	-	-	-	-	*	0.0016
SNP_PS900203_1.2CM	TRINITY_DN12031_c0_g2_i3	not available	len=10184 path=[1:0-4657 4:4658-4975 5:4976-4999 6:5000-5109 8:5110-5179 10:5180-5497 11:5498-5610 13:5611-5793 14:5794-5817 15:5818-5882 17:5883-5906 18:5907-6002 20:6003-6321 21:6322-6359 23:6360-6383 25:6384-6571 26:6572-8446 28:8447-8983 29:8984-9189 30:9190-10183]	4.47877e-135	310	492.923	4791	5881	1091	241014	242105	0.270316	704	64.4689	704	64.4689	1	0.0915751	Plus	Plus	Retrovirus-related Pol polyprotein from transposon 17.6	F:nucleic acid binding; F:zinc ion binding; P:DNA integration	0	0	-	-	-	-	-	-	-	-	-	-	-	-	-	-	-	-	-	-	-	-	-	-	*	0.0016
SNP_PS900203_1.2CM	TRINITY_DN12031_c0_g2_i3	not available	len=10184 path=[1:0-4657 4:4658-4975 5:4976-4999 6:5000-5109 8:5110-5179 10:5180-5497 11:5498-5610 13:5611-5793 14:5794-5817 15:5818-5882 17:5883-5906 18:5907-6002 20:6003-6321 21:6322-6359 23:6360-6383 25:6384-6571 26:6572-8446 28:8447-8983 29:8984-9189 30:9190-10183]	1.76018e-74	183	291.633	3863	4643	781	240034	240814	0.193508	482	61.7157	482	61.7157	0	0	Plus	Plus	Retrovirus-related Pol polyprotein from transposon 17.6	F:nucleic acid binding; F:zinc ion binding; P:DNA integration	0	0	-	-	-	-	-	-	-	-	-	-	-	-	-	-	-	-	-	-	-	-	-	-	*	0.0016
SNP_PS900203_1.2CM	TRINITY_DN12031_c0_g2_i3	not available	len=10184 path=[1:0-4657 4:4658-4975 5:4976-4999 6:5000-5109 8:5110-5179 10:5180-5497 11:5498-5610 13:5611-5793 14:5794-5817 15:5818-5882 17:5883-5906 18:5907-6002 20:6003-6321 21:6322-6359 23:6360-6383 25:6384-6571 26:6572-8446 28:8447-8983 29:8984-9189 30:9190-10183]	2.93549e-58	149	237.744	1712	2593	882	156325	157207	0.218533	519	58.7769	519	58.7769	1	0.11325	Plus	Plus	Retrovirus-related Pol polyprotein from transposon 17.6	F:nucleic acid binding; F:zinc ion binding; P:DNA integration	0	0	-	-	-	-	-	-	-	-	-	-	-	-	-	-	-	-	-	-	-	-	-	-	*	0.0016
SNP_PS900203_1.2CM	TRINITY_DN12031_c0_g2_i3	not available	len=10184 path=[1:0-4657 4:4658-4975 5:4976-4999 6:5000-5109 8:5110-5179 10:5180-5497 11:5498-5610 13:5611-5793 14:5794-5817 15:5818-5882 17:5883-5906 18:5907-6002 20:6003-6321 21:6322-6359 23:6360-6383 25:6384-6571 26:6572-8446 28:8447-8983 29:8984-9189 30:9190-10183]	1.24439e-29	89	142.647	3338	3586	249	156073	156321	0.0616946	169	67.8715	169	67.8715	0	0	Plus	Plus	Retrovirus-related Pol polyprotein from transposon 17.6	F:nucleic acid binding; F:zinc ion binding; P:DNA integration	0	0	-	-	-	-	-	-	-	-	-	-	-	-	-	-	-	-	-	-	-	-	-	-	*	0.0016
SNP_PS900203_1.2CM	TRINITY_DN12031_c0_g2_i3	not available	len=10184 path=[1:0-4657 4:4658-4975 5:4976-4999 6:5000-5109 8:5110-5179 10:5180-5497 11:5498-5610 13:5611-5793 14:5794-5817 15:5818-5882 17:5883-5906 18:5907-6002 20:6003-6321 21:6322-6359 23:6360-6383 25:6384-6571 26:6572-8446 28:8447-8983 29:8984-9189 30:9190-10183]	8.54029e-16	60	96.6827	5915	6152	238	247259	247495	0.0589691	152	63.8655	152	63.8655	1	0.420168	Plus	Plus	Retrovirus-related Pol polyprotein from transposon 17.6	F:nucleic acid binding; F:zinc ion binding; P:DNA integration	0	0	-	-	-	-	-	-	-	-	-	-	-	-	-	-	-	-	-	-	-	-	-	-	*	0.0016
SNP_PS900203_1.2CM	TRINITY_DN12031_c0_g2_i3	not available	len=10184 path=[1:0-4657 4:4658-4975 5:4976-4999 6:5000-5109 8:5110-5179 10:5180-5497 11:5498-5610 13:5611-5793 14:5794-5817 15:5818-5882 17:5883-5906 18:5907-6002 20:6003-6321 21:6322-6359 23:6360-6383 25:6384-6571 26:6572-8446 28:8447-8983 29:8984-9189 30:9190-10183]	6.91763e-14	56	90.3429	5885	5572	314	374739	375052	0.0773041	185	58.9172	185	58.9172	0	0	Plus	Minus	Retrovirus-related Pol polyprotein from transposon 17.6	F:nucleic acid binding; F:zinc ion binding; P:DNA integration	0	0	-	-	-	-	-	-	-	-	-	-	-	-	-	-	-	-	-	-	-	-	-	-	*	0.0016
SNP_PS900203_1.2CM	TRINITY_DN12031_c0_g2_i3	not available	len=10184 path=[1:0-4657 4:4658-4975 5:4976-4999 6:5000-5109 8:5110-5179 10:5180-5497 11:5498-5610 13:5611-5793 14:5794-5817 15:5818-5882 17:5883-5906 18:5907-6002 20:6003-6321 21:6322-6359 23:6360-6383 25:6384-6571 26:6572-8446 28:8447-8983 29:8984-9189 30:9190-10183]	1.68099e-11	51	82.4181	2	92	91	151463	151553	0.022547	71	78.022	71	78.022	0	0	Plus	Plus	Retrovirus-related Pol polyprotein from transposon 17.6	F:nucleic acid binding; F:zinc ion binding; P:DNA integration	0	0	-	-	-	-	-	-	-	-	-	-	-	-	-	-	-	-	-	-	-	-	-	-	*	0.0016
SNP_PS900203_1.2CM	TRINITY_DN12031_c0_g2_i3	not available	len=10184 path=[1:0-4657 4:4658-4975 5:4976-4999 6:5000-5109 8:5110-5179 10:5180-5497 11:5498-5610 13:5611-5793 14:5794-5817 15:5818-5882 17:5883-5906 18:5907-6002 20:6003-6321 21:6322-6359 23:6360-6383 25:6384-6571 26:6572-8446 28:8447-8983 29:8984-9189 30:9190-10183]	1.22544e-08	45	72.9083	5881	5571	311	360990	361300	0.0765608	178	57.2347	178	57.2347	0	0	Plus	Minus	Retrovirus-related Pol polyprotein from transposon 17.6	F:nucleic acid binding; F:zinc ion binding; P:DNA integration	0	0	-	-	-	-	-	-	-	-	-	-	-	-	-	-	-	-	-	-	-	-	-	-	*	0.0016
SNP_PS900203_1.2CM	TRINITY_DN12031_c0_g2_i3	not available	len=10184 path=[1:0-4657 4:4658-4975 5:4976-4999 6:5000-5109 8:5110-5179 10:5180-5497 11:5498-5610 13:5611-5793 14:5794-5817 15:5818-5882 17:5883-5906 18:5907-6002 20:6003-6321 21:6322-6359 23:6360-6383 25:6384-6571 26:6572-8446 28:8447-8983 29:8984-9189 30:9190-10183]	1.22544e-08	45	72.9083	5572	5884	313	384392	384704	0.0775518	179	57.1885	179	57.1885	0	0	Plus	Plus	Retrovirus-related Pol polyprotein from transposon 17.6	F:nucleic acid binding; F:zinc ion binding; P:DNA integration	0	0	-	-	-	-	-	-	-	-	-	-	-	-	-	-	-	-	-	-	-	-	-	-	*	0.0016
SNP_PS900203_1.2CM	TRINITY_DN12031_c0_g2_i3	not available	len=10184 path=[1:0-4657 4:4658-4975 5:4976-4999 6:5000-5109 8:5110-5179 10:5180-5497 11:5498-5610 13:5611-5793 14:5794-5817 15:5818-5882 17:5883-5906 18:5907-6002 20:6003-6321 21:6322-6359 23:6360-6383 25:6384-6571 26:6572-8446 28:8447-8983 29:8984-9189 30:9190-10183]	1.10289e-07	43	69.7384	6680	7000	321	247955	248275	0.079534	182	56.6978	182	56.6978	0	0	Plus	Plus	Retrovirus-related Pol polyprotein from transposon 17.6	F:nucleic acid binding; F:zinc ion binding; P:DNA integration	0	0	-	-	-	-	-	-	-	-	-	-	-	-	-	-	-	-	-	-	-	-	-	-	*	0.0016
SNP_PS900203_1.2CM	TRINITY_DN12031_c0_g2_i3	not available	len=10184 path=[1:0-4657 4:4658-4975 5:4976-4999 6:5000-5109 8:5110-5179 10:5180-5497 11:5498-5610 13:5611-5793 14:5794-5817 15:5818-5882 17:5883-5906 18:5907-6002 20:6003-6321 21:6322-6359 23:6360-6383 25:6384-6571 26:6572-8446 28:8447-8983 29:8984-9189 30:9190-10183]	2.68003e-05	38	61.8135	304	455	152	151774	151925	0.037661	103	66.8831	103	66.8831	4	2.5974	Plus	Plus	Retrovirus-related Pol polyprotein from transposon 17.6	F:nucleic acid binding; F:zinc ion binding; P:DNA integration	0	0	-	-	-	-	-	-	-	-	-	-	-	-	-	-	-	-	-	-	-	-	-	-	*	0.0016
SNP_PS900203_1.2CM	TRINITY_DN12031_c0_g2_i3	not available	len=10184 path=[1:0-4657 4:4658-4975 5:4976-4999 6:5000-5109 8:5110-5179 10:5180-5497 11:5498-5610 13:5611-5793 14:5794-5817 15:5818-5882 17:5883-5906 18:5907-6002 20:6003-6321 21:6322-6359 23:6360-6383 25:6384-6571 26:6572-8446 28:8447-8983 29:8984-9189 30:9190-10183]	0.000723609	35	57.0587	3538	3836	299	239731	240029	0.0740831	167	55.8528	167	55.8528	0	0	Plus	Plus	Retrovirus-related Pol polyprotein from transposon 17.6	F:nucleic acid binding; F:zinc ion binding; P:DNA integration	0	0	-	-	-	-	-	-	-	-	-	-	-	-	-	-	-	-	-	-	-	-	-	-	*	0.0016
SNP_PS900203_1.2CM	TRINITY_DN12031_c0_g2_i3	not available	len=10184 path=[1:0-4657 4:4658-4975 5:4976-4999 6:5000-5109 8:5110-5179 10:5180-5497 11:5498-5610 13:5611-5793 14:5794-5817 15:5818-5882 17:5883-5906 18:5907-6002 20:6003-6321 21:6322-6359 23:6360-6383 25:6384-6571 26:6572-8446 28:8447-8983 29:8984-9189 30:9190-10183]	0.00651248	33	53.8887	5038	4900	139	122584	122722	0.0339444	86	61.8705	86	61.8705	0	0	Plus	Minus	Retrovirus-related Pol polyprotein from transposon 17.6	F:nucleic acid binding; F:zinc ion binding; P:DNA integration	0	0	-	-	-	-	-	-	-	-	-	-	-	-	-	-	-	-	-	-	-	-	-	-	*	0.0016
SNP_PS900203_1.2CM	TRINITY_DN12031_c0_g2_i3	not available	len=10184 path=[1:0-4657 4:4658-4975 5:4976-4999 6:5000-5109 8:5110-5179 10:5180-5497 11:5498-5610 13:5611-5793 14:5794-5817 15:5818-5882 17:5883-5906 18:5907-6002 20:6003-6321 21:6322-6359 23:6360-6383 25:6384-6571 26:6572-8446 28:8447-8983 29:8984-9189 30:9190-10183]	0.0195374	32	52.3038	221	345	125	151671	151793	0.0309712	91	72.2222	91	72.2222	4	3.1746	Plus	Plus	Retrovirus-related Pol polyprotein from transposon 17.6	F:nucleic acid binding; F:zinc ion binding; P:DNA integration	0	0	-	-	-	-	-	-	-	-	-	-	-	-	-	-	-	-	-	-	-	-	-	-	*	0.0016
SNP_PS900203_1.2CM	TRINITY_DN12031_c0_g2_i3	not available	len=10184 path=[1:0-4657 4:4658-4975 5:4976-4999 6:5000-5109 8:5110-5179 10:5180-5497 11:5498-5610 13:5611-5793 14:5794-5817 15:5818-5882 17:5883-5906 18:5907-6002 20:6003-6321 21:6322-6359 23:6360-6383 25:6384-6571 26:6572-8446 28:8447-8983 29:8984-9189 30:9190-10183]	0.527511	29	47.5489	4273	4085	189	83900	84088	0.0463329	109	57.672	109	57.672	0	0	Plus	Minus	Retrovirus-related Pol polyprotein from transposon 17.6	F:nucleic acid binding; F:zinc ion binding; P:DNA integration	0	0	-	-	-	-	-	-	-	-	-	-	-	-	-	-	-	-	-	-	-	-	-	-	*	0.0016
SNP_PS900203_1.2CM	TRINITY_DN12031_c0_g2_i3	not available	len=10184 path=[1:0-4657 4:4658-4975 5:4976-4999 6:5000-5109 8:5110-5179 10:5180-5497 11:5498-5610 13:5611-5793 14:5794-5817 15:5818-5882 17:5883-5906 18:5907-6002 20:6003-6321 21:6322-6359 23:6360-6383 25:6384-6571 26:6572-8446 28:8447-8983 29:8984-9189 30:9190-10183]	0.527511	29	47.5489	5881	5571	311	73481	73793	0.0765608	181	57.6433	181	57.6433	4	1.27389	Plus	Minus	Retrovirus-related Pol polyprotein from transposon 17.6	F:nucleic acid binding; F:zinc ion binding; P:DNA integration	0	0	-	-	-	-	-	-	-	-	-	-	-	-	-	-	-	-	-	-	-	-	-	-	*	0.0016
SNP_PS900203_1.2CM	TRINITY_DN12031_c0_g2_i3	not available	len=10184 path=[1:0-4657 4:4658-4975 5:4976-4999 6:5000-5109 8:5110-5179 10:5180-5497 11:5498-5610 13:5611-5793 14:5794-5817 15:5818-5882 17:5883-5906 18:5907-6002 20:6003-6321 21:6322-6359 23:6360-6383 25:6384-6571 26:6572-8446 28:8447-8983 29:8984-9189 30:9190-10183]	4.7476	27	44.379	5742	5884	143	344366	344508	0.035431	85	59.4406	85	59.4406	0	0	Plus	Plus	Retrovirus-related Pol polyprotein from transposon 17.6	F:nucleic acid binding; F:zinc ion binding; P:DNA integration	0	0	-	-	-	-	-	-	-	-	-	-	-	-	-	-	-	-	-	-	-	-	-	-	*	0.0016
SNP_PS900203_1.2CM	TRINITY_DN12031_c0_g2_i5	not available	len=10186 path=[1:0-4657 3:4658-4976 5:4977-5000 7:5001-5110 8:5111-5180 9:5181-5499 11:5500-5612 13:5613-5795 14:5796-5819 15:5820-5884 17:5885-5908 18:5909-6004 20:6005-6323 21:6324-6361 23:6362-6385 25:6386-6573 26:6574-8448 28:8449-8985 29:8986-9191 30:9192-10185]	0	2217	3515.45	3338	8651	5314	157876	163203	1.31665	3834	71.7172	3834	71.7172	50	0.935279	Plus	Plus	DNA-directed DNA polymerase	F:nucleic acid binding; P:DNA integration; F:DNA polymerase activity; P:DNA biosynthetic process	0	0	-	-	-	-	-	-	-	-	-	-	-	-	-	-	-2.01	0.00728	-	-	-	-	-	-	-	-
SNP_PS900203_1.2CM	TRINITY_DN12031_c0_g2_i5	not available	len=10186 path=[1:0-4657 3:4658-4976 5:4977-5000 7:5001-5110 8:5111-5180 9:5181-5499 11:5500-5612 13:5613-5795 14:5796-5819 15:5820-5884 17:5885-5908 18:5909-6004 20:6005-6323 21:6324-6361 23:6362-6385 25:6386-6573 26:6574-8448 28:8449-8985 29:8986-9191 30:9192-10185]	2.14218e-128	296	470.734	4799	5883	1085	241021	242105	0.26883	697	64.1805	697	64.1805	2	0.184162	Plus	Plus	DNA-directed DNA polymerase	F:nucleic acid binding; P:DNA integration; F:DNA polymerase activity; P:DNA biosynthetic process	0	0	-	-	-	-	-	-	-	-	-	-	-	-	-	-	-2.01	0.00728	-	-	-	-	-	-	-	-
SNP_PS900203_1.2CM	TRINITY_DN12031_c0_g2_i5	not available	len=10186 path=[1:0-4657 3:4658-4976 5:4977-5000 7:5001-5110 8:5111-5180 9:5181-5499 11:5500-5612 13:5613-5795 14:5796-5819 15:5820-5884 17:5885-5908 18:5909-6004 20:6005-6323 21:6324-6361 23:6362-6385 25:6386-6573 26:6574-8448 28:8449-8985 29:8986-9191 30:9192-10185]	8.0484e-78	190	302.728	3863	4710	848	240034	240881	0.210108	519	61.2028	519	61.2028	0	0	Plus	Plus	DNA-directed DNA polymerase	F:nucleic acid binding; P:DNA integration; F:DNA polymerase activity; P:DNA biosynthetic process	0	0	-	-	-	-	-	-	-	-	-	-	-	-	-	-	-2.01	0.00728	-	-	-	-	-	-	-	-
SNP_PS900203_1.2CM	TRINITY_DN12031_c0_g2_i5	not available	len=10186 path=[1:0-4657 3:4658-4976 5:4977-5000 7:5001-5110 8:5111-5180 9:5181-5499 11:5500-5612 13:5613-5795 14:5796-5819 15:5820-5884 17:5885-5908 18:5909-6004 20:6005-6323 21:6324-6361 23:6362-6385 25:6386-6573 26:6574-8448 28:8449-8985 29:8986-9191 30:9192-10185]	2.93549e-58	149	237.744	1712	2593	882	156325	157207	0.218533	519	58.7769	519	58.7769	1	0.11325	Plus	Plus	DNA-directed DNA polymerase	F:nucleic acid binding; P:DNA integration; F:DNA polymerase activity; P:DNA biosynthetic process	0	0	-	-	-	-	-	-	-	-	-	-	-	-	-	-	-2.01	0.00728	-	-	-	-	-	-	-	-
SNP_PS900203_1.2CM	TRINITY_DN12031_c0_g2_i5	not available	len=10186 path=[1:0-4657 3:4658-4976 5:4977-5000 7:5001-5110 8:5111-5180 9:5181-5499 11:5500-5612 13:5613-5795 14:5796-5819 15:5820-5884 17:5885-5908 18:5909-6004 20:6005-6323 21:6324-6361 23:6362-6385 25:6386-6573 26:6574-8448 28:8449-8985 29:8986-9191 30:9192-10185]	1.24439e-29	89	142.647	3338	3586	249	156073	156321	0.0616946	169	67.8715	169	67.8715	0	0	Plus	Plus	DNA-directed DNA polymerase	F:nucleic acid binding; P:DNA integration; F:DNA polymerase activity; P:DNA biosynthetic process	0	0	-	-	-	-	-	-	-	-	-	-	-	-	-	-	-2.01	0.00728	-	-	-	-	-	-	-	-
SNP_PS900203_1.2CM	TRINITY_DN12031_c0_g2_i5	not available	len=10186 path=[1:0-4657 3:4658-4976 5:4977-5000 7:5001-5110 8:5111-5180 9:5181-5499 11:5500-5612 13:5613-5795 14:5796-5819 15:5820-5884 17:5885-5908 18:5909-6004 20:6005-6323 21:6324-6361 23:6362-6385 25:6386-6573 26:6574-8448 28:8449-8985 29:8986-9191 30:9192-10185]	8.54029e-16	60	96.6827	5917	6154	238	247259	247495	0.0589691	152	63.8655	152	63.8655	1	0.420168	Plus	Plus	DNA-directed DNA polymerase	F:nucleic acid binding; P:DNA integration; F:DNA polymerase activity; P:DNA biosynthetic process	0	0	-	-	-	-	-	-	-	-	-	-	-	-	-	-	-2.01	0.00728	-	-	-	-	-	-	-	-
SNP_PS900203_1.2CM	TRINITY_DN12031_c0_g2_i5	not available	len=10186 path=[1:0-4657 3:4658-4976 5:4977-5000 7:5001-5110 8:5111-5180 9:5181-5499 11:5500-5612 13:5613-5795 14:5796-5819 15:5820-5884 17:5885-5908 18:5909-6004 20:6005-6323 21:6324-6361 23:6362-6385 25:6386-6573 26:6574-8448 28:8449-8985 29:8986-9191 30:9192-10185]	6.91763e-14	56	90.3429	5887	5574	314	374739	375052	0.0773041	185	58.9172	185	58.9172	0	0	Plus	Minus	DNA-directed DNA polymerase	F:nucleic acid binding; P:DNA integration; F:DNA polymerase activity; P:DNA biosynthetic process	0	0	-	-	-	-	-	-	-	-	-	-	-	-	-	-	-2.01	0.00728	-	-	-	-	-	-	-	-
SNP_PS900203_1.2CM	TRINITY_DN12031_c0_g2_i5	not available	len=10186 path=[1:0-4657 3:4658-4976 5:4977-5000 7:5001-5110 8:5111-5180 9:5181-5499 11:5500-5612 13:5613-5795 14:5796-5819 15:5820-5884 17:5885-5908 18:5909-6004 20:6005-6323 21:6324-6361 23:6362-6385 25:6386-6573 26:6574-8448 28:8449-8985 29:8986-9191 30:9192-10185]	1.68099e-11	51	82.4181	2	92	91	151463	151553	0.022547	71	78.022	71	78.022	0	0	Plus	Plus	DNA-directed DNA polymerase	F:nucleic acid binding; P:DNA integration; F:DNA polymerase activity; P:DNA biosynthetic process	0	0	-	-	-	-	-	-	-	-	-	-	-	-	-	-	-2.01	0.00728	-	-	-	-	-	-	-	-
SNP_PS900203_1.2CM	TRINITY_DN12031_c0_g2_i5	not available	len=10186 path=[1:0-4657 3:4658-4976 5:4977-5000 7:5001-5110 8:5111-5180 9:5181-5499 11:5500-5612 13:5613-5795 14:5796-5819 15:5820-5884 17:5885-5908 18:5909-6004 20:6005-6323 21:6324-6361 23:6362-6385 25:6386-6573 26:6574-8448 28:8449-8985 29:8986-9191 30:9192-10185]	1.22544e-08	45	72.9083	5883	5573	311	360990	361300	0.0765608	178	57.2347	178	57.2347	0	0	Plus	Minus	DNA-directed DNA polymerase	F:nucleic acid binding; P:DNA integration; F:DNA polymerase activity; P:DNA biosynthetic process	0	0	-	-	-	-	-	-	-	-	-	-	-	-	-	-	-2.01	0.00728	-	-	-	-	-	-	-	-
SNP_PS900203_1.2CM	TRINITY_DN12031_c0_g2_i5	not available	len=10186 path=[1:0-4657 3:4658-4976 5:4977-5000 7:5001-5110 8:5111-5180 9:5181-5499 11:5500-5612 13:5613-5795 14:5796-5819 15:5820-5884 17:5885-5908 18:5909-6004 20:6005-6323 21:6324-6361 23:6362-6385 25:6386-6573 26:6574-8448 28:8449-8985 29:8986-9191 30:9192-10185]	1.22544e-08	45	72.9083	5574	5886	313	384392	384704	0.0775518	179	57.1885	179	57.1885	0	0	Plus	Plus	DNA-directed DNA polymerase	F:nucleic acid binding; P:DNA integration; F:DNA polymerase activity; P:DNA biosynthetic process	0	0	-	-	-	-	-	-	-	-	-	-	-	-	-	-	-2.01	0.00728	-	-	-	-	-	-	-	-
SNP_PS900203_1.2CM	TRINITY_DN12031_c0_g2_i5	not available	len=10186 path=[1:0-4657 3:4658-4976 5:4977-5000 7:5001-5110 8:5111-5180 9:5181-5499 11:5500-5612 13:5613-5795 14:5796-5819 15:5820-5884 17:5885-5908 18:5909-6004 20:6005-6323 21:6324-6361 23:6362-6385 25:6386-6573 26:6574-8448 28:8449-8985 29:8986-9191 30:9192-10185]	1.10289e-07	43	69.7384	6682	7002	321	247955	248275	0.079534	182	56.6978	182	56.6978	0	0	Plus	Plus	DNA-directed DNA polymerase	F:nucleic acid binding; P:DNA integration; F:DNA polymerase activity; P:DNA biosynthetic process	0	0	-	-	-	-	-	-	-	-	-	-	-	-	-	-	-2.01	0.00728	-	-	-	-	-	-	-	-
SNP_PS900203_1.2CM	TRINITY_DN12031_c0_g2_i5	not available	len=10186 path=[1:0-4657 3:4658-4976 5:4977-5000 7:5001-5110 8:5111-5180 9:5181-5499 11:5500-5612 13:5613-5795 14:5796-5819 15:5820-5884 17:5885-5908 18:5909-6004 20:6005-6323 21:6324-6361 23:6362-6385 25:6386-6573 26:6574-8448 28:8449-8985 29:8986-9191 30:9192-10185]	2.68003e-05	38	61.8135	304	455	152	151774	151925	0.037661	103	66.8831	103	66.8831	4	2.5974	Plus	Plus	DNA-directed DNA polymerase	F:nucleic acid binding; P:DNA integration; F:DNA polymerase activity; P:DNA biosynthetic process	0	0	-	-	-	-	-	-	-	-	-	-	-	-	-	-	-2.01	0.00728	-	-	-	-	-	-	-	-
SNP_PS900203_1.2CM	TRINITY_DN12031_c0_g2_i5	not available	len=10186 path=[1:0-4657 3:4658-4976 5:4977-5000 7:5001-5110 8:5111-5180 9:5181-5499 11:5500-5612 13:5613-5795 14:5796-5819 15:5820-5884 17:5885-5908 18:5909-6004 20:6005-6323 21:6324-6361 23:6362-6385 25:6386-6573 26:6574-8448 28:8449-8985 29:8986-9191 30:9192-10185]	0.000723609	35	57.0587	3538	3836	299	239731	240029	0.0740831	167	55.8528	167	55.8528	0	0	Plus	Plus	DNA-directed DNA polymerase	F:nucleic acid binding; P:DNA integration; F:DNA polymerase activity; P:DNA biosynthetic process	0	0	-	-	-	-	-	-	-	-	-	-	-	-	-	-	-2.01	0.00728	-	-	-	-	-	-	-	-
SNP_PS900203_1.2CM	TRINITY_DN12031_c0_g2_i5	not available	len=10186 path=[1:0-4657 3:4658-4976 5:4977-5000 7:5001-5110 8:5111-5180 9:5181-5499 11:5500-5612 13:5613-5795 14:5796-5819 15:5820-5884 17:5885-5908 18:5909-6004 20:6005-6323 21:6324-6361 23:6362-6385 25:6386-6573 26:6574-8448 28:8449-8985 29:8986-9191 30:9192-10185]	0.0195374	32	52.3038	221	345	125	151671	151793	0.0309712	91	72.2222	91	72.2222	4	3.1746	Plus	Plus	DNA-directed DNA polymerase	F:nucleic acid binding; P:DNA integration; F:DNA polymerase activity; P:DNA biosynthetic process	0	0	-	-	-	-	-	-	-	-	-	-	-	-	-	-	-2.01	0.00728	-	-	-	-	-	-	-	-
SNP_PS900203_1.2CM	TRINITY_DN12031_c0_g2_i5	not available	len=10186 path=[1:0-4657 3:4658-4976 5:4977-5000 7:5001-5110 8:5111-5180 9:5181-5499 11:5500-5612 13:5613-5795 14:5796-5819 15:5820-5884 17:5885-5908 18:5909-6004 20:6005-6323 21:6324-6361 23:6362-6385 25:6386-6573 26:6574-8448 28:8449-8985 29:8986-9191 30:9192-10185]	0.527511	29	47.5489	4273	4085	189	83900	84088	0.0463329	109	57.672	109	57.672	0	0	Plus	Minus	DNA-directed DNA polymerase	F:nucleic acid binding; P:DNA integration; F:DNA polymerase activity; P:DNA biosynthetic process	0	0	-	-	-	-	-	-	-	-	-	-	-	-	-	-	-2.01	0.00728	-	-	-	-	-	-	-	-
SNP_PS900203_1.2CM	TRINITY_DN12031_c0_g2_i5	not available	len=10186 path=[1:0-4657 3:4658-4976 5:4977-5000 7:5001-5110 8:5111-5180 9:5181-5499 11:5500-5612 13:5613-5795 14:5796-5819 15:5820-5884 17:5885-5908 18:5909-6004 20:6005-6323 21:6324-6361 23:6362-6385 25:6386-6573 26:6574-8448 28:8449-8985 29:8986-9191 30:9192-10185]	0.527511	29	47.5489	5883	5573	311	73481	73793	0.0765608	181	57.6433	181	57.6433	4	1.27389	Plus	Minus	DNA-directed DNA polymerase	F:nucleic acid binding; P:DNA integration; F:DNA polymerase activity; P:DNA biosynthetic process	0	0	-	-	-	-	-	-	-	-	-	-	-	-	-	-	-2.01	0.00728	-	-	-	-	-	-	-	-
SNP_PS900203_1.2CM	TRINITY_DN12031_c0_g2_i5	not available	len=10186 path=[1:0-4657 3:4658-4976 5:4977-5000 7:5001-5110 8:5111-5180 9:5181-5499 11:5500-5612 13:5613-5795 14:5796-5819 15:5820-5884 17:5885-5908 18:5909-6004 20:6005-6323 21:6324-6361 23:6362-6385 25:6386-6573 26:6574-8448 28:8449-8985 29:8986-9191 30:9192-10185]	4.7476	27	44.379	5349	5131	219	122286	122504	0.053766	123	56.1644	123	56.1644	0	0	Plus	Minus	DNA-directed DNA polymerase	F:nucleic acid binding; P:DNA integration; F:DNA polymerase activity; P:DNA biosynthetic process	0	0	-	-	-	-	-	-	-	-	-	-	-	-	-	-	-2.01	0.00728	-	-	-	-	-	-	-	-
SNP_PS900203_1.2CM	TRINITY_DN12031_c0_g2_i5	not available	len=10186 path=[1:0-4657 3:4658-4976 5:4977-5000 7:5001-5110 8:5111-5180 9:5181-5499 11:5500-5612 13:5613-5795 14:5796-5819 15:5820-5884 17:5885-5908 18:5909-6004 20:6005-6323 21:6324-6361 23:6362-6385 25:6386-6573 26:6574-8448 28:8449-8985 29:8986-9191 30:9192-10185]	4.7476	27	44.379	5744	5886	143	344366	344508	0.035431	85	59.4406	85	59.4406	0	0	Plus	Plus	DNA-directed DNA polymerase	F:nucleic acid binding; P:DNA integration; F:DNA polymerase activity; P:DNA biosynthetic process	0	0	-	-	-	-	-	-	-	-	-	-	-	-	-	-	-2.01	0.00728	-	-	-	-	-	-	-	-
SNP_PS900203_1.2CM	TRINITY_DN1613_c0_g1_i1	not available	len=2157 path=[1:0-586 2:587-618 3:619-656 5:657-756 7:757-768 9:769-799 10:800-813 11:814-976 12:977-1020 14:1021-1050 15:1051-1260 17:1261-1429 18:1430-1451 20:1452-1452 22:1453-1462 23:1463-1505 25:1506-1624 30:1625-1656 31:1657-1739 33:1740-1785 34:1786-2156]	0	2129	3375.97	2155	1	2155	99654	101808	0.533448	2142	99.3968	2142	99.3968	0	0	Plus	Minus	basic 7s globulin	F:aspartic-type endopeptidase activity; P:proteolysis; P:protein catabolic process	EC:3.4.23	Acting on peptide bonds (peptidases)	-	-	-	-	-	-	3.48	0	3.94	0	3.06	0	-	-	-	-	-	-	-	-	-	-	6.7	4.49e-05
SNP_PS900203_1.2CM	TRINITY_DN1613_c0_g1_i1	not available	len=2157 path=[1:0-586 2:587-618 3:619-656 5:657-756 7:757-768 9:769-799 10:800-813 11:814-976 12:977-1020 14:1021-1050 15:1051-1260 17:1261-1429 18:1430-1451 20:1452-1452 22:1453-1462 23:1463-1505 25:1506-1624 30:1625-1656 31:1657-1739 33:1740-1785 34:1786-2156]	0	1033	1638.85	451	1845	1395	114098	115460	0.345638	1240	88.8889	1240	88.8889	32	2.29391	Plus	Plus	basic 7s globulin	F:aspartic-type endopeptidase activity; P:proteolysis; P:protein catabolic process	EC:3.4.23	Acting on peptide bonds (peptidases)	-	-	-	-	-	-	3.48	0	3.94	0	3.06	0	-	-	-	-	-	-	-	-	-	-	6.7	4.49e-05
SNP_PS900203_1.2CM	TRINITY_DN2961_c0_g1_i2	not available	len=5165 path=[0:0-338 4:339-586 5:587-609 6:610-721 11:722-771 12:772-811 16:812-815 17:816-890 19:891-921 22:922-1742 23:1743-1786 24:1787-1851 26:1852-1877 27:1878-2645 29:2646-5164]	0	2084	3304.65	995	4591	3597	368825	372493	0.891227	2958	80.5775	2958	80.5775	76	2.07028	Plus	Plus	coatomer subunit zeta-3	F:aspartic-type endopeptidase activity; P:proteolysis	EC:3.4.23	Acting on peptide bonds (peptidases)	-	-	-	-	-	-	-	-	-	-	-	-	-	-	-	-	-	-	-	-	-	-	-	-
SNP_PS900203_1.2CM	TRINITY_DN2961_c0_g1_i2	not available	len=5165 path=[0:0-338 4:339-586 5:587-609 6:610-721 11:722-771 12:772-811 16:812-815 17:816-890 19:891-921 22:922-1742 23:1743-1786 24:1787-1851 26:1852-1877 27:1878-2645 29:2646-5164]	0	547	868.559	453	1096	644	368167	368820	0.159564	613	93.7309	613	93.7309	10	1.52905	Plus	Plus	coatomer subunit zeta-3	F:aspartic-type endopeptidase activity; P:proteolysis	EC:3.4.23	Acting on peptide bonds (peptidases)	-	-	-	-	-	-	-	-	-	-	-	-	-	-	-	-	-	-	-	-	-	-	-	-
SNP_PS900203_1.2CM	TRINITY_DN2961_c0_g1_i2	not available	len=5165 path=[0:0-338 4:339-586 5:587-609 6:610-721 11:722-771 12:772-811 16:812-815 17:816-890 19:891-921 22:922-1742 23:1743-1786 24:1787-1851 26:1852-1877 27:1878-2645 29:2646-5164]	0	530	841.615	2622	3799	1178	356678	357841	0.291872	871	73.9389	871	73.9389	14	1.18846	Plus	Plus	coatomer subunit zeta-3	F:aspartic-type endopeptidase activity; P:proteolysis	EC:3.4.23	Acting on peptide bonds (peptidases)	-	-	-	-	-	-	-	-	-	-	-	-	-	-	-	-	-	-	-	-	-	-	-	-
SNP_PS900203_1.2CM	TRINITY_DN2961_c0_g1_i2	not available	len=5165 path=[0:0-338 4:339-586 5:587-609 6:610-721 11:722-771 12:772-811 16:812-815 17:816-890 19:891-921 22:922-1742 23:1743-1786 24:1787-1851 26:1852-1877 27:1878-2645 29:2646-5164]	0	529	840.03	819	2213	1395	67394	68768	0.345638	990	70.8661	990	70.8661	24	1.71797	Plus	Plus	coatomer subunit zeta-3	F:aspartic-type endopeptidase activity; P:proteolysis	EC:3.4.23	Acting on peptide bonds (peptidases)	-	-	-	-	-	-	-	-	-	-	-	-	-	-	-	-	-	-	-	-	-	-	-	-
SNP_PS900203_1.2CM	TRINITY_DN2961_c0_g1_i2	not available	len=5165 path=[0:0-338 4:339-586 5:587-609 6:610-721 11:722-771 12:772-811 16:812-815 17:816-890 19:891-921 22:922-1742 23:1743-1786 24:1787-1851 26:1852-1877 27:1878-2645 29:2646-5164]	0	498	790.896	2723	3800	1078	69336	70410	0.267095	792	73.4694	792	73.4694	3	0.278293	Plus	Plus	coatomer subunit zeta-3	F:aspartic-type endopeptidase activity; P:proteolysis	EC:3.4.23	Acting on peptide bonds (peptidases)	-	-	-	-	-	-	-	-	-	-	-	-	-	-	-	-	-	-	-	-	-	-	-	-
SNP_PS900203_1.2CM	TRINITY_DN2961_c0_g1_i2	not available	len=5165 path=[0:0-338 4:339-586 5:587-609 6:610-721 11:722-771 12:772-811 16:812-815 17:816-890 19:891-921 22:922-1742 23:1743-1786 24:1787-1851 26:1852-1877 27:1878-2645 29:2646-5164]	0	484	768.707	1	552	552	367614	368165	0.136769	531	95.8484	531	95.8484	4	0.722022	Plus	Plus	coatomer subunit zeta-3	F:aspartic-type endopeptidase activity; P:proteolysis	EC:3.4.23	Acting on peptide bonds (peptidases)	-	-	-	-	-	-	-	-	-	-	-	-	-	-	-	-	-	-	-	-	-	-	-	-
SNP_PS900203_1.2CM	TRINITY_DN2961_c0_g1_i2	not available	len=5165 path=[0:0-338 4:339-586 5:587-609 6:610-721 11:722-771 12:772-811 16:812-815 17:816-890 19:891-921 22:922-1742 23:1743-1786 24:1787-1851 26:1852-1877 27:1878-2645 29:2646-5164]	2.04791e-138	317	504.018	1459	2213	755	355454	356205	0.187066	540	71.5232	540	71.5232	3	0.397351	Plus	Plus	coatomer subunit zeta-3	F:aspartic-type endopeptidase activity; P:proteolysis	EC:3.4.23	Acting on peptide bonds (peptidases)	-	-	-	-	-	-	-	-	-	-	-	-	-	-	-	-	-	-	-	-	-	-	-	-
SNP_PS900203_1.2CM	TRINITY_DN2961_c0_g1_i2	not available	len=5165 path=[0:0-338 4:339-586 5:587-609 6:610-721 11:722-771 12:772-811 16:812-815 17:816-890 19:891-921 22:922-1742 23:1743-1786 24:1787-1851 26:1852-1877 27:1878-2645 29:2646-5164]	6.32868e-107	251	399.411	287	885	599	66771	67368	0.148414	470	77.43	470	77.43	17	2.80066	Plus	Plus	coatomer subunit zeta-3	F:aspartic-type endopeptidase activity; P:proteolysis	EC:3.4.23	Acting on peptide bonds (peptidases)	-	-	-	-	-	-	-	-	-	-	-	-	-	-	-	-	-	-	-	-	-	-	-	-
SNP_PS900203_1.2CM	TRINITY_DN2961_c0_g1_i2	not available	len=5165 path=[0:0-338 4:339-586 5:587-609 6:610-721 11:722-771 12:772-811 16:812-815 17:816-890 19:891-921 22:922-1742 23:1743-1786 24:1787-1851 26:1852-1877 27:1878-2645 29:2646-5164]	2.76357e-47	126	201.29	4030	4592	563	358075	358640	0.139494	350	61.8375	350	61.8375	3	0.530035	Plus	Plus	coatomer subunit zeta-3	F:aspartic-type endopeptidase activity; P:proteolysis	EC:3.4.23	Acting on peptide bonds (peptidases)	-	-	-	-	-	-	-	-	-	-	-	-	-	-	-	-	-	-	-	-	-	-	-	-
SNP_PS900203_1.2CM	TRINITY_DN2961_c0_g1_i2	not available	len=5165 path=[0:0-338 4:339-586 5:587-609 6:610-721 11:722-771 12:772-811 16:812-815 17:816-890 19:891-921 22:922-1742 23:1743-1786 24:1787-1851 26:1852-1877 27:1878-2645 29:2646-5164]	1.70698e-32	95	152.156	3660	3268	393	29200	29592	0.0968779	244	62.0865	244	62.0865	0	0	Plus	Minus	coatomer subunit zeta-3	F:aspartic-type endopeptidase activity; P:proteolysis	EC:3.4.23	Acting on peptide bonds (peptidases)	-	-	-	-	-	-	-	-	-	-	-	-	-	-	-	-	-	-	-	-	-	-	-	-
SNP_PS900203_1.2CM	TRINITY_DN2961_c0_g1_i2	not available	len=5165 path=[0:0-338 4:339-586 5:587-609 6:610-721 11:722-771 12:772-811 16:812-815 17:816-890 19:891-921 22:922-1742 23:1743-1786 24:1787-1851 26:1852-1877 27:1878-2645 29:2646-5164]	1.53628e-31	93	148.986	4029	4572	544	70687	71233	0.134787	324	59.2322	324	59.2322	3	0.548446	Plus	Plus	coatomer subunit zeta-3	F:aspartic-type endopeptidase activity; P:proteolysis	EC:3.4.23	Acting on peptide bonds (peptidases)	-	-	-	-	-	-	-	-	-	-	-	-	-	-	-	-	-	-	-	-	-	-	-	-
SNP_PS900203_1.2CM	TRINITY_DN2961_c0_g1_i2	not available	len=5165 path=[0:0-338 4:339-586 5:587-609 6:610-721 11:722-771 12:772-811 16:812-815 17:816-890 19:891-921 22:922-1742 23:1743-1786 24:1787-1851 26:1852-1877 27:1878-2645 29:2646-5164]	3.73317e-29	88	141.062	130	1	130	225802	225930	0.0317145	112	86.1538	112	86.1538	1	0.769231	Plus	Minus	coatomer subunit zeta-3	F:aspartic-type endopeptidase activity; P:proteolysis	EC:3.4.23	Acting on peptide bonds (peptidases)	-	-	-	-	-	-	-	-	-	-	-	-	-	-	-	-	-	-	-	-	-	-	-	-
SNP_PS900203_1.2CM	TRINITY_DN2961_c0_g1_i2	not available	len=5165 path=[0:0-338 4:339-586 5:587-609 6:610-721 11:722-771 12:772-811 16:812-815 17:816-890 19:891-921 22:922-1742 23:1743-1786 24:1787-1851 26:1852-1877 27:1878-2645 29:2646-5164]	3.02387e-27	84	134.722	3671	3268	404	387965	388368	0.0996033	244	60.396	244	60.396	0	0	Plus	Minus	coatomer subunit zeta-3	F:aspartic-type endopeptidase activity; P:proteolysis	EC:3.4.23	Acting on peptide bonds (peptidases)	-	-	-	-	-	-	-	-	-	-	-	-	-	-	-	-	-	-	-	-	-	-	-	-
SNP_PS900203_1.2CM	TRINITY_DN2961_c0_g1_i2	not available	len=5165 path=[0:0-338 4:339-586 5:587-609 6:610-721 11:722-771 12:772-811 16:812-815 17:816-890 19:891-921 22:922-1742 23:1743-1786 24:1787-1851 26:1852-1877 27:1878-2645 29:2646-5164]	6.61319e-24	77	123.627	3684	3268	417	55732	56148	0.102824	247	59.2326	247	59.2326	0	0	Plus	Minus	coatomer subunit zeta-3	F:aspartic-type endopeptidase activity; P:proteolysis	EC:3.4.23	Acting on peptide bonds (peptidases)	-	-	-	-	-	-	-	-	-	-	-	-	-	-	-	-	-	-	-	-	-	-	-	-
SNP_PS900203_1.2CM	TRINITY_DN2961_c0_g1_i2	not available	len=5165 path=[0:0-338 4:339-586 5:587-609 6:610-721 11:722-771 12:772-811 16:812-815 17:816-890 19:891-921 22:922-1742 23:1743-1786 24:1787-1851 26:1852-1877 27:1878-2645 29:2646-5164]	1.44631e-20	70	112.532	3285	3660	376	264786	265161	0.0931613	223	59.3085	223	59.3085	0	0	Plus	Plus	coatomer subunit zeta-3	F:aspartic-type endopeptidase activity; P:proteolysis	EC:3.4.23	Acting on peptide bonds (peptidases)	-	-	-	-	-	-	-	-	-	-	-	-	-	-	-	-	-	-	-	-	-	-	-	-
SNP_PS900203_1.2CM	TRINITY_DN2961_c0_g1_i2	not available	len=5165 path=[0:0-338 4:339-586 5:587-609 6:610-721 11:722-771 12:772-811 16:812-815 17:816-890 19:891-921 22:922-1742 23:1743-1786 24:1787-1851 26:1852-1877 27:1878-2645 29:2646-5164]	1.30167e-19	68	109.362	3684	3285	400	347699	348098	0.0986122	234	58.5	234	58.5	0	0	Plus	Minus	coatomer subunit zeta-3	F:aspartic-type endopeptidase activity; P:proteolysis	EC:3.4.23	Acting on peptide bonds (peptidases)	-	-	-	-	-	-	-	-	-	-	-	-	-	-	-	-	-	-	-	-	-	-	-	-
SNP_PS900203_1.2CM	TRINITY_DN2961_c0_g1_i2	not available	len=5165 path=[0:0-338 4:339-586 5:587-609 6:610-721 11:722-771 12:772-811 16:812-815 17:816-890 19:891-921 22:922-1742 23:1743-1786 24:1787-1851 26:1852-1877 27:1878-2645 29:2646-5164]	1.17151e-18	66	106.192	2872	3797	926	341029	341973	0.229435	633	65.8004	633	65.8004	53	5.50936	Plus	Plus	coatomer subunit zeta-3	F:aspartic-type endopeptidase activity; P:proteolysis	EC:3.4.23	Acting on peptide bonds (peptidases)	-	-	-	-	-	-	-	-	-	-	-	-	-	-	-	-	-	-	-	-	-	-	-	-
SNP_PS900203_1.2CM	TRINITY_DN2961_c0_g1_i2	not available	len=5165 path=[0:0-338 4:339-586 5:587-609 6:610-721 11:722-771 12:772-811 16:812-815 17:816-890 19:891-921 22:922-1742 23:1743-1786 24:1787-1851 26:1852-1877 27:1878-2645 29:2646-5164]	5.60328e-12	52	84.003	1926	1519	408	390077	390481	0.100594	234	57.3529	234	57.3529	3	0.735294	Plus	Minus	coatomer subunit zeta-3	F:aspartic-type endopeptidase activity; P:proteolysis	EC:3.4.23	Acting on peptide bonds (peptidases)	-	-	-	-	-	-	-	-	-	-	-	-	-	-	-	-	-	-	-	-	-	-	-	-
SNP_PS900203_1.2CM	TRINITY_DN2961_c0_g1_i2	not available	len=5165 path=[0:0-338 4:339-586 5:587-609 6:610-721 11:722-771 12:772-811 16:812-815 17:816-890 19:891-921 22:922-1742 23:1743-1786 24:1787-1851 26:1852-1877 27:1878-2645 29:2646-5164]	1.10289e-07	43	69.7384	4	211	208	66535	66740	0.051536	153	71.4953	153	71.4953	14	6.54206	Plus	Plus	coatomer subunit zeta-3	F:aspartic-type endopeptidase activity; P:proteolysis	EC:3.4.23	Acting on peptide bonds (peptidases)	-	-	-	-	-	-	-	-	-	-	-	-	-	-	-	-	-	-	-	-	-	-	-	-
SNP_PS900203_1.2CM	TRINITY_DN2961_c0_g1_i2	not available	len=5165 path=[0:0-338 4:339-586 5:587-609 6:610-721 11:722-771 12:772-811 16:812-815 17:816-890 19:891-921 22:922-1742 23:1743-1786 24:1787-1851 26:1852-1877 27:1878-2645 29:2646-5164]	0.00217083	34	55.4737	4201	4274	74	265678	265751	0.0183349	54	72.973	54	72.973	0	0	Plus	Plus	coatomer subunit zeta-3	F:aspartic-type endopeptidase activity; P:proteolysis	EC:3.4.23	Acting on peptide bonds (peptidases)	-	-	-	-	-	-	-	-	-	-	-	-	-	-	-	-	-	-	-	-	-	-	-	-
SNP_PS900203_1.2CM	TRINITY_DN2961_c0_g1_i2	not available	len=5165 path=[0:0-338 4:339-586 5:587-609 6:610-721 11:722-771 12:772-811 16:812-815 17:816-890 19:891-921 22:922-1742 23:1743-1786 24:1787-1851 26:1852-1877 27:1878-2645 29:2646-5164]	0.0586123	31	50.7188	1283	1213	71	390717	390787	0.0170961	51	71.831	51	71.831	0	0	Plus	Minus	coatomer subunit zeta-3	F:aspartic-type endopeptidase activity; P:proteolysis	EC:3.4.23	Acting on peptide bonds (peptidases)	-	-	-	-	-	-	-	-	-	-	-	-	-	-	-	-	-	-	-	-	-	-	-	-
SNP_PS900203_1.2CM	TRINITY_DN2961_c0_g1_i2	not available	len=5165 path=[0:0-338 4:339-586 5:587-609 6:610-721 11:722-771 12:772-811 16:812-815 17:816-890 19:891-921 22:922-1742 23:1743-1786 24:1787-1851 26:1852-1877 27:1878-2645 29:2646-5164]	0.527511	29	47.5489	1715	1518	198	6349	6549	0.0485628	119	59.204	119	59.204	3	1.49254	Plus	Minus	coatomer subunit zeta-3	F:aspartic-type endopeptidase activity; P:proteolysis	EC:3.4.23	Acting on peptide bonds (peptidases)	-	-	-	-	-	-	-	-	-	-	-	-	-	-	-	-	-	-	-	-	-	-	-	-
SNP_PS900203_1.2CM	TRINITY_DN2961_c0_g1_i2	not available	len=5165 path=[0:0-338 4:339-586 5:587-609 6:610-721 11:722-771 12:772-811 16:812-815 17:816-890 19:891-921 22:922-1742 23:1743-1786 24:1787-1851 26:1852-1877 27:1878-2645 29:2646-5164]	4.7476	27	44.379	1715	1518	198	31794	31994	0.0485628	118	58.7065	118	58.7065	3	1.49254	Plus	Minus	coatomer subunit zeta-3	F:aspartic-type endopeptidase activity; P:proteolysis	EC:3.4.23	Acting on peptide bonds (peptidases)	-	-	-	-	-	-	-	-	-	-	-	-	-	-	-	-	-	-	-	-	-	-	-	-
SNP_PS900203_1.2CM	TRINITY_DN2961_c0_g1_i2	not available	len=5165 path=[0:0-338 4:339-586 5:587-609 6:610-721 11:722-771 12:772-811 16:812-815 17:816-890 19:891-921 22:922-1742 23:1743-1786 24:1787-1851 26:1852-1877 27:1878-2645 29:2646-5164]	4.7476	27	44.379	1703	1520	184	350148	350334	0.045094	111	59.3583	111	59.3583	3	1.60428	Plus	Minus	coatomer subunit zeta-3	F:aspartic-type endopeptidase activity; P:proteolysis	EC:3.4.23	Acting on peptide bonds (peptidases)	-	-	-	-	-	-	-	-	-	-	-	-	-	-	-	-	-	-	-	-	-	-	-	-
SNP_PS900203_1.2CM	TRINITY_DN2961_c0_g1_i2	not available	len=5165 path=[0:0-338 4:339-586 5:587-609 6:610-721 11:722-771 12:772-811 16:812-815 17:816-890 19:891-921 22:922-1742 23:1743-1786 24:1787-1851 26:1852-1877 27:1878-2645 29:2646-5164]	4.7476	27	44.379	1651	1748	98	339722	339816	0.0242814	73	73.7374	73	73.7374	5	5.05051	Plus	Plus	coatomer subunit zeta-3	F:aspartic-type endopeptidase activity; P:proteolysis	EC:3.4.23	Acting on peptide bonds (peptidases)	-	-	-	-	-	-	-	-	-	-	-	-	-	-	-	-	-	-	-	-	-	-	-	-
SNP_PS900203_1.2CM	TRINITY_DN1613_c0_g1_i2	not available	len=2153 path=[0:0-199 2:200-231 4:232-269 5:270-369 7:370-381 8:382-426 11:427-589 13:590-633 14:634-663 16:664-855 17:856-1024 19:1025-1047 22:1048-1057 23:1058-1100 24:1101-1171 26:1172-1173 28:1174-1219 30:1220-1251 32:1252-1334 33:1335-1380 35:1381-1516 36:1517-1557 37:1558-2152]	0	2054	3257.1	1	2074	2074	114021	116094	0.513874	2064	99.5178	2064	99.5178	0	0	Plus	Plus	basic 7s globulin	F:aspartic-type endopeptidase activity; P:proteolysis; P:protein catabolic process	EC:3.4.23	Acting on peptide bonds (peptidases)	-	-	-	-	-	-	4.11	0	4.06	0.00386	3.12	0	-	-	-	-	-	-	-	-	-	-	5.51	0.000325
SNP_PS900203_1.2CM	TRINITY_DN1613_c0_g1_i2	not available	len=2153 path=[0:0-199 2:200-231 4:232-269 5:270-369 7:370-381 8:382-426 11:427-589 13:590-633 14:634-663 16:664-855 17:856-1024 19:1025-1047 22:1048-1057 23:1058-1100 24:1101-1171 26:1172-1173 28:1174-1219 30:1220-1251 32:1252-1334 33:1335-1380 35:1381-1516 36:1517-1557 37:1558-2152]	0	1025	1626.17	1440	78	1363	99964	101358	0.337214	1236	88.6022	1236	88.6022	32	2.29391	Plus	Minus	basic 7s globulin	F:aspartic-type endopeptidase activity; P:proteolysis; P:protein catabolic process	EC:3.4.23	Acting on peptide bonds (peptidases)	-	-	-	-	-	-	4.11	0	4.06	0.00386	3.12	0	-	-	-	-	-	-	-	-	-	-	5.51	0.000325
SNP_PS900203_1.2CM	TRINITY_DN1613_c0_g1_i2	not available	len=2153 path=[0:0-199 2:200-231 4:232-269 5:270-369 7:370-381 8:382-426 11:427-589 13:590-633 14:634-663 16:664-855 17:856-1024 19:1025-1047 22:1048-1057 23:1058-1100 24:1101-1171 26:1172-1173 28:1174-1219 30:1220-1251 32:1252-1334 33:1335-1380 35:1381-1516 36:1517-1557 37:1558-2152]	6.04392e-44	119	190.196	2033	2153	121	115958	116078	0.0299801	120	99.1736	120	99.1736	0	0	Plus	Plus	basic 7s globulin	F:aspartic-type endopeptidase activity; P:proteolysis; P:protein catabolic process	EC:3.4.23	Acting on peptide bonds (peptidases)	-	-	-	-	-	-	4.11	0	4.06	0.00386	3.12	0	-	-	-	-	-	-	-	-	-	-	5.51	0.000325
SNP_PS900203_1.2CM	TRINITY_DN1613_c0_g1_i2	not available	len=2153 path=[0:0-199 2:200-231 4:232-269 5:270-369 7:370-381 8:382-426 11:427-589 13:590-633 14:634-663 16:664-855 17:856-1024 19:1025-1047 22:1048-1057 23:1058-1100 24:1101-1171 26:1172-1173 28:1174-1219 30:1220-1251 32:1252-1334 33:1335-1380 35:1381-1516 36:1517-1557 37:1558-2152]	2.97781e-06	40	64.9835	1938	1979	42	116053	116094	0.0104063	41	97.619	41	97.619	0	0	Plus	Plus	basic 7s globulin	F:aspartic-type endopeptidase activity; P:proteolysis; P:protein catabolic process	EC:3.4.23	Acting on peptide bonds (peptidases)	-	-	-	-	-	-	4.11	0	4.06	0.00386	3.12	0	-	-	-	-	-	-	-	-	-	-	5.51	0.000325
SNP_PS900203_1.2CM	TRINITY_DN1613_c0_g1_i2	not available	len=2153 path=[0:0-199 2:200-231 4:232-269 5:270-369 7:370-381 8:382-426 11:427-589 13:590-633 14:634-663 16:664-855 17:856-1024 19:1025-1047 22:1048-1057 23:1058-1100 24:1101-1171 26:1172-1173 28:1174-1219 30:1220-1251 32:1252-1334 33:1335-1380 35:1381-1516 36:1517-1557 37:1558-2152]	4.7476	27	44.379	1902	1969	68	117178	117246	0.0168483	51	73.913	51	73.913	1	1.44928	Plus	Plus	basic 7s globulin	F:aspartic-type endopeptidase activity; P:proteolysis; P:protein catabolic process	EC:3.4.23	Acting on peptide bonds (peptidases)	-	-	-	-	-	-	4.11	0	4.06	0.00386	3.12	0	-	-	-	-	-	-	-	-	-	-	5.51	0.000325
SNP_PS900203_1.2CM	TRINITY_DN536_c1_g1_i12	not available	len=6430 path=[0:0-1238 2:1239-1354 4:1355-1880 5:1881-1913 6:1914-3654 8:3655-3684 9:3685-4697 11:4698-5191 13:5192-5345 14:5346-5506 15:5507-5509 16:5510-5576 17:5577-5648 18:5649-6212 21:6213-6429]	0	1990	3155.66	2522	6	2517	137212	139731	0.62314	2287	90.3239	2287	90.3239	27	1.06635	Plus	Minus	PKS-NRPS hybrid synthetase CHGG_01239-like	P:regulation of transcription, DNA-templated	0	0	-	-	-	-	-	-	-	-	-	-	-	-	-	-	-	-	-	-	-	-	-	-	-	-
SNP_PS900203_1.2CM	TRINITY_DN536_c1_g1_i12	not available	len=6430 path=[0:0-1238 2:1239-1354 4:1355-1880 5:1881-1913 6:1914-3654 8:3655-3684 9:3685-4697 11:4698-5191 13:5192-5345 14:5346-5506 15:5507-5509 16:5510-5576 17:5577-5648 18:5649-6212 21:6213-6429]	0	437	694.214	3913	3250	664	129796	130472	0.164023	566	83.6041	566	83.6041	13	1.92024	Plus	Minus	PKS-NRPS hybrid synthetase CHGG_01239-like	P:regulation of transcription, DNA-templated	0	0	-	-	-	-	-	-	-	-	-	-	-	-	-	-	-	-	-	-	-	-	-	-	-	-
SNP_PS900203_1.2CM	TRINITY_DN536_c1_g1_i12	not available	len=6430 path=[0:0-1238 2:1239-1354 4:1355-1880 5:1881-1913 6:1914-3654 8:3655-3684 9:3685-4697 11:4698-5191 13:5192-5345 14:5346-5506 15:5507-5509 16:5510-5576 17:5577-5648 18:5649-6212 21:6213-6429]	3.36332e-101	239	380.391	3193	2853	341	130786	131126	0.0839938	290	85.044	290	85.044	0	0	Plus	Minus	PKS-NRPS hybrid synthetase CHGG_01239-like	P:regulation of transcription, DNA-templated	0	0	-	-	-	-	-	-	-	-	-	-	-	-	-	-	-	-	-	-	-	-	-	-	-	-
[truncated: 5,911 more rows]
